# Supplementary material for: Feedback from the Nascent Chain Triggers Ribosomal Frameshifting and Transcript Decay
Source: bioRxiv. 2025 Dec 26:2025.12.23.696290. Preprint. [Version 2] doi: 10.64898/2025.12.23.696290 (PMC12776465; doi:10.64898/2025.12.23.696290)
Supplement: Supplement 3 [file media-3.xlsx]

## Sheet: Document S4 Heptamer Scoring
Heptamer Sequence	dGfs (kcal/ mol)
AAAAAAA	0
CCCCCCC	0
TTTTTTT	0
GGGGGGG	0
GGGTTTT	0.26
GGGGGGT	0.26
TTTAAAA	0.3
TTTTTTA	0.3
AAAAAAT	0.33
AAATTTT	0.33
GAAAAAA	0.38
GGGGAAA	0.38
CCCCCCT	0.4
CCCTTTT	0.4
GGGAAAA	0.55
GGGGGGA	0.55
GGGTTTA	0.56
AAATTTA	0.63
TTTAAAT	0.63
CCCTTTA	0.7
GAAAAAT	0.71
GAATTTT	0.71
GGGGAAT	0.71
GGGCCCC	0.76
GGGGGGC	0.76
AAAATAA	0.78
ATAAAAA	0.78
CCCCTAA	0.78
CTAAAAA	0.78
GTAAAAA	0.78
GGGGTAA	0.78
CCCAAAA	0.79
CCCCCCA	0.79
CATTTTT	0.81
CCCCATT	0.81
TATTTTT	0.81
TTTTATT	0.81
GGATTTT	0.88
GGGGGAT	0.88
GGGAAAT	0.88
AAAATTT	0.93
ATTTTTT	0.93
CAAAAAA	0.93
CTTTTTT	0.93
TAAAAAA	0.93
TTTTAAA	0.93
GTTTTTT	0.93
CCCCAAA	0.93
CCCCTTT	0.93
GGAAAAA	0.93
GGGGTTT	0.93
GGGGGAA	0.93
AAAAATA	0.98
AATAAAA	0.98
GATAAAA	0.98
GGGGATA	0.98
GAATTTA	1.01
GGGTATT	1.07
TTTATAA	1.08
ATAAAAT	1.11
CATTTTA	1.11
CTAAAAT	1.11
TATTTTA	1.11
GTAAAAT	1.11
CCCAAAT	1.12
AAATATT	1.14
GGGCCCT	1.16
GAAATAA	1.16
GGATTTA	1.18
TTATTTT	1.18
TTTTTAT	1.18
GGGTAAA	1.19
CCCTATT	1.21
ATTTTTA	1.23
CTTTTTA	1.23
TTTATTT	1.23
GTTTTTA	1.23
AAATAAA	1.26
CAAAAAT	1.26
TAAAAAT	1.26
GGAAAAT	1.26
TTTAATA	1.28
AATAAAT	1.31
GATAAAT	1.31
GAAATTT	1.31
CCCTAAA	1.33
GGGATAA	1.33
GGTAAAA	1.36
GGGGGTA	1.36
GAAAATA	1.36
GGGTTAT	1.44
AAAAAAC	1.46
AAACCCC	1.46
TTATTTA	1.48
GGGATTT	1.48
CCCCGTT	1.49
AAAAGTT	1.49
AGTTTTT	1.49
CGTTTTT	1.49
TTTTGTT	1.49
TGTTTTT	1.49
CCCCCTA	1.5
CCTAAAA	1.5
AAATTAT	1.51
GAATATT	1.52
GGGAATA	1.53
GGGCTAA	1.54
GGGCCCA	1.55
ATAATAA	1.56
CTAATAA	1.56
GTAATAA	1.56
GGGCATT	1.57
CCCATAA	1.57
AAAATTA	1.58
ATTAAAA	1.58
CCCCTTA	1.58
CCCTTAT	1.58
CTTAAAA	1.58
GTTAAAA	1.58
GGGGTTA	1.58
CATTATT	1.62
TATTATT	1.62
GAATAAA	1.64
GGATATT	1.69
GGTAAAT	1.69
GGGCAAA	1.69
GGGCTTT	1.69
ATAATTT	1.71
CAAATAA	1.71
CTAATTT	1.71
TAAATAA	1.71
GTAATTT	1.71
GGAATAA	1.71
CCCATTT	1.72
TCCCCCC	1.73
TTTTCCC	1.73
ATTTATT	1.74
CATTAAA	1.74
CTTTATT	1.74
TATTAAA	1.74
GTTTATT	1.74
GGGTGTT	1.75
TTTAAAC	1.76
AATATAA	1.76
ATAAATA	1.76
CTAAATA	1.76
GATATAA	1.76
GTAAATA	1.76
CCCAATA	1.77
AGTTTTA	1.79
CGTTTTA	1.79
TTTAGTT	1.79
TGTTTTA	1.79
GGATAAA	1.81
CAATTTT	1.81
CCCCAAT	1.81
TAATTTT	1.81
TTTTAAT	1.81
AAATGTT	1.82
CCTAAAT	1.83
GAAAAAC	1.84
GAACCCC	1.84
GGGGAAC	1.84
AAACCCT	1.86
ATTTAAA	1.86
CAAATTT	1.86
CTTTAAA	1.86
TAAATTT	1.86
GTTTAAA	1.86
GGAATTT	1.86
GAAAGTT	1.87
TTTATTA	1.88
CCCTGTT	1.89
GAATTAT	1.89
AATATTT	1.91
ATTAAAT	1.91
CAAAATA	1.91
CTTAAAT	1.91
TAAAATA	1.91
GATATTT	1.91
GTTAAAT	1.91
GGAAATA	1.91
AATAATA	1.96
GAAATTA	1.96
GATAATA	1.96
TTTCCCC	1.98
TTTTTTC	1.98
GGGTCCC	1.99
CATTTAT	1.99
TATTTAT	1.99
TTATATT	1.99
TTTTTTG	1.99
TTTGGGG	1.99
TCTAAAA	2
TTTTCTA	2
GGGAAAC	2.01
AAAACAA	2.02
ACAAAAA	2.02
GCAAAAA	2.02
GGGGCAA	2.02
GGGAGTT	2.04
AAATCCC	2.06
GGATTAT	2.06
GGGTAAT	2.07
AAAAAAG	2.1
AAAGGGG	2.1
ATTTTAT	2.11
CAATTTA	2.11
CTTTTAT	2.11
TAATTTA	2.11
TTATAAA	2.11
GTTTTAT	2.11
CCATTTT	2.12
CCCCCAT	2.12
TCCTTTT	2.13
TTTTCCT	2.13
AAAACTT	2.13
ACTTTTT	2.13
CCCTCCC	2.13
TCCCCCT	2.13
GCTTTTT	2.13
GGGATTA	2.13
GGGGCTT	2.13
AAATAAT	2.14
GGTATAA	2.14
GAATGTT	2.2
CCCTAAT	2.21
GGGTTTC	2.24
AAACTAA	2.24
ATAAAAC	2.24
CTAAAAC	2.24
GAACCCT	2.24
GTAAAAC	2.24
GGGCGTT	2.25
AAACCCA	2.25
CCCAAAC	2.25
TTTGGGT	2.25
GGGTTTG	2.25
GGGCCTA	2.26
GGGTCTA	2.26
ATAAGTT	2.27
CTAAGTT	2.27
GTAAGTT	2.27
AAACATT	2.27
CCCAGTT	2.28
CCTATAA	2.28
GGTATTT	2.29
AGTTATT	2.3
CATTGTT	2.3
CGTTATT	2.3
TATTGTT	2.3
TGTTATT	2.3
AAATTTC	2.31
AAATTTG	2.32
TCATTTT	2.32
TTTACAA	2.32
TTTTCAT	2.32
AAATCTA	2.33
TCTAAAT	2.33
GGTAATA	2.34
GGGCTTA	2.34
ACAAAAT	2.35
GCAAAAT	2.35
AAAGGGT	2.36
ATAATTA	2.36
ATTATAA	2.36
CTAATTA	2.36
CTTATAA	2.36
TTATTAT	2.36
GTAATTA	2.36
GTTATAA	2.36
CCCATTA	2.37
TTTGAAA	2.37
GGATGTT	2.37
CCCTTTC	2.38
TTTCCCT	2.38
AAACAAA	2.39
AAACTTT	2.39
CAAAAAC	2.39
TAAAAAC	2.39
GGGTCCT	2.39
CCCTTTG	2.39
GGAAAAC	2.39
CCCTCTA	2.4
TTTAAAG	2.4
GAAACAA	2.4
CATCCCC	2.41
CCCCATC	2.41
TATCCCC	2.41
TTACCCC	2.41
TTTTATC	2.41
TTTTTAC	2.41
GGAAGTT	2.42
ATTTGTT	2.42
AGTTAAA	2.42
CAAAGTT	2.42
CCATTTA	2.42
CTTTGTT	2.42
CGTTAAA	2.42
TAAAGTT	2.42
TGTTAAA	2.42
GTTTGTT	2.42
ACTTTTA	2.43
CCTATTT	2.43
TCCTTTA	2.43
TTTACTT	2.43
GCTTTTA	2.43
AATAAAC	2.44
GAATCCC	2.44
GATAAAC	2.44
AAATCCT	2.46
AAAAGAA	2.46
AGAAAAA	2.46
CCCCGAA	2.46
CGAAAAA	2.46
TTTTGAA	2.46
TGAAAAA	2.46
AATAGTT	2.47
GATAGTT	2.47
AAAGAAA	2.48
CCTAATA	2.48
GAAAAAG	2.48
GAAGGGG	2.48
GGGGAAG	2.48
ATTATTT	2.51
CAAATTA	2.51
CTTATTT	2.51
TAAATTA	2.51
TCCCTAA	2.51
GAAACTT	2.51
GTTATTT	2.51
GGAATTA	2.51
TCCAAAA	2.52
TCCCCCA	2.52
TTTTCCA	2.52
GAATAAT	2.52
CCCTCCT	2.53
CATTCCC	2.54
TATTCCC	2.54
TCCCATT	2.54
TTTGGGA	2.54
GGCAAAA	2.55
GGGGGCA	2.55
AATATTA	2.56
ATTAATA	2.56
CTTAATA	2.56
GATATTA	2.56
GTTAATA	2.56
AAAAATG	2.57
AATGGGG	2.57
GATGGGG	2.57
GGGACAA	2.57
GGGCAAT	2.57
GGGGATG	2.57
GGGTCAT	2.58
GGATCCC	2.61
GGACCCC	2.61
GGGGGAC	2.61
CAATATT	2.62
CATTAAT	2.62
TAATATT	2.62
TATTAAT	2.62
TCATTTA	2.62
GAACTAA	2.62
GAACCCA	2.63
AAATCAT	2.65
AAAGGGA	2.65
TTAGGGG	2.65
TTTTTAG	2.65
GAACATT	2.65
GGAGGGG	2.65
GGGAAAG	2.65
GGGGGAG	2.65
GGGGGCT	2.66
ATTTCCC	2.66
CTTTCCC	2.66
TCCCAAA	2.66
TCCCTTT	2.66
GTTTCCC	2.66
GGCTTTT	2.66
AGTTTAT	2.67
CGTTTAT	2.67
TTATGTT	2.67
TGTTTAT	2.67
GGGTATC	2.67
GGGTTAC	2.67
GGGACTT	2.68
GAATTTC	2.69
GGATAAT	2.69
TTTGAAT	2.7
GAATTTG	2.7
GAATCTA	2.71
CCCCCCG	2.72
CCCGGGG	2.72
CCCTCAT	2.72
GGGTGAA	2.72
AAATATC	2.74
AAATTAC	2.74
ATTTAAT	2.74
CAATAAA	2.74
CTTTAAT	2.74
TAATAAA	2.74
GAAGGGT	2.74
GTTTAAT	2.74
TTTGGGC	2.75
TTTAGAA	2.76
TTTCTAA	2.76
TTTCCCA	2.77
TTTGTAA	2.77
GAACAAA	2.77
GAACTTT	2.77
GGGTCCA	2.78
TCTATAA	2.78
TTAAAAA	2.78
TTTTTAA	2.78
AAATGAA	2.79
AGAAAAT	2.79
CATTTTC	2.79
CGAAAAT	2.79
TATTTTC	2.79
TTTCATT	2.79
TGAAAAT	2.79
AAAAACA	2.8
AACAAAA	2.8
ACAATAA	2.8
ATAACAA	2.8
CATTTTG	2.8
CTAACAA	2.8
TATTTTG	2.8
GCAATAA	2.8
GTAACAA	2.8
AAAGAAT	2.81
CATCCCT	2.81
CATTCTA	2.81
CCCACAA	2.81
CCCTATC	2.81
CCCTTAC	2.81
TATCCCT	2.81
TATTCTA	2.81
TTACCCT	2.81
GGTAAAC	2.82
AATGGGT	2.83
GATGGGT	2.83
GAAAGAA	2.84
GAATCCT	2.84
GGTAGTT	2.85
AAATCCA	2.85
TCCAAAT	2.85
AAAGGGC	2.86
CCCTGAA	2.86
GAAGAAA	2.86
GGATTTC	2.86
TTTAATG	2.87
TTTGGAT	2.87
GGATTTG	2.87
AAAGTAA	2.88
ATAAAAG	2.88
CTAAAAG	2.88
TTCTTTT	2.88
TTTTTCT	2.88
GTAAAAG	2.88
GGATCTA	2.88
GGCAAAT	2.88
GGGCCAT	2.88
CCCAAAG	2.89
TTATCCC	2.91
GGAGGGT	2.91
AAAAACT	2.91
AAAATTC	2.91
AACTTTT	2.91
ATAACTT	2.91
ATTCCCC	2.91
ATTTTTC	2.91
CCCCTTC	2.91
CTAACTT	2.91
CTTCCCC	2.91
CTTTTTC	2.91
TTAGGGT	2.91
TTTCAAA	2.91
TTTCTTT	2.91
GTAACTT	2.91
GTTCCCC	2.91
GTTTTTC	2.91
GGGTTAG	2.91
GGGGTTC	2.91
CCCTCCA	2.92
ATTTTTG	2.92
CCCACTT	2.92
CTTTTTG	2.92
TTTGTTT	2.92
TTTGGAA	2.92
GTTTTTG	2.92
ATTTCTA	2.93
CTTTCTA	2.93
TCTATTT	2.93
GTTTCTA	2.93
CCATATT	2.93
CATTCCT	2.94
TATTCCT	2.94
TCCTATT	2.94
GGTATTA	2.94
ACTTATT	2.94
GCTTATT	2.94
AAACGTT	2.95
AATGAAA	2.95
ACAATTT	2.95
CAAACAA	2.95
TAAACAA	2.95
GAAAATG	2.95
GATGAAA	2.95
GCAATTT	2.95
GGAACAA	2.95
GGTGGGG	2.95
GGGGGTG	2.95
GGCTTTA	2.96
AAAAGAT	2.96
AAACCTA	2.96
AGATTTT	2.96
CCCCGAT	2.96
CCTAAAC	2.96
CGATTTT	2.96
TTTTGAT	2.96
TGATTTT	2.96
TTCAAAA	2.97
TTTTTCA	2.97
TTTGATA	2.97
AGTTGTT	2.98
CCCGGGT	2.98
CGTTGTT	2.98
TGTTGTT	2.98
AAATTAG	2.98
AAAGGAT	2.98
CAGAAAA	2.98
CCCCAGA	2.98
TAGAAAA	2.98
TCTAATA	2.98
TTTTAGA	2.98
CAATTAT	2.99
CCTAGTT	2.99
TAATTAT	2.99
TTATAAT	2.99
AATACAA	3
ACAAATA	3
GATACAA	3
GCAAATA	3
GGATCCT	3.01
GGACCCT	3.01
GGGAGAA	3.01
AAAGTTT	3.03
AAAGGAA	3.03
CAAAAAG	3.03
TAAAAAG	3.03
TTAGAAA	3.03
GAATCAT	3.03
GAAGGGA	3.03
GGAAAAG	3.03
GGAGAAA	3.03
AAACTTA	3.04
ATTAAAC	3.04
CAACCCC	3.04
CCCCAAC	3.04
CTTAAAC	3.04
TAACCCC	3.04
TTTTAAC	3.04
GTTAAAC	3.04
GGGTTAA	3.04
CCATAAA	3.05
CCCTTAG	3.05
ACTTAAA	3.06
ATTTCCT	3.06
CAAACTT	3.06
CTTTCCT	3.06
TAAACTT	3.06
TCCTAAA	3.06
GCTTAAA	3.06
GTTTCCT	3.06
GGAACTT	3.06
AAAATGA	3.07
ATTAGTT	3.07
ATGAAAA	3.07
CCCCTGA	3.07
CTTAGTT	3.07
CTGAAAA	3.07
GTTAGTT	3.07
GTGAAAA	3.07
GGGGTGA	3.07
AAAGATA	3.08
AATAAAG	3.08
CCTATTA	3.08
GATAAAG	3.08
CCCCCTG	3.09
CCTGGGG	3.09
CCCGAAA	3.1
TTTAACA	3.1
AAATTAA	3.11
AATACTT	3.11
TTAAAAT	3.11
GATACTT	3.11
AATGGGA	3.12
GAATATC	3.12
GAATTAC	3.12
GATGGGA	3.12
GGGAATG	3.12
AACAAAT	3.13
CATTCAT	3.13
TATTCAT	3.13
TCATATT	3.13
GGGTTCT	3.14
ATTATTA	3.16
CTTATTA	3.16
TTATTTC	3.16
GTTATTA	3.16
AAAATTG	3.17
ATTGGGG	3.17
CCCCTTG	3.17
CTTGGGG	3.17
TTATTTG	3.17
GAATGAA	3.17
GTTGGGG	3.17
GGGCATC	3.17
GGGGTTG	3.17
GAAAACA	3.18
CCCTTAA	3.18
TTATCTA	3.18
TTCTTTA	3.18
CATCTAA	3.19
TATCTAA	3.19
TTACTAA	3.19
GAAGAAT	3.19
TTTTTGT	3.2
TTGTTTT	3.2
GGAGGGA	3.2
CATCCCA	3.2
TATCCCA	3.2
TTACCCA	3.2
TTAGGGA	3.2
GGATCAT	3.2
AACTTTA	3.21
TTTAACT	3.21
AAATTCT	3.21
TTTATTC	3.21
GGTGGGT	3.21
AGTTCCC	3.22
CGTTCCC	3.22
TCCCGTT	3.22
TGTTCCC	3.22
GGGTGAT	3.22
CATCATT	3.22
CATTATC	3.22
CATTTAC	3.22
TATCATT	3.22
TATTATC	3.22
TATTTAC	3.22
TTACATT	3.22
GGGCGAA	3.22
TCCCCTA	3.23
GAATCCA	3.23
GGGTTCA	3.23
GGGTAGA	3.24
ATAAGAA	3.24
AGAATAA	3.24
CTAAGAA	3.24
CGAATAA	3.24
TGAATAA	3.24
GAAGGGC	3.24
GTAAGAA	3.24
ATTTCAT	3.25
CCCAGAA	3.25
CTTTCAT	3.25
TCATAAA	3.25
GTTTCAT	3.25
AAAACCC	3.26
AAAAGGG	3.26
ACCCCCC	3.26
AGATTTA	3.26
AGGGGGG	3.26
CCCCGGG	3.26
CGATTTA	3.26
CGGGGGG	3.26
TTCCCCC	3.26
TTTAGAT	3.26
TTTTTCC	3.26
TTTTGGG	3.26
TGATTTA	3.26
TGGGGGG	3.26
GAAGTAA	3.26
GCCCCCC	3.26
GGGGCCC	3.26
AAACAAT	3.27
CATTGAA	3.27
CCCGGGA	3.27
TATTGAA	3.27
AATGAAT	3.28
CAAGGGG	3.28
CCCCAAG	3.28
CCCTTCT	3.28
TAAGGGG	3.28
TTTTAAG	3.28
GATGAAT	3.28
AAATGAT	3.29
GAAAACT	3.29
GAAATTC	3.29
GGATATC	3.29
GGATTAC	3.29
AAATTCA	3.3
AGTTAAT	3.3
CAATGTT	3.3
CCATTAT	3.3
CGTTAAT	3.3
TAATGTT	3.3
TCCATAA	3.3
TTCAAAT	3.3
TGTTAAT	3.3
GGGTAAC	3.3
AAAAAGT	3.31
AAATAGA	3.31
AAGTTTT	3.31
CAGAAAT	3.31
TAGAAAT	3.31
TCCCTTA	3.31
TCCTTAT	3.31
TTATCCT	3.31
GAGTTTT	3.31
GGGGAGT	3.31
ACTTTAT	3.31
ATTCCCT	3.31
CTTCCCT	3.31
GCTTTAT	3.31
GTTCCCT	3.31
CATTCCA	3.33
TATTCCA	3.33
GGCATAA	3.33
AATGGGC	3.33
GAACGTT	3.33
GATGGGC	3.33
GGTGAAA	3.33
ATTTATC	3.34
ATTTTAC	3.34
CATCAAA	3.34
CATCTTT	3.34
CTTTATC	3.34
CTTTTAC	3.34
TATCAAA	3.34
TATCTTT	3.34
TTACAAA	3.34
TTACTTT	3.34
GAAAGAT	3.34
GAACCTA	3.34
GTTTATC	3.34
GTTTTAC	3.34
GGATGAA	3.34
AATGTAA	3.35
ATAAATG	3.35
CCACCCC	3.35
CCCCCAC	3.35
CCTGGGT	3.35
CTAAATG	3.35
TTTGGTA	3.35
GATGTAA	3.35
GTAAATG	3.35
GGGAACA	3.35
CCCAATG	3.36
CCCTGAT	3.36
TTAGAAT	3.36
GAATTAG	3.36
GAAGGAT	3.36
GGAGAAT	3.36
AAATAAC	3.37
CCCTTCA	3.37
TTTATGA	3.37
CCCTAGA	3.38
GGTACAA	3.38
ATTTGAA	3.39
AGAATTT	3.39
CAAAGAA	3.39
CTTTGAA	3.39
CGAATTT	3.39
TAAAGAA	3.39
TGAATTT	3.39
GTTTGAA	3.39
GGAAGAA	3.39
GGACTAA	3.39
GGATCCA	3.4
ATGAAAT	3.4
CTGAAAT	3.4
GACAAAA	3.4
GTGAAAT	3.4
GGACCCA	3.4
GGGGACA	3.4
GGAGGGC	3.41
TTAGGGC	3.41
GAAGTTT	3.41
GAAGGAA	3.41
GAACTTA	3.42
GGACATT	3.42
ATTGGGT	3.43
CCCGAAT	3.43
CTTGGGT	3.43
TTAGTAA	3.43
GTTGGGT	3.43
GGAGTAA	3.43
AATAGAA	3.44
AGAAATA	3.44
CAACCCT	3.44
CCCTAAC	3.44
CGAAATA	3.44
TAACCCT	3.44
TGAAATA	3.44
GATAGAA	3.44
AATGGAT	3.45
ATTTCCA	3.45
CTTTCCA	3.45
TCCATTT	3.45
GAAATGA	3.45
GATGGAT	3.45
GTTTCCA	3.45
GGGTTGT	3.46
AAAGGTA	3.46
CATTTAG	3.46
TATTTAG	3.46
TCTAAAC	3.46
GAAGATA	3.46
GGTAAAG	3.46
GGGAACT	3.46
GGGATTC	3.46
AGTTTTC	3.47
CGTTTTC	3.47
TTTCGTT	3.47
TGTTTTC	3.47
CCTGAAA	3.47
TTTATTG	3.47
GGCTATT	3.47
CCCGGGC	3.48
GGGCCCG	3.48
ACAAAAC	3.48
AGTTTTG	3.48
CGTTTTG	3.48
TTTCCTA	3.48
TGTTTTG	3.48
GCAAAAC	3.48
GGCATTT	3.48
AGTTCTA	3.49
CGTTCTA	3.49
TCTAGTT	3.49
TGTTCTA	3.49
GAATTAA	3.49
GGTACTT	3.49
TCCAATA	3.5
TTGTTTA	3.5
AATGTTT	3.5
AATGGAA	3.5
CAAAATG	3.5
CCCGTAA	3.5
TAAAATG	3.5
TCATTAT	3.5
TTATCAT	3.5
GATGTTT	3.5
GATGGAA	3.5
GGAAATG	3.5
GGTGGGA	3.5
ACAAGTT	3.51
GCAAGTT	3.51
GACTTTT	3.51
GGGAGAT	3.51
GGGGACT	3.51
AGGGGGT	3.52
CGGGGGT	3.52
TGGGGGT	3.52
GGGTTCC	3.52
GGGTGGG	3.52
CCTACAA	3.52
AAATTGT	3.53
TTAGGAT	3.53
GGATTAG	3.53
GGAGGAT	3.53
GGCAATA	3.53
CAATCCC	3.54
TAATCCC	3.54
TCCCAAT	3.54
GGACAAA	3.54
GGACTTT	3.54
CAAGGGT	3.54
TAAGGGT	3.54
GGGTAAG	3.54
AATAATG	3.55
AATGATA	3.55
ATTGAAA	3.55
CTTGAAA	3.55
TCACCCC	3.55
TTTTCAC	3.55
GAAATTG	3.55
GATAATG	3.55
GATGATA	3.55
GTTGAAA	3.55
TTTACCC	3.56
TTTAGGG	3.56
TTAATAA	3.56
TTTCTTA	3.56
TTTGTTA	3.57
AACATAA	3.58
ATAAACA	3.58
CTAAACA	3.58
GTAAACA	3.58
AAACCAT	3.58
ATTTTAG	3.58
CTTTTAG	3.58
TCTATTA	3.58
TTAGTTT	3.58
TTAGGAA	3.58
GTTTTAG	3.58
GGAGTTT	3.58
GGAGGAA	3.58
AAATTCC	3.59
AAATGGG	3.59
CATTTAA	3.59
CCAGGGG	3.59
CCCAACA	3.59
CCCCCAG	3.59
TATTTAA	3.59
TCTGGGG	3.59
TTATATC	3.59
TTATTAC	3.59
TTTTCTG	3.59
GAATTCT	3.59
GGCTAAA	3.59
CCCTTGT	3.6
CCCGGAT	3.6
ACAATTA	3.6
ATTACAA	3.6
CCTAAAG	3.6
CTTACAA	3.6
GCAATTA	3.6
GTTACAA	3.6
AAGTTTA	3.61
TTTAAGT	3.61
GAGTTTA	3.61
AAATAAG	3.61
CCATGTT	3.61
ACTTGTT	3.62
AGTTCCT	3.62
CGTTCCT	3.62
TCCTGTT	3.62
TGTTCCT	3.62
GCTTGTT	3.62
CAATAAT	3.62
TAATAAT	3.62
GGGATGA	3.62
CCTACTT	3.63
TTAGATA	3.63
GGAGATA	3.63
AGGGAAA	3.64
CGGGAAA	3.64
TGGGAAA	3.64
GAAACCC	3.64
GAAAGGG	3.64
CCTGGGA	3.64
TTATGAA	3.64
CCCGTTT	3.65
CCCGGAA	3.65
GAACAAT	3.65
ACCCCCT	3.66
CCCTTCC	3.66
CCCTGGG	3.66
TTCCCCT	3.66
GCCCCCT	3.66
CAAGAAA	3.66
TAAGAAA	3.66
GGATTAA	3.66
GGTGAAT	3.66
GAATGAT	3.67
GGGCTTC	3.67
AAAGTTA	3.68
ATTAAAG	3.68
CCCTAAG	3.68
CTTAAAG	3.68
GAATTCA	3.68
GTTAAAG	3.68
ATAAACT	3.69
CTAAACT	3.69
GAAAAGT	3.69
GTAAACT	3.69
AAAAGTC	3.69
ATAATTC	3.69
ATTCTAA	3.69
AGTCCCC	3.69
CATTTCT	3.69
CCCCGTC	3.69
CTAATTC	3.69
CTTCTAA	3.69
CGTCCCC	3.69
TATTTCT	3.69
TTCTATT	3.69
TTTTGTC	3.69
TGTCCCC	3.69
GAATAGA	3.69
GTAATTC	3.69
GTTCTAA	3.69
CCCAACT	3.7
CCCGATA	3.7
TTATCCA	3.7
ATTCCCA	3.7
CCCATTC	3.7
CTTCCCA	3.7
GTTCCCA	3.7
AAAAATT	3.71
AATTTTT	3.71
ATTACTT	3.71
ATTTTAA	3.71
CTTACTT	3.71
CTTTTAA	3.71
TTAATTT	3.71
GATTTTT	3.71
GTTACTT	3.71
GTTTTAA	3.71
GGTGGGC	3.71
GGGGATT	3.71
GGGCGAT	3.72
AACTATT	3.72
ATTCATT	3.72
ATTGGGA	3.72
CTTCATT	3.72
CTTGGGA	3.72
GTTCATT	3.72
GTTGGGA	3.72
GGGATTG	3.72
GACAAAT	3.73
GGAAACA	3.73
AAAACTC	3.73
AACATTT	3.73
ACTCCCC	3.73
CAAAACA	3.73
TAAAACA	3.73
GCTCCCC	3.73
GGTGTAA	3.73
GGGGCTC	3.73
GGGCAGA	3.74
ATAAGAT	3.74
CTAAGAT	3.74
GTAAGAT	3.74
CCACCCT	3.75
CCCAGAT	3.75
TTCATAA	3.75
GAATAAC	3.75
CAGATAA	3.76
TAGATAA	3.76
TTAAATA	3.76
GGATTCT	3.76
AGATATT	3.77
CATTGAT	3.77
CGATATT	3.77
TATTGAT	3.77
TGATATT	3.77
AACAATA	3.78
AATAACA	3.78
CATTTCA	3.78
TATTTCA	3.78
GATAACA	3.78
CAATTTC	3.79
CATTAGA	3.79
TAATTTC	3.79
TATTAGA	3.79
TCAGGGG	3.79
TTTCAAT	3.79
TTTTCAG	3.79
GGTTTTT	3.79
GGGGGTT	3.79
CAATTTG	3.8
CCTGAAT	3.8
TAATTTG	3.8
GGGCAAC	3.8
AAAATCC	3.81
AAAAGGA	3.81
ATCCCCC	3.81
AGTTCAT	3.81
AGGAAAA	3.81
AGGGGGA	3.81
CCCCTCC	3.81
CCCCGGA	3.81
CTCCCCC	3.81
CGTTCAT	3.81
CGGAAAA	3.81
CGGGGGA	3.81
TCATGTT	3.81
TTTTGGA	3.81
TGTTCAT	3.81
TGGAAAA	3.81
TGGGGGA	3.81
GACTTTA	3.81
GTCCCCC	3.81
GGGACCC	3.81
GGGAGGG	3.81
GGGGTCC	3.81
ATTTTCT	3.81
CAATCTA	3.81
CTTTTCT	3.81
TAATCTA	3.81
TTCTAAA	3.81
GTTTTCT	3.81
GGGTCAC	3.81
CAACTAA	3.82
TAACTAA	3.82
GGTAGAA	3.82
GGTGGAT	3.83
CAACCCA	3.83
CAAGGGA	3.83
TAACCCA	3.83
TAAGGGA	3.83
TTATTAG	3.83
TTTGAAC	3.83
GGGCTGA	3.83
GGAAACT	3.84
GGCTTAT	3.84
AACTAAA	3.84
ATTCAAA	3.84
ATTCTTT	3.84
CAAAACT	3.84
CAAATTC	3.84
CTTCAAA	3.84
CTTCTTT	3.84
TAAAACT	3.84
TAAATTC	3.84
GAAGGTA	3.84
GTTCAAA	3.84
GTTCTTT	3.84
GGAATTC	3.84
GGATGAT	3.84
CCATCCC	3.85
TCCCCAT	3.85
ATAATGA	3.85
ATGATAA	3.85
CAACATT	3.85
CATTAAC	3.85
CCAGGGT	3.85
CCTGGGC	3.85
CTAATGA	3.85
CTGATAA	3.85
TAACATT	3.85
TATTAAC	3.85
TCTGGGT	3.85
GTAATGA	3.85
GTGATAA	3.85
GGATTCA	3.85
GGGCCTG	3.85
GGGTCTG	3.85
ACTTCCC	3.86
TCCTCCC	3.86
GCTTCCC	3.86
GGGAAGT	3.86
CCCATGA	3.86
GGATAGA	3.86
AAAATCA	3.87
AAACATC	3.87
ATCAAAA	3.87
CCCCTCA	3.87
CCTGTAA	3.87
CTCAAAA	3.87
GTCAAAA	3.87
GGGGTCA	3.87
AAATCAC	3.88
ATTGAAT	3.88
CTTGAAT	3.88
GTTGAAT	3.88
GGTGTTT	3.88
GGTGGAA	3.88
ATTTGAT	3.89
AGATAAA	3.89
CAAAGAT	3.89
CTTTGAT	3.89
CGATAAA	3.89
TAAAGAT	3.89
TGATAAA	3.89
GTTTGAT	3.89
AATAACT	3.89
AATATTC	3.89
GATAACT	3.89
GATATTC	3.89
GGAAGAT	3.89
AGTTTAC	3.9
CGTTTAC	3.9
TTACGTT	3.9
TGTTTAC	3.9
ATTTTCA	3.9
AGTTATC	3.9
CATCGTT	3.9
CTTTTCA	3.9
CGTTATC	3.9
TATCGTT	3.9
TTCATTT	3.9
TTTTTGC	3.9
TTGCCCC	3.9
TGTTATC	3.9
GTTTTCA	3.9
ATTTAGA	3.91
CAGATTT	3.91
CTTTAGA	3.91
TAGATTT	3.91
GTTTAGA	3.91
CATCCTA	3.91
TATCCTA	3.91
TTACCTA	3.91
GAATTGT	3.91
AAACGAA	3.92
AAATCTG	3.92
AGAAAAC	3.92
CCAAAAA	3.92
CCCCCAA	3.92
CGAAAAC	3.92
TGAAAAC	3.92
GGATAAC	3.92
AATGGTA	3.93
GATGGTA	3.93
GGTAATG	3.93
GGTGATA	3.93
ATTGGGC	3.93
CCATAAT	3.93
CTTGGGC	3.93
GTTGGGC	3.93
GGGCTTG	3.93
CAATCCT	3.94
TAATCCT	3.94
TCCTAAT	3.94
AAAGAAC	3.94
AATAGAT	3.94
ACTTAAT	3.94
GATAGAT	3.94
GCTTAAT	3.94
GGGTGTC	3.95
ATAATTG	3.95
ATTGTAA	3.95
AGAAGTT	3.95
AGTTGAA	3.95
CCCTCAC	3.95
CTAATTG	3.95
CTTGTAA	3.95
CGAAGTT	3.95
CGTTGAA	3.95
TCACCCT	3.95
TTCAATA	3.95
TGAAGTT	3.95
TGTTGAA	3.95
GTAATTG	3.95
GTTGTAA	3.95
CAGAATA	3.96
CCCATTG	3.96
CCTAGAA	3.96
TAGAATA	3.96
TTATTAA	3.96
GAACCAT	3.96
ATTTAAC	3.97
CAACAAA	3.97
CAACTTT	3.97
CACCCCC	3.97
CCCCACC	3.97
CTTTAAC	3.97
TAACAAA	3.97
TAACTTT	3.97
TACCCCC	3.97
TTTTACC	3.97
GTTTAAC	3.97
AGGGAAT	3.97
CCAGAAA	3.97
CCTGGAT	3.97
CGGGAAT	3.97
TCTGAAA	3.97
TGGGAAT	3.97
GAATTCC	3.97
GAATGGG	3.97
TCCAAAC	3.98
AAAATCT	3.98
ATCTTTT	3.98
CCCCTCT	3.98
CTCTTTT	3.98
GTCTTTT	3.98
GGGGTCT	3.98
TTTAGTC	3.99
CAAGAAT	3.99
CATCTTA	3.99
CCCTCTG	3.99
TAAGAAT	3.99
TATCTTA	3.99
TTACTTA	3.99
GAATAAG	3.99
ATGATTT	4
CAAATGA	4
CTGATTT	4
TAAATGA	4
GTGATTT	4
GGAATGA	4
AGTTCCA	4.01
CGTTCCA	4.01
TCCAGTT	4.01
TGTTCCA	4.01
AAAAAGC	4.01
AATTTTA	4.01
AAGCCCC	4.01
CATTTGT	4.01
TATTTGT	4.01
TTAGGTA	4.01
TTTAATT	4.01
TTTGCAA	4.01
TTGTATT	4.01
GATTTTA	4.01
GAGCCCC	4.01
GGAGGTA	4.01
GGCAAAC	4.01
GGGGAGC	4.01
AAAAGCC	4.02
AAATGTC	4.02
AGCCCCC	4.02
AGGGGGC	4.02
CCCCGCC	4.02
CCTGTTT	4.02
CCTGGAA	4.02
CGCCCCC	4.02
CGGGGGC	4.02
TCTACAA	4.02
TTTTGCC	4.02
TGCCCCC	4.02
TGGGGGC	4.02
GGGCGGG	4.02
TTTACTC	4.03
CCCCCTT	4.03
CCTTTTT	4.03
GGCAGTT	4.04
ACAACAA	4.04
ACCCTAA	4.04
ATAACCC	4.04
ATAAGGG	4.04
ATTAGAA	4.04
AGAATTA	4.04
AGGGTAA	4.04
CAAGGGC	4.04
CTAACCC	4.04
CTAAGGG	4.04
CTTAGAA	4.04
CGAATTA	4.04
CGGGTAA	4.04
TAAGGGC	4.04
TTCCTAA	4.04
TGAATTA	4.04
TGGGTAA	4.04
GCAACAA	4.04
GCCCTAA	4.04
GTAACCC	4.04
GTAAGGG	4.04
GTTAGAA	4.04
GGGCAAG	4.04
AATATGA	4.05
ACCCCCA	4.05
ATTGGAT	4.05
ATGAATA	4.05
CCCACCC	4.05
CCCAGGG	4.05
CTTGGAT	4.05
CTGAATA	4.05
TCATCCC	4.05
TCAGGGT	4.05
TTCCCCA	4.05
GATATGA	4.05
GCCCCCA	4.05
GTTGGAT	4.05
GTGAATA	4.05
GGGTCAG	4.05
CAAGTAA	4.06
TAAGTAA	4.06
TTATTCT	4.06
TTCTTAT	4.06
GAAGTTA	4.06
GGGTGGA	4.07
ACCCATT	4.07
CATTTCC	4.07
CATTGGG	4.07
CCTAATG	4.07
CCTGATA	4.07
TATTTCC	4.07
TATTGGG	4.07
TTCCATT	4.07
GAAAGTC	4.07
GCCCATT	4.07
CCCGGTA	4.08
GGATTGT	4.08
AACTTAT	4.09
ATAAAGT	4.09
AGTCCCT	4.09
CATTAAG	4.09
CCCTGTC	4.09
CTAAAGT	4.09
CGTCCCT	4.09
TATTAAG	4.09
TGTCCCT	4.09
GAAAATT	4.09
GTAAAGT	4.09
GGTTTTA	4.09
ATTGTTT	4.1
ATTGGAA	4.1
CAAATTG	4.1
CCATTTC	4.1
CCCAAGT	4.1
CTTGTTT	4.1
CTTGGAA	4.1
TAAATTG	4.1
TCCATTA	4.1
TCTAAAG	4.1
TTTCCAT	4.1
GTTGTTT	4.1
GTTGGAA	4.1
GGAATTG	4.1
GGACGTT	4.1
ACTTTTC	4.11
CAGGGGG	4.11
CCCCAGG	4.11
TAGGGGG	4.11
TCCTTTC	4.11
TTTATCC	4.11
TTTAGGA	4.11
TTTTAGG	4.11
GAAACTC	4.11
GCTTTTC	4.11
GGACCTA	4.11
GGGCCAC	4.11
CCATTTG	4.11
AAGTATT	4.12
GAGTATT	4.12
AAATCAG	4.12
AAAGCAA	4.12
ACAAAAG	4.12
ACTTTTG	4.12
CCATCTA	4.12
TCCTTTG	4.12
TTTGCTT	4.12
GCAAAAG	4.12
GCTTTTG	4.12
TCCTCTA	4.13
ACTCCCT	4.13
ACTTCTA	4.13
ATTTTGT	4.13
CAATCAT	4.13
CCACTAA	4.13
CTTTTGT	4.13
TAATCAT	4.13
TCATAAT	4.13
TCTACTT	4.13
TTGTAAA	4.13
GCTCCCT	4.13
GCTTCTA	4.13
GTTTTGT	4.13
GGCATTA	4.13
AAATGGA	4.14
AGGAAAT	4.14
CGGAAAT	4.14
TGGAAAT	4.14
AGATTAT	4.14
AGTTTAG	4.14
AGGGGAT	4.14
CCACCCA	4.14
CCAGGGA	4.14
CGATTAT	4.14
CGTTTAG	4.14
CGGGGAT	4.14
TCCCATC	4.14
TCTGGGA	4.14
TTATGAT	4.14
TGATTAT	4.14
TGTTTAG	4.14
TGGGGAT	4.14
GGATTCC	4.14
GGATGGG	4.14
GGCTGTT	4.15
AATATTG	4.15
AATGTTA	4.15
ACAACTT	4.15
ATTAATG	4.15
ATTGATA	4.15
CTTAATG	4.15
CTTGATA	4.15
TTATTCA	4.15
GATATTG	4.15
GATGTTA	4.15
GCAACTT	4.15
GTTAATG	4.15
GTTGATA	4.15
CAAGGAT	4.16
CCACATT	4.16
TAAGGAT	4.16
TTATAGA	4.16
GGATAAG	4.16
GGTAACA	4.16
GGGTTGC	4.16
TCAGAAA	4.17
TTTATCA	4.17
AAACCCG	4.18
GACATAA	4.18
GGCGGGG	4.18
GGGGGCG	4.18
AAAAGAC	4.19
ACCCAAA	4.19
ACCCTTT	4.19
ATTTTCC	4.19
ATTTGGG	4.19
AGACCCC	4.19
AGGGTTT	4.19
AGGGGAA	4.19
CAAACCC	4.19
CAAAGGG	4.19
CCCCGAC	4.19
CTTTTCC	4.19
CTTTGGG	4.19
CGACCCC	4.19
CGGGTTT	4.19
CGGGGAA	4.19
TAAACCC	4.19
TAAAGGG	4.19
TCCCGAA	4.19
TTCCAAA	4.19
TTCCTTT	4.19
TTTTGAC	4.19
TGACCCC	4.19
TGGGTTT	4.19
TGGGGAA	4.19
GAAATCC	4.19
GAAAGGA	4.19
GCCCAAA	4.19
GCCCTTT	4.19
GTTTTCC	4.19
GTTTGGG	4.19
GGAACCC	4.19
GGAAGGG	4.19
GGACTTA	4.19
CCCTCAG	4.19
ATCAAAT	4.2
CTCAAAT	4.2
GTCAAAT	4.2
ATCCCCT	4.21
CCCTGGA	4.21
CTCCCCT	4.21
GTCCCCT	4.21
ATTTAAG	4.21
CAAGTTT	4.21
CAAGGAA	4.21
CTTTAAG	4.21
TAAGTTT	4.21
TAAGGAA	4.21
GTTTAAG	4.21
CAATATC	4.22
CAATTAC	4.22
CATCAAT	4.22
TAATATC	4.22
TAATTAC	4.22
TATCAAT	4.22
TTACAAT	4.22
TTATAAC	4.22
GGCCCCC	4.22
GGGGGCC	4.22
GGGTACC	4.23
AAATTGC	4.23
AAAGCTT	4.23
TTAGTTA	4.23
GGAGTTA	4.23
AATACCC	4.24
AATAGGG	4.24
AAGTAAA	4.24
AGGGATA	4.24
CAAAAGT	4.24
CGGGATA	4.24
TAAAAGT	4.24
TTAAAAC	4.24
TGGGATA	4.24
GATACCC	4.24
GATAGGG	4.24
GAGTAAA	4.24
GGAAAGT	4.24
GGGAGTC	4.24
CCAAAAT	4.25
CCATCCT	4.25
GAAATCA	4.25
GAACATC	4.25
TCCTCCT	4.26
AACAAAC	4.26
ACTTCCT	4.26
CAAGATA	4.26
TAAGATA	4.26
GAATCAC	4.26
GCTTCCT	4.26
GGGAATT	4.26
AGTTTAA	4.27
CAATGAA	4.27
CGTTTAA	4.27
TAATGAA	4.27
TTAAGTT	4.27
TGTTTAA	4.27
GGTAACT	4.27
GGTATTC	4.27
ATCTTTA	4.28
CCACAAA	4.28
CCACTTT	4.28
CTCTTTA	4.28
TTTATCT	4.28
GTCTTTA	4.28
GGGACTC	4.28
GGGTGCC	4.28
AACAGTT	4.29
AATAAGT	4.29
GATAAGT	4.29
AAATACC	4.3
CCAGAAT	4.3
CCCTTGC	4.3
CCCGTTA	4.3
CCTAACA	4.3
TCATTTC	4.3
TCTGAAT	4.3
TTGCCCT	4.3
GAACGAA	4.3
GAATCTG	4.3
TCATTTG	4.31
TTTAAGC	4.31
GGTGGTA	4.31
TTTAGCC	4.32
GGTAGAT	4.32
TCATCTA	4.32
GAAGAAC	4.32
GACTATT	4.32
CAATCCA	4.33
CCTTTTA	4.33
TAATCCA	4.33
TCACTAA	4.33
GACATTT	4.33
TCACCCA	4.34
TCAGGGA	4.34
AAAACGA	4.35
AAATGCC	4.35
ACGAAAA	4.35
CCAGGGC	4.35
TCTGGGC	4.35
GCGAAAA	4.35
GGGCCAG	4.35
GGGGCGA	4.35
TTAATTA	4.36
GAAATCT	4.36
GGGATCC	4.36
GGGAGGA	4.36
CATTCAC	4.36
TATTCAC	4.36
TCACATT	4.36
CACCCCT	4.37
CAGGGGT	4.37
CCCTACC	4.37
TACCCCT	4.37
TAGGGGT	4.37
GGGTAGG	4.37
AAACTTC	4.37
AGTTTCT	4.37
CCAGTAA	4.37
CGTTTCT	4.37
TCTGTAA	4.37
TTCTGTT	4.37
TGTTTCT	4.37
CCCCCGT	4.38
CCGTTTT	4.38
TCGTTTT	4.38
TTTTCGT	4.38
AACATTA	4.38
ATTAACA	4.38
CTTAACA	4.38
TTATTGT	4.38
TTGTTAT	4.38
GACAATA	4.38
GTTAACA	4.38
TTTCATC	4.39
GAAAAGC	4.39
GGCTCCC	4.39
AACTGTT	4.4
GAAAGCC	4.4
ATTCGTT	4.4
CATTCTG	4.4
CTTCGTT	4.4
TATTCTG	4.4
GAATGTC	4.4
GTTCGTT	4.4
AATGAAC	4.41
AAGCCCT	4.41
ATTCCTA	4.41
CCTAACT	4.41
CCTATTC	4.41
CTTCCTA	4.41
GATGAAC	4.41
GAGCCCT	4.41
GTTCCTA	4.41
AAACGAT	4.42
AGCCCCT	4.42
CCCTGCC	4.42
CGCCCCT	4.42
TGCCCCT	4.42
GGACAAT	4.42
GGGATCA	4.42
AAAAACG	4.43
AAAAGAG	4.43
AACGGGG	4.43
AGAGGGG	4.43
CCCCGAG	4.43
CGAGGGG	4.43
TTCAAAC	4.43
TTTTGAG	4.43
TGAGGGG	4.43
GGATCAC	4.43
GGTATGA	4.43
AAACAGA	4.44
AAATAGG	4.44
CAGAAAC	4.44
TAGAAAC	4.44
TTATTCC	4.44
TTATGGG	4.44
GACTAAA	4.44
GGCGGGT	4.44
CCATCAT	4.44
TTTCGAA	4.44
CCTGGTA	4.45
TCATCCT	4.45
TCCCCCG	4.45
TCCTCAT	4.45
TCCGGGG	4.45
TTTTCCG	4.45
GGGCGTC	4.45
GGGTGAC	4.45
ACTTCAT	4.45
AGATGTT	4.45
AGTTGAT	4.45
CGATGTT	4.45
CGTTGAT	4.45
TGATGTT	4.45
TGTTGAT	4.45
GCTTCAT	4.45
AGTTTCA	4.46
CAATTAG	4.46
CCTAGAT	4.46
CGTTTCA	4.46
TAATTAG	4.46
TCTAGAA	4.46
TTATAAG	4.46
TTCAGTT	4.46
TGTTTCA	4.46
ATAAGTC	4.47
AGTCTAA	4.47
AGTTAGA	4.47
CAGAGTT	4.47
CCAGGAT	4.47
CTAAGTC	4.47
CGTCTAA	4.47
CGTTAGA	4.47
TAGAGTT	4.47
TCTGGAT	4.47
TTTGAAG	4.47
TGTCTAA	4.47
TGTTAGA	4.47
GTAAGTC	4.47
GGATCTG	4.47
GGCTAAT	4.47
ACAAGAA	4.48
ATTTCAC	4.48
AGAACAA	4.48
AGTCCCA	4.48
CCCAGTC	4.48
CTTTCAC	4.48
CGAACAA	4.48
CGTCCCA	4.48
TCACAAA	4.48
TCACTTT	4.48
TGAACAA	4.48
TGTCCCA	4.48
GCAAGAA	4.48
GTTTCAC	4.48
AAGTTAT	4.49
ATAAATT	4.49
ATTAACT	4.49
ATTATTC	4.49
ATTCTTA	4.49
CAGGAAA	4.49
CTAAATT	4.49
CTTAACT	4.49
CTTATTC	4.49
CTTCTTA	4.49
TAGGAAA	4.49
TTAGAAC	4.49
TTTAGAC	4.49
GAGTTAT	4.49
GTAAATT	4.49
GTTAACT	4.49
GTTATTC	4.49
GTTCTTA	4.49
GGAGAAC	4.49
AAAATGG	4.5
AAACAAC	4.5
ATGGGGG	4.5
AGTCATT	4.5
CATTGTC	4.5
CCCAATT	4.5
CCCCTGG	4.5
CTGGGGG	4.5
CGTCATT	4.5
TATTGTC	4.5
TCAGAAT	4.5
TGTCATT	4.5
GAATCAG	4.5
GAAGCAA	4.5
GTGGGGG	4.5
GGGGTGG	4.5
ACTCTAA	4.51
ATAACTC	4.51
CCCTAGG	4.51
CTAACTC	4.51
GCTCTAA	4.51
GTAACTC	4.51
AAATGAC	4.52
AATTATT	4.52
ACTCCCA	4.52
ATTTCTG	4.52
CCAGTTT	4.52
CCAGGAA	4.52
CCCACTC	4.52
CTTTCTG	4.52
TCTGTTT	4.52
TCTGGAA	4.52
GAATGGA	4.52
GATTATT	4.52
GCTCCCA	4.52
GTTTCTG	4.52
ATTGGTA	4.53
CTTGGTA	4.53
GTTGGTA	4.53
GGTATTG	4.53
GGTGTTA	4.53
GGGATCT	4.53
AAACTGA	4.53
ATGAAAC	4.53
AGTTAAC	4.53
CAACGTT	4.53
CATCCAT	4.53
CCATATC	4.53
CCATTAC	4.53
CTGAAAC	4.53
CGTTAAC	4.53
TAACGTT	4.53
TATCCAT	4.53
TTACCAT	4.53
TGTTAAC	4.53
GTGAAAC	4.53
TCCACAA	4.54
TCCTATC	4.54
TCCTTAC	4.54
ACTCATT	4.54
ACTTATC	4.54
ACTTTAC	4.54
ATTAGAT	4.54
CAACCTA	4.54
CTTAGAT	4.54
TAACCTA	4.54
TTTGGCA	4.54
GCTCATT	4.54
GCTTATC	4.54
GCTTTAC	4.54
GTTAGAT	4.54
AAACCTG	4.55
TCAGGGC	4.55
TTCATTA	4.55
GGCGAAA	4.56
ATGAGTT	4.56
AGAAAAG	4.56
CAGATTA	4.56
CCCGAAC	4.56
CTGAGTT	4.56
CGAAAAG	4.56
TAGATTA	4.56
TTTGATG	4.56
TGAAAAG	4.56
GAACCCG	4.56
GTGAGTT	4.56
GGGAAGC	4.56
GGCACAA	4.57
GGGCTCC	4.57
GGGCGGA	4.57
CCAGATA	4.57
CCTATGA	4.57
TCAGTAA	4.57
TCTAATG	4.57
TCTGATA	4.57
GAAAGAC	4.57
GGATGTC	4.57
GGGAGCC	4.57
AAAGAAG	4.58
CCATGAA	4.58
AATGCAA	4.59
ACAAATG	4.59
ACTTGAA	4.59
ATAATCC	4.59
ATAAGGA	4.59
ATCCTAA	4.59
AGAACTT	4.59
AGACCCT	4.59
AGGATAA	4.59
CAATTAA	4.59
CCCTGAC	4.59
CTAATCC	4.59
CTAAGGA	4.59
CTCCTAA	4.59
CGAACTT	4.59
CGACCCT	4.59
CGGATAA	4.59
TAATTAA	4.59
TCCTGAA	4.59
TGAACTT	4.59
TGACCCT	4.59
TGGATAA	4.59
GATGCAA	4.59
GCAAATG	4.59
GCTTGAA	4.59
GTAATCC	4.59
GTAAGGA	4.59
GTCCTAA	4.59
ATCCCCA	4.6
CATTCAG	4.6
CCCATCC	4.6
CCCAGGA	4.6
CTCCCCA	4.6
TATTCAG	4.6
TTTGGAC	4.6
GTCCCCA	4.6
GGTTATT	4.6
TTCTCCC	4.61
GAATTGC	4.61
GAAGCTT	4.61
ATCCATT	4.62
ATTTGTC	4.62
AGTCAAA	4.62
AGTCTTT	4.62
AGGGGTA	4.62
CAAAGTC	4.62
CATTGGA	4.62
CTCCATT	4.62
CTTTGTC	4.62
CGTCAAA	4.62
CGTCTTT	4.62
CGGGGTA	4.62
TAAAGTC	4.62
TATTGGA	4.62
TGTCAAA	4.62
TGTCTTT	4.62
TGGGGTA	4.62
GTCCATT	4.62
GTTTGTC	4.62
GGCCCCT	4.62
GGTACCC	4.62
GGTAGGG	4.62
CAACTTA	4.62
TAACTTA	4.62
TCAAAAA	4.62
TCCAAAG	4.62
TTTTCAA	4.62
GGAAGTC	4.62
AAACTTG	4.63
GGGCTCA	4.63
GGCTTTC	4.64
GGGTCGT	4.64
AACTCCC	4.64
AATTAAA	4.64
CAAAATT	4.64
CAAGGTA	4.64
CCATCCA	4.64
TAAAATT	4.64
TAAGGTA	4.64
TCATCAT	4.64
TCCCTTC	4.64
TTTGGAG	4.64
GATTAAA	4.64
GGAAATT	4.64
ACTTCCA	4.65
TCCACTT	4.65
TCCTCCA	4.65
TTTACGA	4.65
GCTTCCA	4.65
AAAGGCA	4.65
ATAATCA	4.65
ATCATAA	4.65
ATTATGA	4.65
ATGATTA	4.65
CTAATCA	4.65
CTCATAA	4.65
CTTATGA	4.65
CTGATTA	4.65
TTTGGCT	4.65
GTAATCA	4.65
GTCATAA	4.65
GTTATGA	4.65
GTGATTA	4.65
GGCAAAG	4.65
GGCTTTG	4.65
ACTCAAA	4.66
ACTCTTT	4.66
CAAACTC	4.66
CAGGGGA	4.66
CCCATCA	4.66
[truncated: 14,385 more rows]
