# Supplementary material for: Feedback from the Nascent Chain Triggers Ribosomal Frameshifting and Transcript Decay
Source: bioRxiv. 2025 Dec 26:2025.12.23.696290. Preprint. [Version 2] doi: 10.64898/2025.12.23.696290 (PMC12776465; doi:10.64898/2025.12.23.696290)
Supplement: Supplement 4 [file media-4.xlsx]

## Sheet: TMD-Slip Motifs (top candidate)
Gene Name	Uniprot ID	Ensembl Gene ID	Ensembl Transcript ID	Identical Transcripts	Ensembl Transcript Isorform	Splicing-Dependent Motif	N-terminal TMD Residue	C-terminal TMD Residue	TMD Sequence	Segment Classification	Topology	dGapp (kcal/ mol)	Slippery Heptad	dGfs (kcal/ mol)	Heptad-TMD Spacing	Length of Frameshifted Peptide	Frameshifted Peptide
TSPAN6	O43657	ENSG00000000003.16	ENST00000373020.9	-	Canonical	-	20	44	VLLIYTFIFWITGVILLAVGIWGKV	TMD	Nin	-2.96591	CGTTTTT	1.49	55	15	FGRTGRCHRRICFQT*
TSPAN6	O43657	ENSG00000000003.16	ENST00000373020.9	-	Canonical	-	62	85	FVLIATGTVIILLGTFGCFATCRA	TMD	Nout	-1.62257	GAATAAT	2.52	38	1	L*
TSPAN6	O43657	ENSG00000000003.16	ENST00000373020.9	-	Canonical	-	90	114	LKLYAMFLTLVFLVELVAAIVGFVF	TMD	Nin	-2.93897	AGAAAAA	2.46	55	3	RIS*
TNMD	Q9H2S6	ENSG00000000005.6	ENST00000373031.5	-	Canonical	-	29	50	LKICGLVFGILALTLIVLFWGS	TMD	Nin	-2.61014	CTTTAAA	1.86	54	20	KRIHWHLLRGSSKMFYQNSD*
FUCA2	Q9BTY2	ENSG00000001036.14	ENST00000002165.11	-	Canonical	-	55	78	FGIFIHWGVFSVPSFGSEWFWWYW	TMD	Nout	1.98632	TATTTTT	0.81	41	15	SGLWCQIHCLNFQTS*
NIPAL3	Q6P499	ENSG00000001461.18	ENST00000374399.9	-	Canonical	-	73	97	TKTWWLGLFLMLLGELGVFASYAFA	TMD	Nin	-1.45656	CTTTGTT	2.42	40	98	WLRFGCRGYLPAGDIRTQQSREDDRRECHQAPRELAFPFVHAGGDHSVLLAALLLQGEERQQHCRDSSLGGVTWLHDSGDSQGRGWDACLVHSREPAA*
NIPAL3	Q6P499	ENSG00000001461.18	ENST00000374399.9	-	Canonical	-	171	195	LVSWPFLLYMLVEIILFCLLLYFYK	TMD	Nout	-3.53371	CCCCATC	2.41	44	81	LLRDVRVHGGNRRLSGCVFESSLTDVRLLFDCQCGLHSVHNHCYHSRCNILPGLHRGGRAAHLHVCTGVPHCILGRLLNHA*
NIPAL3	Q6P499	ENSG00000001461.18	ENST00000374399.9	-	Canonical	-	300	322	VLHICMFALGCLIAFLGVFLITR	TMD	Nout	-2.23403	GGAAAAC	2.39	43	1	Q*
ENPP4	Q9Y6X5	ENSG00000001561.7	ENST00000321037.5	-	Canonical	-	1	17	MKLLVILLFSGLITGFR	Signal Peptide	Nin	-0.104384	TAAAAAT	1.26	45	18	CFYHKNISKPLQYCDRLV*
CFTR	P13569	ENSG00000001626.18	ENST00000003084.11	-	Canonical	-	73	94	LRRCFFWRFMFYGIFLYLGEVT	TMD	Nin	0.192915	CATTTTT	0.81	47	14	WPSSHWNADENSYV*
CFTR	P13569	ENSG00000001626.18	ENST00000003084.11	-	Canonical	-	117	138	RSIAIYLGIGLCLLFIVRTLLL	TMD	Nout	-3.16683	GAACAAA	2.77	50	1	I*
CFTR	P13569	ENSG00000001626.18	ENST00000003084.11	-	Canonical	-	195	214	LALAHFVWIAPLQVALLMGL	TMD	Nin	0.907077	TGAAAAT	2.79	52	4	YPIC*
CFTR	P13569	ENSG00000001626.18	ENST00000003084.11	-	Canonical	-	218	240	LLQASAFCGLGFLIVLALFQAGL	TMD	Nout	-1.5708	AAAAATG	2.57	42	1	D*
CFTR	P13569	ENSG00000001626.18	ENST00000003084.11	-	Canonical	-	309	333	AFFFSGFFVVFLSVLPYALIKGIIL	TMD	Nin	-0.79302	GGATTTC	2.86	39	6	LTKARI*
CFTR	P13569	ENSG00000001626.18	ENST00000003084.11	-	Canonical	-	337	352	FTTISFCIVLRMAVTR	TMD	Nout	1.29813	GGGATTT	1.48	51	4	WGII*
CFTR	P13569	ENSG00000001626.18	ENST00000003084.11	-	Canonical	-	913	937	YYVFYIYVGVADTLLAMGFFRGLPL	TMD	Nout	0.155759	TTTGGAT	2.87	45	0	*
CFTR	P13569	ENSG00000001626.18	ENST00000003084.11	-	Canonical	-	994	1018	FIQLLLIVIGAIAVVAVLQPYIFVA	TMD	Nin	-2.19396	CTTAAAA	1.58	40	14	RTMDTSCLRTAALL*
CFTR	P13569	ENSG00000001626.18	ENST00000003084.11	-	Canonical	-	1022	1037	VIVAFIMLRAYFLQTS	TMD	Nout	2.729	GAATTTA	1.01	45	70	TYCQLVLVPVNTALVPNENRNDFCHLLHCCYLHFHFNNRRRRRKSWYYPDFSHEYHEYIAVGCKLQHRCG*
CYP51A1	Q16850	ENSG00000001630.18	ENST00000003100.13	-	Canonical	-	1	20	MAAAAGMLLLGLLQAGGSVL	Signal Peptide	Nin	1.54634	CATTTTC	2.79	49	17	LPNSIPWACHSIWEKSN*
CYP51A1	Q16850	ENSG00000001630.18	ENST00000003100.13	-	Canonical	-	32	54	LLSMLLIACAFTLSLVYLIRLAA	TMD	Nout	-2.70924	AGAAAAT	2.79	37	2	CI*
CD99	P14209	ENSG00000002586.20	ENST00000381192.10	-	Canonical	-	1	21	MARGAALALLLFGLLGVLVAA	Signal Peptide	Nin	-1.59926	GAACCCA	2.63	49	12	TQTDAKSKPQPP*
WNT16	Q9UBV4	ENSG00000002745.13	ENST00000222462.3	-	Canonical	-	3	27	RAALLGLARLCALWAALLVLFPYGA	Signal Peptide	Nin	-1.87567	GGGCATT	1.57	49	71	SGVREPVQTREMELHDHRRRHYRPDGRQPPLWLRAEQRHQRDSIYLCCDGCRPGAFCDQVMQCRQHDRVFL*
M6PR	P20645	ENSG00000003056.8	ENST00000000412.8	-	Canonical	-	191	215	ILLVTFASLVAVYVVGGFLYQRLVV	TMD	Nout	-1.23914	GGGGGAT	0.88	43	0	*
TFPI	P10646	ENSG00000003436.16	ENST00000233156.9	ENST00000392365.5	Canonical	-	8	26	VHALWASVCLLLNLAPAPL	Signal Peptide	Nin	1.91753	CAATATT	2.62	46	13	FHSTVRRIYIWGM*
SLC7A2	P52569	ENSG00000003989.18	ENST00000494857.6	ENST00000522656.5; ENST00000640220.1	Canonical	-	101	125	LYTYVTVGELWAFITGWNLILSYVI	TMD	Nin	0.553951	TTTTTTT	0	41	23	CCVPYITSSRSFVFWSKRVCLGE*
SLC7A2	P52569	ENSG00000003989.18	ENST00000494857.6	ENST00000522656.5; ENST00000640220.1	Canonical	-	167	184	FFAVCLILLLAGLLSFGV	TMD	Nout	-1.43941	CAAAAAT	1.26	41	10	YISKCQRATF*
SLC7A2	P52569	ENSG00000003989.18	ENST00000494857.6	ENST00000522656.5; ENST00000640220.1	Canonical	-	193	211	VFTAVNILVLLFVMVAGFV	TMD	Nin	-0.577916	CTTTTAT	2.11	53	5	CLCGI*
SLC7A2	P52569	ENSG00000003989.18	ENST00000494857.6	ENST00000522656.5; ENST00000640220.1	Canonical	-	254	277	FTGTLAGAATCFYAFVGFDCIATT	TMD	Nout	1.31155	TGAAAAA	2.46	43	7	KPPSCSV*
SLC7A2	P52569	ENSG00000003989.18	ENST00000494857.6	ENST00000522656.5; ENST00000640220.1	Canonical	-	296	319	LLVCFMAYFGVSAALTLMMPYYLL	TMD	Nin	-1.7003	TTTCCCA	2.77	38	46	NASCNLCYGGGWVAFQMSSSNQFQNEDTNNCYFIIGCSGSFDGLSV*
SLC7A2	P52569	ENSG00000003989.18	ENST00000494857.6	ENST00000522656.5; ENST00000640220.1	Canonical	-	493	516	LVSFLVGFLAFLVLGLSVLTTYGV	TMD	Nin	-2.08645	GCAAAAA	2.02	35	50	SSLHGSILTIFASVQHLGEHLLDGPVKCRHLGQIQHLDGNWLPDLLFLWH*
SLC7A2	P52569	ENSG00000003989.18	ENST00000494857.6	ENST00000522656.5; ENST00000640220.1	Canonical	-	555	579	AFMVPFLPFLPAFSILVNIYLMVQL	TMD	Nin	0.49056	AGAAAAA	2.46	51	6	ICHSSK*
PLXND1	Q9Y4D7	ENSG00000004399.13	ENST00000324093.9	-	Canonical	-	1270	1294	TAIIVSIVICSVLLLLSVVALFVFC	TMD	Nout	-3.62162	CATCCCC	2.41	51	4	LPGV*
CD38	P28907	ENSG00000004468.13	ENST00000226279.8	-	Canonical	-	24	47	LCLGVSILVLILVVVLAVVVPRWR	TMD	Nin	-3.48597	ATTTATT	1.74	45	8	FKTSLQHY*
SLC22A16	Q86VW1	ENSG00000004809.14	ENST00000368919.8	-	Canonical	-	21	44	RVLYFICAFQNISCGIHYLASVFM	TMD	Nin	2.37038	TTATGTT	2.67	40	7	YGAVAEW*
SLC22A16	Q86VW1	ENSG00000004809.14	ENST00000368919.8	-	Canonical	-	152	175	WLAMLIQPLFMFGVLLGSVTFGYF	TMD	Nout	-0.593929	GGGGTTT	0.93	50	74	CLCDGIHWHEVSDMGVCPFAFLFCSWNPAGGFDRILGQDLVALPDDPLHSDCPLYPVLLGAPRDTFLASLRGTI*
SLC22A16	Q86VW1	ENSG00000004809.14	ENST00000368919.8	-	Canonical	-	181	203	RRVVLWATSSSMFLFGIAAAFAV	TMD	Nin	-0.00982332	CTTTTTT	0.93	45	51	CSWNPAGGFDRILGQDLVALPDDPLHSDCPLYPVLLGAPRDTFLASLRGTI*
SLC22A16	Q86VW1	ENSG00000004809.14	ENST00000368919.8	-	Canonical	-	207	231	TFMAARFFLAMVASGYLVVGFVYVM	TMD	Nout	-1.21793	CCCCTTT	0.93	48	20	YPVLLGAPRDTFLASLRGTI*
SLC22A16	Q86VW1	ENSG00000004809.14	ENST00000368919.8	-	Canonical	-	239	260	RTWASVHLHSFFAVGTLLVALT	TMD	Nin	1.40745	AAAAATA	0.98	45	1	S*
SLC22A16	Q86VW1	ENSG00000004809.14	ENST00000368919.8	-	Canonical	-	264	288	VRTWWLYQMILSTVTVPFILCCWVL	TMD	Nout	-1.54191	ACTTTTA	2.43	36	8	ITGPTRSC*
SLC22A16	Q86VW1	ENSG00000004809.14	ENST00000368919.8	-	Canonical	-	388	409	YLNLFLLGVVEIPAYTFVCIAM	TMD	Nout	0.965827	AAAATTT	0.93	41	14	CHRGSIWPHLSLYS*
SLC22A16	Q86VW1	ENSG00000004809.14	ENST00000368919.8	-	Canonical	-	440	464	YILGVVTAMVGKFAIGAAFGLIYLY	TMD	Nout	0.117096	GTTTGTT	2.42	44	36	WDYGPPEWSVNTKASRNPWETASNYLGGGCKTGVRE*
SLC22A16	Q86VW1	ENSG00000004809.14	ENST00000368919.8	-	Canonical	-	501	524	IWIFIPQLFVGTMALLSGVLTLKL	TMD	Nout	-0.12616	GGAAAAA	0.93	38	12	NGSDYPQGFWSW*
ABCB5	Q2M3G0	ENSG00000004846.17	ENST00000404938.7	-	Canonical	-	45	69	ITLMILGILASLVNGACLPLMPLVL	TMD	Nin	-0.105559	TTATGTT	2.67	40	44	WNRCCCLDFWLHTDFLVDYNCSTTDQEDSKTVFSFSFGTGHRLV*
ABCB5	Q2M3G0	ENSG00000004846.17	ENST00000404938.7	-	Canonical	-	206	229	LTLVTLSTSPLIMASAAACSRMVI	TMD	Nout	1.26252	GGATTTT	0.88	48	35	WHKKDYSFKSVSWCCVLLYEWNLWTCFLVWNLLDS*
ABCB5	Q2M3G0	ENSG00000004846.17	ENST00000404938.7	-	Canonical	-	291	314	LGAVYFFMNGTYGLAFWYGTSLIL	TMD	Nin	1.4995	TATTTTC	2.79	44	3	PGY*
ABCB5	Q2M3G0	ENSG00000004846.17	ENST00000404938.7	-	Canonical	-	319	343	GYTIGTVLAVFFSVIHSSYCIGAAV	TMD	Nout	1.39787	TAAAAAT	1.26	45	21	CFFQLSIKTIYQDSERSESQN*
ABCB5	Q2M3G0	ENSG00000004846.17	ENST00000404938.7	-	Canonical	-	734	752	IYSMIFVILGVICFVSYFM	TMD	Nout	-1.43359	AATATTA	2.56	44	23	SHRYSTNSRSNRFQDWRLNTKCN*
ABCB5	Q2M3G0	ENSG00000004846.17	ENST00000404938.7	-	Canonical	-	831	854	FIYGWEMTFLILSIAPVLAVTGMI	TMD	Nin	-0.344189	GGAAAAA	0.93	38	6	SLRANV*
ABCB5	Q2M3G0	ENSG00000004846.17	ENST00000404938.7	-	Canonical	-	921	944	CYAFSHAFIYFAYAAGFRFGAYLI	TMD	Nout	1.28302	AAAGAAA	2.48	49	16	TKYRQPQSRREKARHM*
ABCB5	Q2M3G0	ENSG00000004846.17	ENST00000404938.7	-	Canonical	-	954	975	MFIVFTAIAYGAMAIGETLVLA	TMD	Nin	1.0063	GAATTTA	1.01	38	25	RVSRSLFLLSMSPRCFHPPWLIPQY*
ST7	Q9NRC1	ENSG00000004866.22	ENST00000323984.8	-	Canonical	-	18	42	WSWTYLWTVWFFIVLFLVYILRVPL	TMD	Nout	-4.34382	GATATTT	1.91	36	0	*
ST7	Q9NRC1	ENSG00000004866.22	ENST00000323984.8	-	Canonical	-	62	86	FYVALTGTSSLISGLILIFEWWYFR	TMD	Nin	-0.995727	AAATCCA	2.85	51	4	TKFI*
SLC4A1	P02730	ENSG00000004939.16	ENST00000262418.12	-	Canonical	-	491	515	VWIGFWLILLVVLVVAFEGSFLVRF	TMD	Nout	-3.61561	GGGCCCC	0.76	49	69	PAQHSPPLPCAHGRYLLLCHDAAQVQEQLLFPWQAASGHRGLRGPHLHPDHGPGGFLHSGYLHPETLGA*
SLC4A1	P02730	ENSG00000004939.16	ENST00000262418.12	-	Canonical	-	704	728	LDLLLVVGMGGVAALFGMPWLSATT	TMD	Nin	-0.63857	CATCCCC	2.41	54	22	PGCTVWHLPLHGGHVAQRHPAL*
CALCR	P30988	ENSG00000004948.16	ENST00000426151.7	ENST00000394441.5	Canonical	-	148	172	LYYLAIVGHSLSIFTLVISLGIFVF	TMD	Nout	-1.36305	TTTTTTC	1.98	51	14	PPVHDGLQLFLDAL*
CALCR	P30988	ENSG00000004948.16	ENST00000426151.7	ENST00000394441.5	Canonical	-	297	321	LLYIIHGPVMAALVVNFFFLLNIVR	TMD	Nout	-0.70049	CTTTCCC	2.66	37	12	LETFQQDAWEDI*
HCCS	P53701	ENSG00000004961.15	ENST00000380762.5	ENST00000321143.8; ENST00000380763.7	Canonical	-	3	19	LSPSAPAVAVQASNASA	Signal Peptide	Nin	6.8906	TCCCATT	2.54	47	0	*
SPPL2B	Q8TCT7	ENSG00000005206.17	ENST00000613503.5	-	Canonical	-	345	369	FKACTLLLLVLFLYDIFFVFITPFL	TMD	Nin	-2.67875	GGGTTTC	2.24	48	16	RRHFGARAAGGLLPQV*
SPPL2B	Q8TCT7	ENSG00000005206.17	ENST00000613503.5	-	Canonical	-	473	495	ALLYLVPCTLVTSCAVALWRREL	TMD	Nout	-0.553146	CCCAAAA	0.79	55	20	ITHVRGDGGWSPHAGAWEPS*
PON1	P27169	ENSG00000005421.9	ENST00000222381.8	-	Canonical	-	1	18	MAKLIALTLLGMGLALFR	Signal Peptide	Nin	-0.289124	TTTCATT	2.79	45	0	*
ABCB4	P21439	ENSG00000005471.19	ENST00000649586.2	ENST00000359206.8	Canonical	-	210	234	FIRGWKLTLVIMAISPILGLSAAVW	TMD	Nout	-0.72767	TTTAGAA	2.76	48	7	KCQRDWN*
ABCB4	P21439	ENSG00000005471.19	ENST00000649586.2	ENST00000359206.8	Canonical	-	294	318	AISANISMGIAFLLIYASYALAFWY	TMD	Nin	-0.608136	TATTATT	1.62	51	0	*
ABCB4	P21439	ENSG00000005471.19	ENST00000649586.2	ENST00000359206.8	Canonical	-	333	357	AMTVFFSILIGAFSVGQAAPCIDAF	TMD	Nout	1.35214	TTACCCT	2.81	45	3	FSS*
ABCB4	P21439	ENSG00000005471.19	ENST00000649586.2	ENST00000359206.8	Canonical	-	708	724	WPYFVVGTVCAIANGGL	TMD	Nin	2.60719	GGGTTTC	2.24	48	18	HVWESWRDPHQKTAVNGF*
ABCB4	P21439	ENSG00000005471.19	ENST00000649586.2	ENST00000359206.8	Canonical	-	827	846	ATGTRLALIAQNIANLGTGI	TMD	Nin	4.43711	AAAAGAA	2.46	40	15	TGSCWKDCNRGNRKY*
ABCB4	P21439	ENSG00000005471.19	ENST00000649586.2	ENST00000359206.8	Canonical	-	850	873	FIYGWQLTLLLLAVVPIIAVSGIV	TMD	Nout	-1.68622	TGAAAAA	2.46	47	19	IVWTLQEFCAEGTHLWNYF*
ABCB4	P21439	ENSG00000005471.19	ENST00000649586.2	ENST00000359206.8	Canonical	-	968	988	MRFRDVILVFSAIVFGAVALG	TMD	Nout	0.110558	ATTTAAT	2.74	47	0	*
RHBDD2	Q6NTF9	ENSG00000005486.17	ENST00000006777.11	-	Canonical	-	63	87	LVTYIFVYENPISLLCGAIIIWRFA	TMD	Nout	0.456439	GGGGGAA	0.93	39	57	SGGCQRFHPSGLCHAGSHHRPFSDEAGPGVWHGCALSPGSVAPAGCLVAHSPDLFPQ*
ITGAL	P20701	ENSG00000005844.19	ENST00000356798.11	-	Canonical	-	5	21	CITVMAMALLSGFFFFA	Signal Peptide	Nin	0.458434	GGGGAAC	1.84	42	46	QHRKPLSVPVGHRTLPASHPERFQLYLQVLGNDLGNRPHRWKHFGL*
ITGAL	P20701	ENSG00000005844.19	ENST00000356798.11	-	Canonical	-	1090	1114	LYLYVLSGIGGLLLLLLIFIVLYKV	TMD	Nout	-4.72156	GGATCCC	2.61	36	7	RLPEAPP*
ITGA2B	P08514	ENSG00000005961.19	ENST00000262407.6	-	Canonical	-	8	32	LQALWLLEWVLLLLGPCAAPPAWAL	Signal Peptide	Nin	-0.440257	GGGCCCC	0.76	42	25	QPGGDGRRVPVPLEGRGRPVPLAAL*
YBX2	Q9Y2T7	ENSG00000006047.13	ENST00000007699.10	-	Canonical	-	6	30	AAAGATAVPAATVPATAAGVVAVVV	Signal Peptide	Nin	3.0263	CCCCCCG	2.72	48	33	GPESGGQAGAGNPSPGHCQMVQRPEWLRIHQQE*
ABCC8	Q09428	ENSG00000006071.16	ENST00000389817.8	-	Canonical	-	1000	1021	CAKYLSSAGILLLSLLVFSQLL	TMD	Nin	-0.203153	GGGCATT	1.57	52	37	CAVPRHVCHCGVDRAEGGQETAPQPAKPDHPSPHEVF*
ABCC8	Q09428	ENSG00000006071.16	ENST00000389817.8	-	Canonical	-	1249	1268	VRMEYIGACVVLIAAVTSIS	TMD	Nin	1.20929	GGGGGCT	2.66	40	94	CEAHPWAPENRGRELRGAPGTIADPKELARPREDPDPEPERALRQLPEAGAEARQCPHRPWTEDRDLRPHRQWEVLLLSCLLPHGGHVRRAHHH*
ABCC8	Q09428	ENSG00000006071.16	ENST00000389817.8	-	Canonical	-	1275	1290	LSAGLVGLGLTYALMV	TMD	Nout	1.56416	CCCAAAG	2.89	44	68	ELARPREDPDPEPERALRQLPEAGAEARQCPHRPWTEDRDLRPHRQWEVLLLSCLLPHGGHVRRAHHH*
CACNG3	O60359	ENSG00000006116.4	ENST00000005284.4	-	Canonical	-	11	35	LITTVGAFAAFSLMTIAVGTDYWLY	TMD	Nin	-0.666066	CCCTGAA	2.86	48	2	RC*
CACNG3	O60359	ENSG00000006116.4	ENST00000005284.4	-	Canonical	-	97	121	LLRAVRASSVFPILSVTLLFFGGLC	TMD	Nout	-0.102093	CAAAAAA	0.93	48	30	KLLLWLVLLFRSLLFHHRRNCRSGCRAHLY*
CACNG3	O60359	ENSG00000006116.4	ENST00000005284.4	-	Canonical	-	134	158	VILSAGIFFVSAGLSNIIGIIVYIS	TMD	Nin	0.52362	TGAAAAA	2.46	43	57	TSAVTSQIPLGVPEEIYFCPPPTLQVSIPEAVKFSLHRAQIPRPVPHQQRLPHHPFH*
CACNG3	O60359	ENSG00000006116.4	ENST00000005284.4	-	Canonical	-	177	201	WSFYFGAFSFIIAEIVGVVAVHIYI	TMD	Nout	-0.0276187	CCCCATC	2.41	47	10	QQRLPHHPFH*
TMEM132A	Q24JP5	ENSG00000006118.15	ENST00000453848.7	-	Canonical	-	850	874	MYALLGVFCVAIFIFLVNGVVFVLR	TMD	Nout	-3.13842	GGAGGGG	2.65	45	4	ELPL*
TAC1	P20366	ENSG00000006128.12	ENST00000319273.10	-	Canonical	-	1	19	MKILVALAVFFLVSTQLFA	Signal Peptide	Nin	-0.117993	GGGCAAA	1.69	49	3	TGC*
CACNA1G	O43497	ENSG00000006283.18	ENST00000359106.10	-	Canonical	-	743	762	KYFGRGIMIAILVNTLSMGI	TMD	Nin	1.24153	GAATCCC	2.44	42	87	LQHLRWCHCGHQRVGDRGPAGGRPVGAADLPPDACAEAGALPAGAAAAAGGAHEDHGQRGHLLHAAYALHLHLQHPGHASLRLQVCL*
CACNA1G	O43497	ENSG00000006283.18	ENST00000359106.10	-	Canonical	-	830	851	LSVLRTFRLMRVLKLVRFLPAL	TMD	Nin	2.57505	GAATTTT	0.71	53	0	*
CACNA1G	O43497	ENSG00000006283.18	ENST00000359106.10	-	Canonical	-	865	887	VATFCMLLMLFIFIFSILGMHLF	TMD	Nout	-3.42304	GAACAAA	2.77	38	85	SPLQWYGLHVVLGGPLFHCPHDLRQLRALQFAGRHSGGGLPGGGNQQTGRCEWTVKLYSAACRLPGGRCQQVRIRARFLLTQPGW*
CACNA1G	O43497	ENSG00000006283.18	ENST00000359106.10	-	Canonical	-	1829	1852	IYFVSFVLTAQFVLVNVVIAVLMK	TMD	Nout	-0.271073	GGGCCCC	0.76	44	34	RQPRQPQAWGSAPSGPREISLPLFPGAPHGQAAV*
MAP3K9	P80192	ENSG00000006432.16	ENST00000554752.7	-	Canonical	-	747	770	RRCEVALLGCGAVLAATGLGFDLL	TMD	Nout	0.263918	CCCCCCA	0.79	39	44	IPKAFQEGGAHAVARRPLCLPDAALPLLHLRVQLHTLPAALRQR*
AGK	Q53H12	ENSG00000006530.18	ENST00000649286.2	ENST00000648068.1; ENST00000650547.1	Canonical	-	12	31	WKKTTAGLCLLTWGGHWLYG	Signal Peptide	Nin	2.36484	TGAAAAA	2.46	49	16	KCCPDFTFIWHGCDYC*
PHTF2	Q8N3S3	ENSG00000006576.17	ENST00000422959.8	-	Canonical	-	102	124	VIFFWLLVLYLLQVAAIVLFCST	TMD	Nin	-2.74579	GAAATTA	1.96	46	9	KKSSPFGST*
PHTF2	Q8N3S3	ENSG00000006576.17	ENST00000422959.8	-	Canonical	-	463	485	IGYQIFGNAVSLILGLTPFVFRL	TMD	Nin	1.58726	CTTTTTT	0.93	48	9	FALCSRKNL*
PHTF2	Q8N3S3	ENSG00000006576.17	ENST00000422959.8	-	Canonical	-	513	537	VIVLSMVIISFVVRVSLVWIFFFLL	TMD	Nout	-2.548	AAAAATG	2.57	42	8	VAISPFLS*
PHTF2	Q8N3S3	ENSG00000006576.17	ENST00000422959.8	-	Canonical	-	600	621	VIVSSAFLLTISVVFICCAQLL	TMD	Nin	-0.827286	AATATTA	2.56	44	2	TY*
PHTF2	Q8N3S3	ENSG00000006576.17	ENST00000422959.8	-	Canonical	-	632	653	YNWELVIWCISLTLFLLRFVTL	TMD	Nout	-1.74475	TTTAAAA	0.3	41	3	TGY*
CCL26	Q9Y258	ENSG00000006606.9	ENST00000005180.9	ENST00000394905.2	Canonical	-	1	25	MMGLSLASAVLLASLLSLHLGTATR	Signal Peptide	Nin	-0.130215	GAAAAAA	0.38	52	16	MGAKIHFFTENSETIV
TBXA2R	P21731	ENSG00000006638.13	ENST00000375190.10	-	Canonical	-	63	86	FLTFLCGLVLTDFLGLLVTGTIVV	TMD	Nin	-0.818633	GGGTATC	2.67	46	210	HPALLAPGGRLAAPRLGHRGAGVGGRAGAGPAAPAGRGSLHRAIPGVLVLPDAGRRVRGRGLRAALLHAGRPLGRAVLPAEHGQRGHPVPRLPRAGGGPAASPGLRGGDDGSAPGDHGGGQRVLAAPSGLHRPDSAAKPACHEPRRAAVPHHGEGAAHLLARGHLEPDPGPLGVYPVPPRRAPASPASPQHPAQVAVPPAPAHAALRAAV
TBXA2R	P21731	ENSG00000006638.13	ENST00000375190.10	-	Canonical	-	102	126	CRLCRFMGVVMIFFGLSPLLLGAAM	TMD	Nout	-1.38177	CCCGGGG	2.72	52	164	VLVLPDAGRRVRGRGLRAALLHAGRPLGRAVLPAEHGQRGHPVPRLPRAGGGPAASPGLRGGDDGSAPGDHGGGQRVLAAPSGLHRPDSAAKPACHEPRRAAVPHHGEGAAHLLARGHLEPDPGPLGVYPVPPRRAPASPASPQHPAQVAVPPAPAHAALRAAV
TBXA2R	P21731	ENSG00000006638.13	ENST00000375190.10	-	Canonical	-	243	266	MMAQLLGIMVVASVCWLPLLVFIA	TMD	Nin	-1.30309	GGACCCC	2.61	37	39	LGVYPVPPRRAPASPASPQHPAQVAVPPAPAHAALRAAV
IFRD1	O00458	ENSG00000006652.15	ENST00000403825.8	ENST00000675578.1; ENST00000005558.8	Canonical	-	12	31	RGSSAGGGGSGAAAATAATA	Signal Peptide	Nin	5.18462	GGGATTA	2.13	54	1	N*
IFRD1	O00458	ENSG00000006652.15	ENST00000403825.8	ENST00000675578.1; ENST00000005558.8	Canonical	-	238	257	TVLHISSLLAWTLLLTICPI	TMD	Nout	0.837138	CTTTTTT	0.93	46	1	L*
COX10	Q12887	ENSG00000006695.12	ENST00000261643.8	ENST00000664217.1	Canonical	-	184	203	FDWPCFLLTSVGTGLASCAA	TMD	Nout	2.38338	GGGAGTT	2.04	43	86	CHSDLGGESTHRSPGALQHFPVYLLLHTTEKDQHCQHMGRSCGWGHPACHGLDSGHGQPRCWRISPGRNPLLLAVSSFQRPELGPP*
COX10	Q12887	ENSG00000006695.12	ENST00000261643.8	ENST00000664217.1	Canonical	-	378	401	TWTFPIMALPINAYISYLGFRFYV	TMD	Nout	1.35794	CCCTCCC	2.13	39	2	QL
ADIPOR2	Q86V24	ENSG00000006831.10	ENST00000357103.5	-	Canonical	-	181	201	KVVFGLFFLGAILCLSFSWLF	TMD	Nout	-2.30091	GGGCATT	1.57	55	45	CSHYSLPVGHVCHPSVSGSKSRSVFGPRPEWNHSYLALCHLGGVP*
ADIPOR2	Q86V24	ENSG00000006831.10	ENST00000357103.5	-	Canonical	-	218	240	LDYSGIALLIMGSFVPWLYYSFY	TMD	Nin	-0.14977	GGGCCTA	2.26	43	18	RPEWNHSYLALCHLGGVP*
ADIPOR2	Q86V24	ENSG00000006831.10	ENST00000357103.5	-	Canonical	-	274	298	YRGVRAGVFLGLGLSGIIPTLHYVI	TMD	Nin	1.00816	TTTCCCT	2.38	38	3	WQM*
PROM1	O43490	ENSG00000007062.12	ENST00000447510.7	ENST00000510224.5	Canonical	-	1	18	MALVLGSLLLLGLCGNSF	Signal Peptide	Nin	0.616168	TTTCCCA	2.77	52	12	RRYFEKILTEGI*
PROM1	O43490	ENSG00000007062.12	ENST00000447510.7	ENST00000510224.5	Canonical	-	107	131	AGIILCCVLGLLFIILMPLVGYFFC	TMD	Nout	-3.6501	GGCAAAT	2.88	47	15	SPGKNPDQKESETGR*
PROM1	O43490	ENSG00000007062.12	ENST00000447510.7	ENST00000510224.5	Canonical	-	433	457	YWWLGGLVICSLLTLIVIFYYLGLL	TMD	Nout	-4.94982	GGAAAAA	0.93	54	3	TDL*
PROM1	O43490	ENSG00000007062.12	ENST00000447510.7	ENST00000510224.5	Canonical	-	483	507	LMVGVGLSFLFCWILMIIVVLTFVF	TMD	Nin	-3.87462	AAAAATG	2.57	43	4	EAHF*
DNAH9	Q9NYC9	ENSG00000007174.18	ENST00000262442.9	-	Canonical	-	2610	2632	FSVFVLSFPGADALSSIYSIILT	TMD	Nin	3.55082	CATTTTC	2.79	52	23	PGHSLLLSGMCEIHMGSYKALSA*
SLC13A2	Q13183	ENSG00000007216.16	ENST00000314669.10	-	Canonical	-	330	346	KAISILFVILVLLWFTR	TMD	Nin	-1.84631	AAACCCA	2.25	50	37	REAEGPSWPPRLEDGEPEDAVEYRVIAGWWLCPGQGQ*
SLC13A2	Q13183	ENSG00000007216.16	ENST00000314669.10	-	Canonical	-	507	528	LATSLAFMLPVATPPNAIVFSF	TMD	Nout	3.15179	TTTCCCC	1.98	39	24	LLGTVQHHSPVPAKPGQHHHTKPL
CEACAM7	Q14002	ENSG00000007306.15	ENST00000401731.6	ENST00000006724.7	Canonical	-	9	30	YRVCIPWQGLLLTASLLTFWNL	Signal Peptide	Nin	0.453984	AAAAAAT	0.33	53	31	YKSRKCPRARTQRSRDNIPQWNPADPERHPQ*
SCN4A	P35499	ENSG00000007314.12	ENST00000435607.3	-	Canonical	-	127	150	VLIHALFSMFIMITILTNCVFMTM	TMD	Nin	-0.777064	GGACCCC	2.61	40	105	LELAGLQCHHDGVPDRVCGLGQHLSPEDLPGAAGPQNHHGHPRAEDDRGGPDPVGEKAVGCDDPHCLLPERLCAGRTAALHGKPEAEVCALAPAVQRHQHHVVQQ*
SCN4A	P35499	ENSG00000007314.12	ENST00000435607.3	-	Canonical	-	193	210	WNWLDFSVIMMAYLTEFV	TMD	Nout	2.43762	GAAAAAG	2.48	37	48	AVGCDDPHCLLPERLCAGRTAALHGKPEAEVCALAPAVQRHQHHVVQQ*
SCN4A	P35499	ENSG00000007314.12	ENST00000435607.3	-	Canonical	-	579	597	FVDLGITICIVLNTLFMAM	TMD	Nout	0.608321	GGACCCC	2.61	35	67	LRVFPAGLEYLRQHHRHPQPGRARPGQRTGTVCATLLPSAAGLQAGQVVANAEHAHQDHWQFSGGAG*
SCN4A	P35499	ENSG00000007314.12	ENST00000435607.3	-	Canonical	-	1096	1119	AWCWLDFLIVDVSIISLVANWLGY	TMD	Nout	-0.128524	CATCCCC	2.41	37	37	LHHECAACLPHLLADLQHHGCQPVCRQVLLLHQHHHL*
SCN4A	P35499	ENSG00000007314.12	ENST00000435607.3	-	Canonical	-	1475	1499	LMMSLPALFNIGLLLFLVMFIYSIF	TMD	Nin	-2.75565	CCCCATC	2.41	44	8	PQQRAPRL*
ST7L	Q8TDW4	ENSG00000007341.19	ENST00000358039.9	-	Canonical	-	33	57	LRAGLAGTGASLWFVAGLGLLYALR	TMD	Nin	-1.02582	TTTTATT	0.81	52	0	*
ST7L	Q8TDW4	ENSG00000007341.19	ENST00000358039.9	-	Canonical	-	80	103	FYVALTGTSSLISGLIFIFEWWYF	TMD	Nout	-0.578695	GAATTTG	2.7	44	3	VRM*
RHBDF1	Q96CC6	ENSG00000007384.15	ENST00000262316.10	-	Canonical	-	653	675	FYRLWLSLFLHAGILHCLVSICF	TMD	Nout	-1.33907	GGGTCCT	2.39	42	48	CWLPVRHPGLPLRGALPELADPGAALACLLQAAGCGALPLHLWAAAVD*
RHBDF1	Q96CC6	ENSG00000007384.15	ENST00000262316.10	-	Canonical	-	773	792	ISGFISGLFLSFAFLPYISF	TMD	Nout	0.595521	CATCCCC	2.41	45	2	LH*
PIGQ	Q9BRB3	ENSG00000007541.17	ENST00000321878.10	ENST00000409527.6	Canonical	-	474	491	RLLVVAVQGLIHLLVDLI	TMD	Nout	2.33372	AAACCCA	2.25	41	48	TALQPRGAHLPPPQLWLPPQALLGRPVPQAVPWGAHLPLEAERGQAGL
FMO3	P31513	ENSG00000007933.13	ENST00000367755.9	-	Canonical	-	4	22	KVAIIGAGVSGLASIRSCL	Signal Peptide	Nin	2.90111	TTTCCCA	2.77	46	6	RLPISR*
NOX1	Q9Y5S8	ENSG00000007952.18	ENST00000372966.8	-	Canonical	-	204	228	FWYTHHLFIFYILGLGIHGIGGIVR	TMD	Nin	0.380496	TCCCCCT	2.13	37	0	*
SYPL1	Q16563	ENSG00000008282.10	ENST00000455385.7	-	Canonical	-	99	122	FYVTFAVFVFLYCIAALLLYVGYT	TMD	Nout	-3.63988	TATTATT	1.62	45	0	*
SYPL1	Q16563	ENSG00000008282.10	ENST00000455385.7	-	Canonical	-	133	157	MIDFVVTLVATFLWLVSTSAWAKAL	TMD	Nin	-0.216528	TCTAAAT	2.33	44	27	YDTLGRKCLVCVQGDQPTQSIKYICPS*
CELSR3	Q9NYQ7	ENSG00000008300.17	ENST00000164024.5	-	Canonical	-	2600	2622	LVCTAVAILLHYFFLSTFAWLFV	TMD	Nout	-1.6964	GAACCCT	2.24	47	0	*
MGST1	P10620	ENSG00000008394.13	ENST00000396210.8	ENST00000396207.1; ENST00000010404.6; ENST00000396209.5	Canonical	-	16	40	FASYATIILSKMMLMSTATAFYRLT	TMD	Nout	0.389402	TATTATT	1.62	42	45	SISWNWPPVFLEWSRPLYSHPALQTICRSTDLPHHCIFDTPSPAK*
MGST1	P10620	ENSG00000008394.13	ENST00000396210.8	ENST00000396207.1; ENST00000010404.6; ENST00000396209.5	Canonical	-	80	95	LENIIPFLGIGLLYSL	TMD	Nin	2.30716	TTTTGTT	1.49	39	15	WIWSYSFHGLQVAEK*
PKD1	P98161	ENSG00000008710.20	ENST00000262304.9	-	Canonical	-	7	23	ARLALALGLGLWLGALA	Signal Peptide	Nin	-0.208282	CATCCCC	2.41	41	46	RGRHSARRLPQPAPGAGRWAPGEPLGAGRAGYKQQQDFYVRRRNIC*
PKD1	P98161	ENSG00000008710.20	ENST00000262304.9	-	Canonical	-	3322	3346	TVAVGLVSSVVVYPVYLAILFLFRM	TMD	Nout	-0.647465	CTTTGTT	2.42	45	5	WTDEE*
PKD1	P98161	ENSG00000008710.20	ENST00000262304.9	-	Canonical	-	4026	4048	LLGVTLGLVVLGVAYAQLAILLV	TMD	Nin	-1.562	GGGGGCT	2.66	53	52	CYSPLALPRLAWRAVPAGLGAPGLRDGGVVPAQAAPLDGPQQGQGVPPQSPL*
HEATR5B	Q9P2D3	ENSG00000008869.12	ENST00000233099.6	-	Canonical	-	462	484	RLAAAWCLRCVAVALPFQLTPFL	TMD	Nout	0.241642	GGTAGTT	2.85	45	0	*
SEC62	Q99442	ENSG00000008952.17	ENST00000337002.9	ENST00000480708.5	Canonical	-	231	255	AGCFVASILLLAVARCILFLIIWLI	TMD	Nout	-3.4591	AAAGAAA	2.48	38	1	R*
SEC62	Q99442	ENSG00000008952.17	ENST00000337002.9	ENST00000480708.5	Canonical	-	259	274	RHHFWFLPNLTADVGF	TMD	Nin	5.77161	GGAGGGG	2.65	47	22	ESRTRKSWNRRLGGRTAFRHGQ*
TENM1	Q9UKZ4	ENSG00000009694.14	ENST00000422452.4	-	Canonical	-	323	347	ATAITVTLALLLAYVIAVHLFGLTW	TMD	Nin	-2.44339	GAAAAAA	0.38	40	13	SVSEGTGDRHWRS*
IYD	Q6PHW0	ENSG00000009765.15	ENST00000344419.8	-	Canonical	-	1	21	MYFLTPILVAILCILVVWIFK	TMD	Nout	-2.84473	AGAAAAT	2.79	47	1	C*
POMT2	Q9UKY4	ENSG00000009830.13	ENST00000261534.9	-	Canonical	-	170	188	LSAALLTAALLTFDTGCLT	TMD	Nin	1.13403	GTTTGTT	2.42	55	61	WPLYHPSSGAEHHCRPLVPVRRPQSFIGDCGKTPDCSCPVPHSAAPGSLYSHLCCSLHGAE*
POMT2	Q9UKY4	ENSG00000009830.13	ENST00000261534.9	-	Canonical	-	337	355	LAYGSVITVKNLRMAIGYL	TMD	Nout	4.30252	CATTATT	1.62	55	16	STRTQRNFPELAQSLS*
POMT2	Q9UKY4	ENSG00000009830.13	ENST00000261534.9	-	Canonical	-	470	492	LRSRIRFIHLVTGCVLGSSGKVL	TMD	Nin	2.41131	TTTTCCT	2.13	45	0	*
POMT2	Q9UKY4	ENSG00000009830.13	ENST00000261534.9	-	Canonical	-	666	690	YFPAMLFSSMLTGILWDTLLRLCAW	TMD	Nout	0.370451	GGACCCC	2.61	43	16	PKSNGRTKVAGLMGLL
MLXIPL	Q9NP71	ENSG00000009950.16	ENST00000313375.8	-	Canonical	-	1	18	MAGALAGLAAGLQVPRVA	Signal Peptide	Nin	3.38221	GGAGGGG	2.65	50	82	VRGALRLRAAQYRPHTHTPLRVLEPGLQWQAGVSQVEEFQRPQAALQRQDPPEQRHLEGLVYPVCEAEEEPRVWLRDPPAGA*
STARD3NL	O95772	ENSG00000010270.14	ENST00000009041.12	ENST00000396013.5	Canonical	-	51	72	VRRTFCLFVTFDLLFVTLLWII	TMD	Nin	-1.71417	GTTAATA	2.56	38	54	TCICCVQTAPLVGNSVDNGSDQCLFTSKSDPFEAFLSRGFWLCAAHHFIHPCLD*
STARD3NL	O95772	ENSG00000010270.14	ENST00000009041.12	ENST00000396013.5	Canonical	-	97	121	YFDIFLLAVFRFKVLILAYAVCRLR	TMD	Nout	-1.05727	GGATTTC	2.86	50	31	QSVTSRSRRRKQTPDSSGCFREGSTYTWWSF*
STARD3NL	O95772	ENSG00000010270.14	ENST00000009041.12	ENST00000396013.5	Canonical	-	125	147	AIALTTAVTSAFLLAKVILSKLF	TMD	Nin	0.919896	GATAGTT	2.47	40	15	SGCFREGSTYTWWSF*
STARD3NL	O95772	ENSG00000010270.14	ENST00000009041.12	ENST00000396013.5	Canonical	-	151	171	AFGYVLPIISFILAWIETWFL	TMD	Nout	-0.340911	AGAAAAA	2.46	51	3	TGQ*
HHATL	Q9HCP6	ENSG00000010282.15	ENST00000441594.6	ENST00000310417.9	Canonical	-	65	89	WVMWFTSFRNVIIFALSGHVLFAKL	TMD	Nin	0.742055	TTTGGGC	2.75	45	33	PALALSWPWLGQPGLLQDGPPNLLAERVCNRHF*
GIPR	P48546	ENSG00000010310.9	ENST00000590918.6	-	Canonical	-	231	248	YTWLLVEGVYLHSLLVLV	TMD	Nout	1.49266	CCCCATC	2.41	53	6	PHDHLD*
STAB1	Q9NY15	ENSG00000010327.10	ENST00000321725.10	-	Canonical	-	5	29	RGLLPLCLLAFCLAGFSFVRGQVLF	Signal Peptide	Nin	-1.45254	GGGGGGC	0.76	48	31	LYGVHERLQTEVPEASGAEGLLPWLLGFPVP*
STAB1	Q9NY15	ENSG00000010327.10	ENST00000321725.10	-	Canonical	-	2439	2461	RIIVWDIMAFNGIIHALASPLLA	TMD	Nin	1.86147	GGGCTTT	1.69	45	9	WLLCLPGGR*
SLC6A13	Q9NSD5	ENSG00000010379.16	ENST00000343164.9	-	Canonical	-	41	63	FVLSVAGEIIGLGNVWRFPYLCY	TMD	Nin	2.46352	CCCCATC	2.41	45	1	L*
SLC6A13	Q9NSD5	ENSG00000010379.16	ENST00000343164.9	-	Canonical	-	201	224	LGALRWELALCLLLAWVICYFCIW	TMD	Nout	-3.52789	CCCAAAC	2.25	43	79	PHASVGSPGVDGCRHPDILLLRHLSWVPDSPGQLQQVPQQLLQGLHRPLLPQQRHQLCGRLCHLLHPGLHVSGAGGAHF*
SLC6A13	Q9NSD5	ENSG00000010379.16	ENST00000343164.9	-	Canonical	-	491	515	LIKYCWLFLTPAVCTATFLFSLIKY	TMD	Nin	-0.913799	GGGCCCC	0.76	42	44	LQRENPSAHVPSRGPAPAEPSRTLGSRHPQDLTAQTHRARVSLL
IDS	P22304	ENSG00000010404.18	ENST00000340855.11	-	Canonical	-	5	25	RTGRGLLWLGLVLSSVCVALG	Signal Peptide	Nin	0.456333	AAATATT	1.14	37	0	*
CD4	P01730	ENSG00000010610.10	ENST00000011653.9	-	Canonical	-	7	23	FRHLLLVLQLALLPAAT	Signal Peptide	Nin	1.1108	GGGAAAT	0.88	39	6	SGLLLN*
CD4	P01730	ENSG00000010610.10	ENST00000011653.9	-	Canonical	-	397	421	MALIVLGGVAGLLLFIGLGIFFCVR	TMD	Nout	-3.25887	CCCCATT	0.81	35	1	L
CLCN6	P51797	ENSG00000011021.23	ENST00000346436.11	-	Canonical	-	241	265	FVSAGAAAGVAAAFGAPIGGTLFSL	TMD	Nout	1.91303	GAACTTT	2.77	47	3	WRV*
CLCN6	P51797	ENSG00000011021.23	ENST00000346436.11	-	Canonical	-	276	295	LTWKVLFCSMSATFTLNFFR	TMD	Nin	1.04709	GATGGGG	2.57	44	29	GHWGPPGSHIQLSEQEACKVPYAKRAPET*
SLC6A7	Q99884	ENSG00000011083.9	ENST00000230671.7	-	Canonical	-	374	397	AMTMLPLSPFWSFLFFFMLLTLGL	TMD	Nout	-1.12251	GATGGGG	2.57	39	5	ADPHH*
TSPAN9	O75954	ENSG00000011105.14	ENST00000011898.10	ENST00000537971.5	Canonical	-	11	34	YMMFLFNLIFWLCGCGLLGVGIWL	TMD	Nin	-2.11109	GGAAAAC	2.39	43	64	QVPPPQLFHRPVGHPPSRADLTHPLLCLHGQGERERQEGPEGRPAAVPHREQRGAEERLEHHPG*
TSPAN9	O75954	ENSG00000011105.14	ENST00000011898.10	ENST00000537971.5	Canonical	-	81	105	CLLLSFFIVLLVILLAELILLILFF	TMD	Nin	-6.41223	GGGGGAG	2.65	55	29	EHGSRPLLHGELPGLRAQRHHAFVENGLL*
SYT7	O43581	ENSG00000011347.10	ENST00000539008.6	-	Canonical	-	17	41	VLLVSAIITVSLSVTVVLCGLCHWC	TMD	Nout	-0.561232	CCCTCCC	2.13	52	108	QGVYSKHFTLRPLWRPTTVPQWHPPVGRQSGRRGGAGGGAGRPAGGEAGTGAATRRGRLEKRRGCPQRAGQRWQGGERPLADGAEPPGRREAQLVQFRGLHPVHGHYP*
RABGAP1	Q9Y3P9	ENSG00000011454.18	ENST00000373647.9	-	Canonical	-	728	750	FLTLFTAKFPLYMVFHIIDLLLC	TMD	Nout	0.84001	AGAAAAT	2.79	44	13	CKKTNGISLQHED*
DCN	P07585	ENSG00000011465.18	ENST00000052754.10	ENST00000552962.5	Canonical	-	1	19	MKATIILLLLAQVSWAGPF	Signal Peptide	Nin	0.863432	TTTGGGT	2.25	50	10	SGQSAKGSSP*
LDAF1	Q96B96	ENSG00000011638.11	ENST00000233047.9	ENST00000261388.7; ENST00000572599.5	Canonical	-	51	75	LAFTLLVFIVMSAVPVGFFLLIVVL	TMD	Nin	-3.45369	GGGGATG	2.57	39	28	DDSILCSGLQPHQLLVFSQATDTAKHQL*
LDAF1	Q96B96	ENSG00000011638.11	ENST00000233047.9	ENST00000261388.7; ENST00000572599.5	Canonical	-	80	104	ALLGVIILEGLVISVGGFSLLCILC	TMD	Nout	-1.66261	GGGGCTT	2.13	52	4	LPGM
GABRA3	P34903	ENSG00000011677.13	ENST00000370314.9	ENST00000535043.1	Canonical	-	306	326	ARTVFGVTTVLTMTTLSISAR	TMD	Nin	1.76201	GAAGAAA	2.86	55	28	NTSSPSKENQHYLQHRGDHLSHQPGQGH*
MBTPS2	O43462	ENSG00000012174.12	ENST00000379484.10	-	Canonical	-	1	24	MIPVSLVVVVVGGWTVVYLTDLVL	TMD	Nout	0.30926	CAATTTT	1.81	52	10	WNGVWRNCHV*
MBTPS2	O43462	ENSG00000012174.12	ENST00000379484.10	-	Canonical	-	157	173	LTYFFTAVLISGVVHEI	TMD	Nout	2.01739	GATATTT	1.91	46	6	LCRYLA*
LTF	P02788	ENSG00000012223.13	ENST00000231751.9	-	Canonical	-	1	23	MKLVFLVLLFLGALGLCLAGRRR	Signal Peptide	Nin	-2.58715	GGAAAAC	2.39	46	7	QGRCCDP*
ELOVL5	Q9NYP7	ENSG00000012660.14	ENST00000304434.11	-	Canonical	-	227	251	FPLGWLYFQIGYMISLIALFTNFYI	TMD	Nout	-0.466074	GGAAAAC	2.39	36	11	QCEAKEAAEGL
SLC7A14	Q8TBB6	ENSG00000013293.6	ENST00000231706.6	-	Canonical	-	52	74	VLTTVDLISLGVGSCVGTGMYVV	TMD	Nin	1.88446	GGAATTT	1.86	54	28	CGIFHWLEPDPGVPDWHCGRSQCSEQHV*
SLC7A14	Q8TBB6	ENSG00000013293.6	ENST00000231706.6	-	Canonical	-	121	145	TYSYVTVGEFVAFFIGWNLILEYLI	TMD	Nin	0.230864	GGGGAAA	0.38	35	1	R*
SLC7A14	Q8TBB6	ENSG00000013293.6	ENST00000231706.6	-	Canonical	-	219	242	VLNLAVWVFIMIAGLFFINGKYWA	TMD	Nin	-1.45917	CCCTTAT	1.58	43	29	CYHCLPGHLPDSICVCERDLNSDGAILYH*
SLC7A14	Q8TBB6	ENSG00000013293.6	ENST00000231706.6	-	Canonical	-	287	311	YAITASLVICLTAYVSVSVILTLMV	TMD	Nin	-1.14981	CATTTAT	1.99	49	4	CHGW*
SLC7A14	Q8TBB6	ENSG00000013293.6	ENST00000231706.6	-	Canonical	-	385	408	VVACIVSGFLAALLALLVSLRDLI	TMD	Nin	-1.11025	GGGCATT	1.57	45	2	SG*
SLC7A14	Q8TBB6	ENSG00000013293.6	ENST00000231706.6	-	Canonical	-	415	432	TLLAYTLVSVCVLLLRYQ	TMD	Nout	-0.545996	GGGGGAT	0.88	37	0	*
SLC7A14	Q8TBB6	ENSG00000013293.6	ENST00000231706.6	-	Canonical	-	564	586	TVTICVLLLFILMFIFCSFIIFG	TMD	Nin	-4.50205	CCCCTTT	0.93	46	65	CACLCHAGEHLSHAKALHHHMDPVCGLVLCGSAHLFWIWHLEQHPGNQRSRRGPAPKHVPTLRRG*
SLC7A14	Q8TBB6	ENSG00000013293.6	ENST00000231706.6	-	Canonical	-	594	616	SWWAILLVVLMVLLISTLVFVIL	TMD	Nout	-4.65995	CATTTAT	1.99	51	30	FWIWHLEQHPGNQRSRRGPAPKHVPTLRRG*
GPRC5A	Q8NFJ5	ENSG00000013588.10	ENST00000014914.6	ENST00000713574.1	Canonical	-	213	233	IYLTMLLSIAIWVAWITLLML	TMD	Nin	-2.8504	GGATTAT	2.06	42	2	SC*
GPRC5A	Q8NFJ5	ENSG00000013588.10	ENST00000014914.6	ENST00000713574.1	Canonical	-	244	268	ILSSALAANGWVFLLAYVSPEFWLL	TMD	Nout	1.05789	TTTTGAA	2.46	40	40	RDRGHALCPLFHTFSAAEPASPKGILHPTGPRLAEPLQRL*
SLC30A9	Q6PML9	ENSG00000014824.14	ENST00000264451.12	-	Canonical	-	5	26	LAAAAAHRCSWSSLCRLRLRCR	Signal Peptide	Nin	3.49024	GAAAGAA	2.84	46	15	RTGITNTQSGKSTII*
SLC30A9	Q6PML9	ENSG00000014824.14	ENST00000264451.12	-	Canonical	-	238	261	KVVMVAICINGLNCFFKFLAWIYT	TMD	Nout	1.37627	TATTTTC	2.79	55	37	HDGCRTILVPWSHGIASSSTNRIPSMGILYFSRIISI*
SLC30A9	Q6PML9	ENSG00000014824.14	ENST00000264451.12	-	Canonical	-	305	327	MRYISSLISGVGIFMMGAGLSWY	TMD	Nin	0.512702	AAATGAA	2.79	37	2	TS*
SLC30A9	Q6PML9	ENSG00000014824.14	ENST00000264451.12	-	Canonical	-	342	364	LLWAYCILAGSLVSEGATLLVAV	TMD	Nout	0.253822	GGGAGTT	2.04	38	18	YNSSHLHGPYFYNRQSTV*
SLC30A9	Q6PML9	ENSG00000014824.14	ENST00000264451.12	-	Canonical	-	421	444	LYDSLGSLGVGTLLGMVSAFLIYT	TMD	Nout	0.54562	GGGATTA	2.13	39	1	R*
COX15	Q7KZN9	ENSG00000014919.13	ENST00000016171.6	-	Canonical	-	69	93	VGRWLLVCSGTVAGAVILGGVTRLT	TMD	Nin	-0.545526	ATTTAAA	1.86	36	4	NLES*
COX15	Q7KZN9	ENSG00000014919.13	ENST00000016171.6	-	Canonical	-	153	172	RMWGRLVGLVYILPAAYFWR	TMD	Nout	0.230688	CATCCCT	2.81	42	36	SGQSVPPCCPPGISPGSLLCQLVDLTVTATPSAQVA*
COX15	Q7KZN9	ENSG00000014919.13	ENST00000016171.6	-	Canonical	-	222	246	RLAAHLGSALVLYCASLWTSLSLLL	TMD	Nout	0.220348	CTTTCCC	2.66	46	22	QNGRILDPGGPLYLLPHPEECF*
DPEP1	P16444	ENSG00000015413.10	ENST00000690203.1	ENST00000421184.5; ENST00000393092.7; ENST00000261615.5	Canonical	-	1	20	MWSGWWLWPLVAVCTADFFR	Signal Peptide	Nin	0.887949	CATCCCC	2.41	47	77	QAEGRLCGRPVLVRVHALRHPEQRRRAEDAGADGRGPPHVPDVPGDLPVCHQQCRHSAGLPGREGGQPDRRGGRPLH*
NPC1L1	Q9UHC9	ENSG00000015520.15	ENST00000381160.8	-	Canonical	-	633	651	LPIFATSYIVIFLYISLAL	TMD	Nout	-0.51582	GGGTATC	2.67	39	19	PLLPGHPASGSFPGAVRGG*
NPC1L1	Q9UHC9	ENSG00000015520.15	ENST00000381160.8	-	Canonical	-	839	862	FLLHWITRGVVLLLFLALFGVSLY	TMD	Nin	-2.72043	CTTTGTT	2.42	39	38	YHLGLQLLQRGWDECHLLQCRLQQLLLHPEDPVCHRVP*
RGPD5	Q99666	ENSG00000015568.13	ENST00000016946.8	-	Canonical	-	308	325	VQWRALSELAALCYLIAF	TMD	Nout	1.6495	CTTAAAA	1.58	44	3	RGC*
RGPD5	Q99666	ENSG00000015568.13	ENST00000016946.8	-	Canonical	-	480	498	ICILDLEVFLLGVVYTSHL	TMD	Nin	1.63151	GGCAAAA	2.55	51	7	IETSSSA*
STMN4	Q9H169	ENSG00000015592.17	ENST00000350889.9	-	Canonical	-	13	28	LPLVSLFCSCFLADPL	Signal Peptide	Nin	2.07196	GAACAAA	2.77	54	7	MHLGPIL*
IL20RA	Q9UHF4	ENSG00000016402.14	ENST00000316649.10	-	Canonical	-	8	30	ALRPLPLPPLLLLLLAAPWGRAV	Signal Peptide	Nin	0.0668039	AAAGAAA	2.48	48	3	MAE*
IL20RA	Q9UHF4	ENSG00000016402.14	ENST00000316649.10	-	Canonical	-	251	275	IIFWYVLPVSITVFLFSVMGYSIYR	TMD	Nout	-1.44835	GGGAAAA	0.55	55	2	KQ*
CLCA1	A8K7I4	ENSG00000016490.16	ENST00000394711.2	ENST00000234701.7	Canonical	-	4	20	FKSSVFILILHLLEGAL	Signal Peptide	Nin	2.20178	ATTTTAT	2.11	51	9	FQKCCHFDS*
CLCA4	Q14CN2	ENSG00000016602.9	ENST00000370563.3	-	Canonical	-	1	16	MGLFRGFVFLLVLCLL	Signal Peptide	Nin	-0.483722	AGAAAAA	2.46	51	12	KIFFQKCIYINS*
ATP2C1	P98194	ENSG00000017260.20	ENST00000510168.6	ENST00000508532.5; ENST00000428331.6	Canonical	-	269	287	LSFYSFGIIGIIMLVGWLL	TMD	Nin	-1.62274	GAAAAAG	2.48	45	4	AAYC*
ATP2C1	P98194	ENSG00000017260.20	ENST00000510168.6	ENST00000508532.5; ENST00000428331.6	Canonical	-	702	723	FVRFQLSTSIAALTLISLATLM	TMD	Nin	0.16779	CATTTTG	2.8	46	1	D*
SLC38A5	Q8WUX1	ENSG00000017483.16	ENST00000620913.5	ENST00000595796.5	Canonical	-	193	217	YLGYTSGLSLTCMLFFLVSVIYKKF	TMD	Nin	-0.89412	GGCTTTT	2.66	48	6	CFCLPP*
SLC38A5	Q8WUX1	ENSG00000017483.16	ENST00000620913.5	ENST00000595796.5	Canonical	-	292	316	AVANVSIGAMFCMYGLTATFGYLTF	TMD	Nin	0.740236	TTTCCCA	2.77	49	60	RQGLQLATTCGHSSDPACFGQCPCHLCANHPGYLWSYRVHLSPQPHLHPPQHLLPPHCTL*
CNTN1	Q12860	ENSG00000018236.15	ENST00000551295.7	ENST00000347616.5	Canonical	-	3	27	MWLLVSHLVIISITTCLAEFTWYRR	Signal Peptide	Nin	-0.757666	CCCTTTC	2.38	43	8	PGLQMENE*
SLC11A1	P49279	ENSG00000018280.18	ENST00000233202.11	-	Canonical	-	134	150	RTVLWLTIELAIVGSDM	TMD	Nin	2.26316	TTTTTTT	0	47	13	WTPYNHYGLDLWL*
SLC11A1	P49279	ENSG00000018280.18	ENST00000233202.11	-	Canonical	-	282	306	MYFLIEATIALSVSFIINLFVMAVF	TMD	Nin	-1.14111	GGGGGGC	0.76	41	79	RDPGLPVRPRGPLHLGHRSPGGWAELHHDGHLRGTVRDGGLPEAAVVTLRPCPPHPLLRHPAHRARGCLPGPEGLVGPQ*
ATP1A2	P50993	ENSG00000018625.15	ENST00000361216.8	-	Canonical	-	128	147	LYLGVVLAAVVIVTGCFSYY	TMD	Nout	-1.06607	GAAGGGT	2.74	44	6	WRPRPC*
PRDM11	Q9NQV5	ENSG00000019485.14	ENST00000683152.1	ENST00000622142.5	Canonical	-	878	898	IKLIYFLLDVIAVLSRLAYIF	TMD	Nout	-0.124544	GAATTTC	2.69	37	15	PRELQRDRHEEPQGG*
HGF	P14210	ENSG00000019991.18	ENST00000222390.11	-	Canonical	-	6	29	LLPALLLQHVLLHLLLLPIAIPYA	Signal Peptide	Nin	-0.938434	GAATAAA	1.64	47	11	RTSIHLQGFCF*
NCDN	Q9UBB6	ENSG00000020129.16	ENST00000373243.7	ENST00000356090.8	Canonical	-	195	211	ALALLVGLLAAAETQCW	TMD	Nout	1.76317	CCCTGAA	2.86	43	95	MLPGSAGRAGTHPGKQAELLAAQPCTEAGSPPGTRLRLRLDPGGQLREQVPGPAGESGVRGSAAGTGGDGHGGERGCGDRLLCPHGVGDPGMHSL*
ADGRA2	Q96PE1	ENSG00000020181.18	ENST00000412232.3	-	Canonical	-	807	831	MLLNLCFHIAMTSAVFAGGITLTNY	TMD	Nin	0.886874	GGACCCC	2.61	43	111	RSAYSQSYAPVLFDRWRDSTHYLWHHSCSQHPQLPGPQPLLLAGVASKPWRLLHPCGFDSAHHLDLFPVRRATLTGSSGTEPQGGQQQGLPGGRGGAEGFHQAQGQRPPPE*
ADGRA2	Q96PE1	ENSG00000020181.18	ENST00000412232.3	-	Canonical	-	884	905	MLRFYLIAGGIPLIICGITAAV	TMD	Nin	-0.903455	GGGTCCT	2.39	46	34	SGTEPQGGQQQGLPGGRGGAEGFHQAQGQRPPPE*
ADGRA2	Q96PE1	ENSG00000020181.18	ENST00000412232.3	-	Canonical	-	1021	1045	ALVTTHFLYLAMWACGALAVSQRWL	TMD	Nin	0.233102	CCCCCAT	2.12	46	171	CPAPGPARRRRGRFPGVRGGPPLPQVLPKRQQRPSAGSGPLQAHQPAAGPESGVRGGGGGRRGRRAGAGGHPGKPRPPPPQQRAPRASGAQEPGQGTPRGGGLRQEPAQGPARGRGGGAGAAVQRERQSAQQPHRQLPGQQPQQPGRRPAAGRRAHAHAVRGQRHQRRAAF*
ADGRA2	Q96PE1	ENSG00000020181.18	ENST00000412232.3	-	Canonical	-	1049	1067	VCSCLYGVAASALGLFVFT	TMD	Nout	1.46364	GGGCCCC	0.76	45	150	PLPQVLPKRQQRPSAGSGPLQAHQPAAGPESGVRGGGGGRRGRRAGAGGHPGKPRPPPPQQRAPRASGAQEPGQGTPRGGGLRQEPAQGPARGRGGGAGAAVQRERQSAQQPHRQLPGQQPQQPGRRPAAGRRAHAHAVRGQRHQRRAAF*
CYP3A43	Q9HB55	ENSG00000021461.18	ENST00000354829.7	-	Canonical	-	7	27	FAMETWVLVATSLVLLYIYGT	TMD	Nout	-0.294115	GGGGCAA	2.02	49	43	TAHAGHHGSRHDQNSVSERMLLCLHKPDAFRSNGISEKCLKFC*
SLC7A9	P82251	ENSG00000021488.13	ENST00000023064.9	ENST00000590341.5; ENST00000587772.1	Canonical	-	179	200	IFTAAKLVIVAIIIISGLVLLA	TMD	Nout	-2.41034	AAACCCT	1.86	46	46	LQKPAFGHYHRDPPGDGVLHPHERVLLHRDDCHRTPAVPGGGCDIW*
SLC7A9	P82251	ENSG00000021488.13	ENST00000023064.9	ENST00000590341.5; ENST00000587772.1	Canonical	-	249	270	YRNLPLAIIIGIPLVTACYILM	TMD	Nin	-0.771353	ACTTTTT	2.13	36	9	CGIFNHRCC*
SLC7A9	P82251	ENSG00000021488.13	ENST00000023064.9	ENST00000590341.5; ENST00000587772.1	Canonical	-	296	317	RVLYPASWIVPLFVAFSTIGAA	TMD	Nout	0.966061	CATCCCT	2.81	49	1	W*
SLC7A9	P82251	ENSG00000021488.13	ENST00000023064.9	ENST00000590341.5; ENST00000587772.1	Canonical	-	346	367	VRRLTPAPAIIFYGIIATIYII	TMD	Nin	0.284291	CATTCCC	2.54	45	72	RLDDTHLCVFGSGSNHQQAHLGVPLLCAVYIKRPFILLPVCPLQVWMGSENLKADYHAPSDANGSGPTGGRP*
SLC7A9	P82251	ENSG00000021488.13	ENST00000023064.9	ENST00000590341.5; ENST00000587772.1	Canonical	-	377	400	YFSFAAWLFYGLTILGLIVMRFTR	TMD	Nout	-1.83809	TTTATTT	1.23	48	36	LLPVCPLQVWMGSENLKADYHAPSDANGSGPTGGRP*
NRXN3	Q9Y4C0	ENSG00000021645.20	ENST00000335750.7	-	Canonical	-	1495	1518	TTGMVVGIVAAAALCILILLYAMY	TMD	Nout	-2.99503	GAAAAAC	1.84	44	8	QGQGVLRV
C8B	P07358	ENSG00000021852.14	ENST00000371237.9	ENST00000696164.1	Canonical	-	5	27	RTWAWRAPVELFLLCAALGCLSL	Signal Peptide	Nin	-0.703494	GAAGAAA	2.86	53	21	KVQVCLLAPALSVPWGTVQLL*
GABRA1	P14867	ENSG00000022355.18	ENST00000393943.10	ENST00000638112.1; ENST00000023897.10; ENST00000428797.7; ENST00000437025.6; ENST00000636573.1; ENST00000637827.1; ENST00000635880.1	Canonical	-	250	274	IGYFVIQTYLPCIMTVILSQVSFWL	TMD	Nout	1.06859	GTTTATT	1.74	41	12	CRVLCLCVLSSD*
GABRA1	P14867	ENSG00000022355.18	ENST00000393943.10	ENST00000638112.1; ENST00000023897.10; ENST00000428797.7; ENST00000437025.6; ENST00000636573.1; ENST00000637827.1; ENST00000635880.1	Canonical	-	281	301	ARTVFGVTTVLTMTTLSISAR	TMD	Nin	1.76201	AAAGAAA	2.48	53	6	SKGSSY*
GABRA1	P14867	ENSG00000022355.18	ENST00000393943.10	ENST00000638112.1; ENST00000023897.10; ENST00000428797.7; ENST00000437025.6; ENST00000636573.1; ENST00000637827.1; ENST00000635880.1	Canonical	-	313	337	MDWFIAVCYAFVFSALIEFATVNYF	TMD	Nout	-0.529287	GGGCTTA	2.34	47	4	SHHC*
SLC45A4	Q5BKX6	ENSG00000022567.10	ENST00000517878.6	-	Canonical	-	615	639	YVAMVTISTMGIVSMSISYCPYALL	TMD	Nout	0.738409	CATCCCC	2.41	55	76	HGGLCGLFPGLPDGHIPGDLSQRVRGGQGGAERPVFPVGRRRQGRWEQRKAHRAEAHAEGGPAGTGGDRVRDACRY*
ZDHHC6	Q9H6R6	ENSG00000023041.12	ENST00000369405.7	ENST00000684507.1; ENST00000683895.1	Canonical	-	144	168	FTLFLLLAPLGCIHAAFIFVMTMYT	TMD	Nout	-2.42699	GGGATTA	2.13	42	26	SFRNNHSCWDVVFYPDENNSQKQNFY*
ZDHHC6	Q9H6R6	ENSG00000023041.12	ENST00000369405.7	ENST00000684507.1; ENST00000683895.1	Canonical	-	183	198	IDMSAARRDPLPIVPF	TMD	Nin	9.12297	AAACAAA	2.39	35	3	NFY*
ZDHHC6	Q9H6R6	ENSG00000023041.12	ENST00000369405.7	ENST00000684507.1; ENST00000683895.1	Canonical	-	202	226	AFATTLFALGLALGTTIAVGMLFFI	TMD	Nout	-2.07978	CTTTAAA	1.86	45	9	TGIYVVRGP*
ERP44	Q9BS26	ENSG00000023318.9	ENST00000262455.7	-	Canonical	-	6	29	FLSLPDLRCSLLLLVTWVFTPVTT	Signal Peptide	Nin	0.852145	TCCAAAT	2.85	50	0	*
ABCC2	Q92887	ENSG00000023839.12	ENST00000647814.1	-	Canonical	-	64	88	LYLAKQVFVGFLLILAAIELALVLT	TMD	Nin	-2.25723	GAAAAAC	1.84	38	29	LLVPVPILDSLDTLWHFPISDSDPDTLTG*
ABCC2	Q92887	ENSG00000023839.12	ENST00000647814.1	-	Canonical	-	130	154	WFLSLFWILSILCGTFQFQTLIRTL	TMD	Nin	-1.61242	AAATAAT	2.14	37	9	SIIHSFIPE*
ABCC2	Q92887	ENSG00000023839.12	ENST00000647814.1	-	Canonical	-	162	184	LAYSCLFFISYGFQILILIFSAF	TMD	Nout	-0.805329	GGAAGTT	2.42	43	0	*
ABCC2	Q92887	ENSG00000023839.12	ENST00000647814.1	-	Canonical	-	437	455	FMHMLWSSVLQIVLSIFFL	TMD	Nin	1.47689	TTTAAAG	2.4	43	3	DHE*
ABCC2	Q92887	ENSG00000023839.12	ENST00000647814.1	-	Canonical	-	459	482	LGPSVLAGVGVMVLVIPINAILST	TMD	Nout	0.36778	GAAGAAA	2.86	47	8	RAQEPAGL*
ABCC2	Q92887	ENSG00000023839.12	ENST00000647814.1	-	Canonical	-	578	593	KAFTSITLFNILRFPL	TMD	Nout	2.41383	CAATTTT	1.81	38	0	*
ABCC2	Q92887	ENSG00000023839.12	ENST00000647814.1	-	Canonical	-	970	994	YLQAIGLFSIFFIILAFVMNSVAFI	TMD	Nin	-2.04086	GGGATTA	2.13	36	40	SPRYICVHSTFLECLWFRPCIKYLAQATAEQYPSSTYEIF*
ABCC2	Q92887	ENSG00000023839.12	ENST00000647814.1	-	Canonical	-	1206	1230	WLAIRLELVGNLTVFFSALMMVIYR	TMD	Nin	0.166221	GGAAAAT	1.26	48	0	*
UBR2	Q8IWV8	ENSG00000024048.11	ENST00000372901.2	-	Canonical	-	187	203	VIARTYNIFAITFRYAV	TMD	Nout	2.51433	ACAAAAA	2.02	50	14	RSYWFCNYSRSRWA*
UBR2	Q8IWV8	ENSG00000024048.11	ENST00000372901.2	-	Canonical	-	412	433	FSVADLSVQIFTVPSLARMLIT	TMD	Nin	2.87842	TATTTTA	1.11	44	7	RSQVCVN*
UBR2	Q8IWV8	ENSG00000024048.11	ENST00000372901.2	-	Canonical	-	884	908	LFASLVNILQSDVMLCIMGTILQWA	TMD	Nin	1.5326	AAAAAAT	0.33	55	2	FS*
UBR2	Q8IWV8	ENSG00000024048.11	ENST00000372901.2	-	Canonical	-	1405	1429	LPCILDIDMFHLLVGLVLAFPALQC	TMD	Nout	0.697999	TCCCCCT	2.13	42	1	L*
UBR2	Q8IWV8	ENSG00000024048.11	ENST00000372901.2	-	Canonical	-	1628	1647	RAPTLCLVCGSLLCSQSYCC	TMD	Nin	2.00395	TTTTTAT	1.18	44	5	FSSLP*
SEC63	Q9UGP8	ENSG00000025796.14	ENST00000369002.9	-	Canonical	-	14	35	TFFYFLTSFVGLIVIPATYYLW	TMD	Nout	-1.97536	AATAGTT	2.47	41	13	SACRMGIVLIPCI*
SEC63	Q9UGP8	ENSG00000025796.14	ENST00000369002.9	-	Canonical	-	190	214	ILVLLVYGLAFMVILPVVVGSWWYR	TMD	Nout	-3.0162	TAATAAA	2.74	46	8	RCHKQTNG*
FAS	P25445	ENSG00000026103.25	ENST00000652046.1	-	Canonical	-	174	192	LGWLCLLLLPIPLIVWVKR	TMD	Nout	-1.3599	AGTTAAA	2.42	52	9	RLCSKEWCQ*
KCNG1	Q9UIX4	ENSG00000026559.14	ENST00000371571.5	-	Canonical	-	340	363	LVLRVLRALRILYVMRLARHSLGL	TMD	Nout	1.44285	CATCCCT	2.81	47	86	CLLLVGCHHHDDGGLWRHGPQEHPGPGSGPEQHPERHPAHGLPSHLHLPHLLPLLPGAQAGAREGDVPEGAVPHQNQVAAERVPGQ*
AGPAT4	Q9NRZ5	ENSG00000026652.15	ENST00000320285.9	-	Canonical	-	15	39	LVFCYVFIASGLIINTIQLFTLLLW	TMD	Nout	-1.91568	GGAAAAT	1.26	48	9	CHRGSQPQV*
IFNGR1	P15260	ENSG00000027697.16	ENST00000367739.9	-	Canonical	-	1	17	MALLFLLPLVMQGVSRA	Signal Peptide	Nin	2.19594	TGTTTTT	1.49	40	9	YRRGKELWC*
B4GALT7	Q9UBV7	ENSG00000027847.14	ENST00000029410.10	-	Canonical	-	27	51	RKCSVFHLFVACLSLGFFSLLWLQL	TMD	Nin	-1.53975	GGGCCCC	0.76	39	72	PPPGSAGALPRTLRGAPGLRAPHAPLPEQEEDPAPHLRAQPGGPLQVQPGSAHQRGLPGEQQQHGLHCHARR*
VEZT	Q9HBM0	ENSG00000028203.19	ENST00000436874.6	-	Canonical	-	144	159	IWDLSMLFAFISLLVM	TMD	Nin	0.571865	AAAAAAA	0	38	16	IQRSFGRYGHKQPSFY*
VEZT	Q9HBM0	ENSG00000028203.19	ENST00000436874.6	-	Canonical	-	163	187	WWIVSSWLVWGVILFVYLVIRALRL	TMD	Nout	-3.29684	CCCATTT	1.72	55	0	*
SLC39A9	Q9NUM3	ENSG00000029364.12	ENST00000336643.10	ENST00000555840.5	Canonical	-	4	28	FISISLLSLAMLVGCYVAGIIPLAV	TMD	Nout	-0.83455	GGGAAAA	0.55	40	5	TPPSK*
SLC39A9	Q9NUM3	ENSG00000029364.12	ENST00000336643.10	ENST00000555840.5	Canonical	-	104	122	LHAYIGVSLVLGFVFMLLV	TMD	Nout	-0.601798	TTTGGGA	2.54	40	21	SSSIYFTDQCPVNCVCGNHAT*
SLC39A9	Q9NUM3	ENSG00000029364.12	ENST00000336643.10	ENST00000555840.5	Canonical	-	240	260	VNATGVAMLFSAGTFLYVATV	TMD	Nout	1.29395	CATCCCT	2.81	36	10	SHPVSRTPAL
IBSP	P21815	ENSG00000029559.7	ENST00000226284.7	-	Canonical	-	1	19	MKTALILLSILGMACAFSM	Signal Peptide	Nin	-0.0453565	AGAAAAT	2.79	49	2	WR*
BAK1	Q16611	ENSG00000030110.14	ENST00000374467.4	-	Canonical	-	123	140	INWGRVVALLGFGYRLAL	TMD	Nin	1.17072	GGGCAAT	2.57	43	27	WSHPERAGGSGCGSVGPVCGTKILQIM
MUSK	O15146	ENSG00000030304.15	ENST00000374448.9	-	Canonical	-	494	518	MTVIISIMSSFAIFVLLTITTLYCC	TMD	Nout	-2.10462	CCCCAAA	0.93	44	9	IAQPGVSKE*
PNPLA6	Q8IY17	ENSG00000032444.17	ENST00000600737.6	-	Canonical	-	50	74	LGVMIGAGVAVVVTAVLILLVVRRL	TMD	Nout	-2.72169	GAAGAAA	2.86	53	32	TEDAQHCQEDPAHPERDAHAAAEGAPARSARS*
CHPF2	Q9P2E5	ENSG00000033100.17	ENST00000035307.7	-	Canonical	-	6	30	LLALLRPALPLILGLSLGCSLSLLR	Signal Peptide	Nin	-0.974342	GGACCCC	2.61	47	20	QQALQEGAQDSVHPDRAGLP*
FUT8	Q9BYC5	ENSG00000033170.17	ENST00000673929.1	ENST00000360689.9; ENST00000394586.6	Canonical	-	4	26	WTGSWRWIMLILFAWGTLLFYIG	TMD	Nin	-2.17843	CCCTATT	1.21	46	0	*
FUT8	Q9BYC5	ENSG00000033170.17	ENST00000673929.1	ENST00000360689.9; ENST00000394586.6	Canonical	-	224	243	LHHVVYCFMIAYGTQRTLIL	TMD	Nout	2.73531	TCCCATT	2.54	48	28	CRQSSSPSSIFTLGCTRRPRRSTCTSAW*
FUT8	Q9BYC5	ENSG00000033170.17	ENST00000673929.1	ENST00000360689.9; ENST00000394586.6	Canonical	-	447	467	LRGVILDIHFLSQADFLVCTF	TMD	Nin	2.98799	CATTTAT	1.99	42	8	CSPTPNCR*
ATP6V0A1	Q93050	ENSG00000033627.18	ENST00000343619.9	ENST00000703901.1	Canonical	-	442	464	TVFSGRYIILLMGVFSMYTGLIY	TMD	Nin	-0.25561	CCCTTTT	0.4	50	2	WH*
ATP6V0A1	Q93050	ENSG00000033627.18	ENST00000343619.9	ENST00000703901.1	Canonical	-	576	597	IIFMTSLFGYLVILIFYKWTAY	TMD	Nin	-1.26702	GTTTAAA	1.86	55	33	TIGPSPSVFEEKAFGNSQLWWDQGGQRTDRGGC*
ATP6V0A1	Q93050	ENSG00000033627.18	ENST00000343619.9	ENST00000703901.1	Canonical	-	736	760	ASYLRLWALSLAHAQLSEVLWTMVI	TMD	Nin	1.36942	GAATAAA	1.64	51	22	ILQRDRFQVLTLLLRAYSGREV*
SLC4A7	Q9Y6M7	ENSG00000033867.18	ENST00000454389.6	-	Canonical	-	457	481	RLAPAVLLTGLTEVPVPTRFLFLLL	TMD	Nout	1.18445	ATTTTTA	1.23	44	43	RSSNCPTSRRVGSFYTHRTTKKCPFSGKEKDSCVSQWIYPHTG*
SLC4A7	Q9Y6M7	ENSG00000033867.18	ENST00000454389.6	-	Canonical	-	615	639	LQCLASILFLYCACMSPVITFGGLL	TMD	Nin	-0.170646	TGAAAAA	2.46	44	3	NFI*
SLC4A7	Q9Y6M7	ENSG00000033867.18	ENST00000454389.6	-	Canonical	-	705	729	IGLWTSFLCIVLVATDASSLVCYIT	TMD	Nout	-0.185199	AAACCCC	1.46	52	2	QQ*
SLC4A7	Q9Y6M7	ENSG00000033867.18	ENST00000454389.6	-	Canonical	-	734	749	EAFAALICIIFIYEAL	TMD	Nin	0.220362	GAAGAAA	2.86	42	1	R*
SLC4A7	Q9Y6M7	ENSG00000033867.18	ENST00000454389.6	-	Canonical	-	829	851	YIPDVLFWCVILFFTTFFLSSFL	TMD	Nout	-1.93337	TGAAAAA	2.46	46	1	I*
SLC4A7	Q9Y6M7	ENSG00000033867.18	ENST00000454389.6	-	Canonical	-	871	887	FAVFLTIVIMVTIDYLV	TMD	Nin	-0.12902	ATTAATA	2.56	35	38	SCYSCFALYHSHLYGSTNHSCNYKQKGTQIEERSWLSP*
SLC4A7	Q9Y6M7	ENSG00000033867.18	ENST00000454389.6	-	Canonical	-	919	938	WWTLLIAAIPALLCTILIFM	TMD	Nout	-1.93354	GGGACTT	2.68	39	19	SMVCGCNSVVNKSCQQLKS*
SLC4A7	Q9Y6M7	ENSG00000033867.18	ENST00000454389.6	-	Canonical	-	962	986	LDLLMVGVMLGVCSVMGLPWFVAAT	TMD	Nin	-1.22431	TATTCTA	2.81	39	37	NGPLCVHDFSPKVYSNACSVWCFPLYGSFLIKRNPVI*
SLC4A7	Q9Y6M7	ENSG00000033867.18	ENST00000454389.6	-	Canonical	-	1018	1041	RVTGLMIFILMGLSVFMTSVLKFI	TMD	Nout	-1.22474	TATTTTC	2.79	51	46	HSHSAYLFGPFMGDKSFSCCSGFSHDGSCISVCAQTHGPVFHEERT*
SLC4A7	Q9Y6M7	ENSG00000033867.18	ENST00000454389.6	-	Canonical	-	1080	1097	LIYLRYVPLWKVHIFTVI	TMD	Nin	3.09898	GAAAAAG	2.48	54	3	ERR*
PEX3	P56589	ENSG00000034693.15	ENST00000367591.5	-	Canonical	-	112	136	FTRSTVAVYSTCMLVVLLRVQLNII	TMD	Nin	0.516043	CATTAAA	1.74	46	12	TSCAEGFRKCFS*
TIMP2	P16035	ENSG00000035862.13	ENST00000262768.11	-	Canonical	-	5	22	ARTLRLALGLLLLATLLR	Signal Peptide	Nin	-1.59927	CCCTATC	2.81	42	5	QEDPV*
TBC1D23	Q9NUY8	ENSG00000036054.13	ENST00000394144.9	-	Canonical	-	228	247	FFIYFLMLIILVNAKEVILT	TMD	Nout	-0.326834	GGATAAT	2.69	45	5	SPSLW*
CYP46A1	Q9Y6A2	ENSG00000036530.9	ENST00000261835.8	-	Canonical	-	4	23	GLLLLGSAVLLAFGLCCTFV	Signal Peptide	Nin	-1.41206	TTTGGAT	2.87	41	2	LG*
SLC18A1	P54219	ENSG00000036565.15	ENST00000276373.10	ENST00000440926.3	Canonical	-	170	194	MFAGFVIMFLSTVMFAFSGTYTLLF	TMD	Nout	-1.30951	TCCCTTT	2.66	50	39	WKCNVRVCWEVCTLPHPGLPGTTGWSTPALHPTAFQSLS*
SLC18A1	P54219	ENSG00000036565.15	ENST00000276373.10	ENST00000440926.3	Canonical	-	227	251	RAMGTALGGLALGLLVGAPFGSVMY	TMD	Nin	0.524319	CCCTTAC	2.81	48	132	HPGGCRVHLLCQHGGGHPGAHTAHLDDADHVLPQVAAGSSFLACQCVLPHWHQPLWCVGQQDGSVAVFPNRDAGSRYQLALCSSGSQYFWSHWPQCRAWPCHRHGGFFYDAHHGAPGGSTPHLGVWECLRHR*
SLC18A1	P54219	ENSG00000036565.15	ENST00000276373.10	ENST00000440926.3	Canonical	-	296	319	LLKDPYILVAAGSICFANMGVAIL	TMD	Nin	1.18794	GATGGGT	2.83	43	69	SVAVFPNRDAGSRYQLALCSSGSQYFWSHWPQCRAWPCHRHGGFFYDAHHGAPGGSTPHLGVWECLRHR*
SLC18A1	P54219	ENSG00000036565.15	ENST00000276373.10	ENST00000440926.3	Canonical	-	336	359	WQLGLAFLPASVSYLIGTNLFGVL	TMD	Nout	1.2581	CCCCAAT	1.81	35	37	CRAWPCHRHGGFFYDAHHGAPGGSTPHLGVWECLRHR*
SLC18A1	P54219	ENSG00000036565.15	ENST00000276373.10	ENST00000440926.3	Canonical	-	363	386	MGRWLCSLIGMLVVGTSLLCVPLA	TMD	Nin	-0.864733	GGCTTTT	2.66	49	80	LHGLCYRSIHRWCHCKGHRFSLAHGHHWGHQHRLCSTLLLPAEPPGKGREACYSESGLPHGDPDVCNPEAHEGISSGGGQ*
SLC18A1	P54219	ENSG00000036565.15	ENST00000276373.10	ENST00000440926.3	Canonical	-	390	406	FGLIGPNAGLGLAIGMV	TMD	Nout	3.40797	TTTTCCC	1.73	50	59	LAHGHHWGHQHRLCSTLLLPAEPPGKGREACYSESGLPHGDPDVCNPEAHEGISSGGGQ*
SLC18A1	P54219	ENSG00000036565.15	ENST00000276373.10	ENST00000440926.3	Canonical	-	454	478	AIGFPWLMVITGVINIVYAPLCYYL	TMD	Nout	-0.169226	GGGGGAG	2.65	35	2	GQ*
CASR	P41180	ENSG00000036828.17	ENST00000639785.2	ENST00000638421.1	Canonical	-	1	20	MAFYSCCWVLLALTWHTSAY	Signal Peptide	Nin	0.796761	GATATTT	1.91	54	22	CHRGDKQQPSPSSQLDAGIQDI*
TLL1	O43897	ENSG00000038295.8	ENST00000061240.7	-	Canonical	-	9	31	RMLVWLVASGIVFYGELWVCAGL	Signal Peptide	Nin	-0.145754	AAATATC	2.74	39	4	LSNR*
TRIO	O75962	ENSG00000038382.23	ENST00000344204.9	-	Canonical	-	8	24	AAAPAASSGPAAAASAA	Signal Peptide	Nin	5.94102	GGAAAAA	0.93	46	9	SCIPFRWER*
VCAN	P13611	ENSG00000038427.16	ENST00000265077.8	-	Canonical	-	1	21	MFINIKSILWMCSTLIVTHAL	Signal Peptide	Nin	2.14825	CAAAAAT	1.26	51	49	WKRFERDYCPCGPKWKYQDWSGLQRESVCAHTSRGCGRCLPHCGQAAGK*
MSR1	P21757	ENSG00000038945.15	ENST00000262101.10	-	Canonical	-	52	76	ALIALYLLVFAVLIPLIGIVAAQLL	TMD	Nin	-3.56857	TATTTTA	1.11	51	19	RHGSQPHGHRAFPKFQHDN*
C6	P13671	ENSG00000039537.16	ENST00000337836.10	ENST00000263413.7	Canonical	-	1	16	MARRSVLYFILLNALI	Signal Peptide	Nin	1.72367	AAACTTT	2.39	42	1	L*
SLC66A1	Q6ZP29	ENSG00000040487.13	ENST00000375153.8	ENST00000375155.7	Canonical	-	69	92	ALSLWFLLGWIGGDSCNLIGSFLA	TMD	Nin	2.23531	GGGGATG	2.57	48	16	GVRHTAAECCWARGCP*
SLC66A1	Q6ZP29	ENSG00000040487.13	ENST00000375153.8	ENST00000375155.7	Canonical	-	177	200	FTRQEVIGFVIGSISSVLYLLSRL	TMD	Nout	1.66326	AAACCCC	1.46	37	46	RGGPERGQLPAAPPALACGQPGRAAARHHHLHPVPGVQAQHRRLGA*
CTNS	O60931	ENSG00000040531.16	ENST00000046640.9	ENST00000673965.1	Canonical	-	1	17	MIRNWLTIFILFPLKLV	Signal Peptide	Nin	0.855693	CAAAAAT	1.26	47	4	YYYP*
CTNS	O60931	ENSG00000040531.16	ENST00000046640.9	ENST00000673965.1	Canonical	-	206	226	VFFSLHAVVLTLIIIVQCCLY	TMD	Nout	-0.887707	TTTTCCA	2.52	55	11	TGLHELLLQKH*
CDH10	Q9Y6N8	ENSG00000040731.10	ENST00000264463.8	-	Canonical	-	611	635	TGALIAILLCIIILLVIVVLFAALK	TMD	Nout	-6.42756	GGAAAAA	0.93	47	22	KAPARYYSRNVIYSSEDSYSSR*
USH2A	O75445	ENSG00000042781.14	ENST00000307340.8	-	Canonical	-	5041	5063	LWFIVLMAMLGLILLAIFLSLIL	TMD	Nout	-5.52736	GGGGTTA	1.58	36	75	SRYQNSPVWDTCEYPQQPECMCPAHPESKPNQPNLLPGFSSPQRQPAHGHSRQESLDGQLTVGSHHGPQQWTVCG*
ADAM28	Q9UKQ2	ENSG00000042980.14	ENST00000265769.9	-	Canonical	-	1	20	MLQGLLPVSLLLSVAVSAIK	Signal Peptide	Nin	1.81747	TTTGAAA	2.37	51	15	KKQEPPCTRLHGNIL*
GPM6B	Q13491	ENSG00000046653.15	ENST00000316715.9	-	Canonical	-	178	202	FLTYVLGVAWLGVFGFSAVPVFMFY	TMD	Nin	-1.42814	AAAAATA	0.98	40	44	MWLCPGEHLQHKRVLHVLSPVHCGLCRSWCHRHCPDPLPHDTVF*
XK	P51811	ENSG00000047597.7	ENST00000378616.5	-	Canonical	-	34	58	RMWQALTLLFSLLPCALVQLTLLFV	TMD	Nout	-1.10884	AAAAAAT	0.33	52	6	WPLRGD*
ANO2	Q9NQ90	ENSG00000047617.18	ENST00000682330.1	-	Canonical	-	534	558	FASILFMIALTFSIVFGVIVYRITT	TMD	Nin	-2.42105	TTTTGAA	2.46	55	76	RAPDPQSFLAQVCQCLLPHLLCGLFQREVCGQAWKLRLCIRWLPHGRVCSRGLSHGALHSAQHHHVGEAVDPEQHL*
ANO2	Q9NQ90	ENSG00000047617.18	ENST00000682330.1	-	Canonical	-	572	595	VRVTVTATAVIINLVVILILDEIY	TMD	Nout	-0.704276	CCCCATC	2.41	37	57	LLCGLFQREVCGQAWKLRLCIRWLPHGRVCSRGLSHGALHSAQHHHVGEAVDPEQHL*
ANO2	Q9NQ90	ENSG00000047617.18	ENST00000682330.1	-	Canonical	-	617	640	RLILKAFLLKFVNAYSPIFYVAFF	TMD	Nin	2.09582	GGGGAAG	2.48	41	8	AVDPEQHL*
ROS1	P08922	ENSG00000047936.11	ENST00000368507.8	-	Canonical	-	11	34	LVNFATLGCLWISVVQCTVLNSCL	Signal Peptide	Nin	0.978629	TTTAAAG	2.4	39	1	V*
ROS1	P08922	ENSG00000047936.11	ENST00000368507.8	-	Canonical	-	1854	1876	TSFILTIIVGIFLVVTIPLTFVW	TMD	Nout	-2.74599	TGAAAAT	2.79	52	24	SSCLPSGKTDSASLAGKWSLWRSV*
TSPAN17	Q96FV3	ENSG00000048140.18	ENST00000508164.6	-	Canonical	-	91	115	FLLKFFSVFLGLIFFLELATGILAF	TMD	Nin	-2.62843	CCCCAAT	1.81	45	0	*
RRM2B	Q7LG56	ENSG00000048392.13	ENST00000251810.8	-	Canonical	-	186	208	RVVAFAAVEGVFFSGSFAAIFWL	TMD	Nin	0.433499	CATTGTT	2.3	46	0	*
RSF1	Q96T23	ENSG00000048649.14	ENST00000308488.11	-	Canonical	-	1	16	MATAAAAAAVMAPPGC	Signal Peptide	Nin	3.74551	AAAAGAA	2.46	48	32	IGGAPFEADEENWQICYCRQMGKIFDQDMPRV*
VPS13D	Q5THJ4	ENSG00000048707.15	ENST00000620676.6	-	Canonical	-	2896	2914	TGCTLWFATLTTTPTRAAL	TMD	Nin	2.557	TCCCTTT	2.66	35	0	*
VPS13D	Q5THJ4	ENSG00000048707.15	ENST00000620676.6	-	Canonical	-	3177	3194	TIYLLPTVVICNLLPCEL	TMD	Nout	1.54963	TTTCCCC	1.98	38	2	PL*
VPS13D	Q5THJ4	ENSG00000048707.15	ENST00000620676.6	-	Canonical	-	3485	3505	TLGKCFFLRVEITLRGATYRI	TMD	Nin	3.03023	GGATTAT	2.06	44	15	CLGRTHLATFYHSDC*
KITLG	P21583	ENSG00000049130.16	ENST00000644744.1	-	Canonical	-	4	19	TQTWILTCIYLQLLLF	Signal Peptide	Nin	0.713039	GGATGTT	2.37	42	19	FAKSLLDKRDGSTIVRQLD*
ADAMTS6	Q9UKP5	ENSG00000049192.15	ENST00000381055.8	-	Canonical	-	3	21	ILWKTLTWILSLIMASSEF	Signal Peptide	Nin	1.91023	GAAAAAT	0.71	40	0	*
UTS2	O95399	ENSG00000049247.14	ENST00000361696.10	-	Canonical	-	1	24	MYKLASCCLLFIGFLNPLLSLPLL	Signal Peptide	Nin	-0.435479	GGATATT	1.69	41	11	SQESRLKYQHF*
ARID1B	Q8NFD5	ENSG00000049618.25	ENST00000636930.2	-	Canonical	-	1	19	MAARAAAAAAAAAARARAR	Signal Peptide	Nin	2.25424	GGGGGGC	0.76	39	26	RRRRRRRPEQCAPPPPAPPSRTQHGP*
CLPTM1L	Q96KA5	ENSG00000049656.14	ENST00000320895.10	-	Canonical	-	8	32	FTSLVVGVFVVYVVHTCWVMYGIVY	TMD	Nin	-0.0756306	CAAATTT	1.86	52	0	*
CLPTM1L	Q96KA5	ENSG00000049656.14	ENST00000320895.10	-	Canonical	-	284	305	LYFLALTFFVAAFHLLFDFLAF	TMD	Nout	-1.77294	GGGTGTT	1.75	48	4	WSRH*
HEXB	P07686	ENSG00000049860.14	ENST00000261416.12	-	Canonical	-	13	37	MLLALLLATLLAAMLALLTQVALVV	Signal Peptide	Nin	-3.37195	CCCCAAT	1.81	45	29	FHGGPLLHPAGGSVSTISWLYFWFLQVAS*
JKAMP	Q9P055	ENSG00000050130.18	ENST00000616435.5	-	Canonical	-	55	79	LYDWLYLGFMAMLPLVLHWFFIEWY	TMD	Nout	-1.71203	TTATATT	1.99	36	9	SFMSSIDAF*
JKAMP	Q9P055	ENSG00000050130.18	ENST00000616435.5	-	Canonical	-	189	208	FKSIYAALYFFPILTVLQAV	TMD	Nin	1.16988	TATTGTT	2.3	43	19	SLQPLVTSCLWNNLHFQSG*
JKAMP	Q9P055	ENSG00000050130.18	ENST00000616435.5	-	Canonical	-	212	235	LLYYAFPYIILVLSLVTLAVYMSA	TMD	Nout	-2.70244	GGATAAA	1.81	36	1	T*
SLC4A8	Q2Y0W8	ENSG00000050438.17	ENST00000453097.7	-	Canonical	-	557	580	LSYLSLRACIGLWTAFLCIVLVAT	TMD	Nout	-1.76342	CCCCATC	2.41	40	9	PHAQPAGPP*
SLC4A8	Q2Y0W8	ENSG00000050438.17	ENST00000453097.7	-	Canonical	-	825	849	LLMVAIMLGVCSIMGLPWFVAATVL	TMD	Nin	-2.06913	GTTTATT	1.74	51	23	SNASTLRSFPLHGSFFTTGNSVL*
SLC4A8	Q2Y0W8	ENSG00000050438.17	ENST00000453097.7	-	Canonical	-	965	989	LLWVIKASPAAIVFPMMVLALVFVR	TMD	Nout	-1.06607	GTTTCCC	2.66	50	8	LREQEVTK*
LAMC3	Q9Y6N6	ENSG00000050555.19	ENST00000361069.9	-	Canonical	-	1	18	MAAAALLLGLALLAPRAA	Signal Peptide	Nin	-0.00665552	GGGGGCT	2.66	52	56	SLPALRRRRPPAPPQRLLPHRLPQPGREHLVAEPVHGLRRAVPHLGQHHPPPREGL*
HERPUD1	Q15011	ENSG00000051108.15	ENST00000439977.7	-	Canonical	-	264	287	WLDWTYSAATFSVFLSILYFYSSL	TMD	Nout	-0.489578	GGACCCC	2.61	43	2	QQ*
PIK3CB	P42338	ENSG00000051382.10	ENST00000674063.1	ENST00000477593.6; ENST00000289153.6	Canonical	-	901	917	FTLSCAGYCVASYVLGI	TMD	Nout	2.70469	TTTTATT	0.81	40	3	SYL*
CYBA	P13498	ENSG00000051523.12	ENST00000261623.8	-	Canonical	-	83	99	FTRNYYVRAVLHLLLSV	TMD	Nin	4.30255	CCCCCCG	2.72	55	40	AAAPGRGPQEAQRGGGCGGGGGTPGRSPGQPHPGDRRGRV
CYBA	P13498	ENSG00000051523.12	ENST00000261623.8	-	Canonical	-	103	127	FLLATILGTACLAIASGIYLLAAVR	TMD	Nout	-2.04156	GGGGGGA	0.55	49	18	TPGRSPGQPHPGDRRGRV
MSMO1	Q15800	ENSG00000052802.13	ENST00000261507.11	-	Canonical	-	60	78	ALYFLFCLPGFLFQFIPYM	TMD	Nout	0.462939	CAATATT	2.62	45	2	SL*
MSMO1	Q15800	ENSG00000052802.13	ENST00000261507.11	-	Canonical	-	97	120	CFKVLLFNHFCIQLPLICGTYYFT	TMD	Nin	0.89616	TAAAGTT	2.42	50	2	SS*
MSMO1	Q15800	ENSG00000052802.13	ENST00000261507.11	-	Canonical	-	134	156	RWYFLLARCFGCAVIEDTWHYFL	TMD	Nout	0.773435	TTTCATT	2.79	43	6	WNRAFV*
TTC17	Q96AE7	ENSG00000052841.16	ENST00000039989.9	-	Canonical	-	13	37	LPPCSGPGWLLSLSALLSVAARGAF	Signal Peptide	Nin	2.15112	GAAACAA	2.4	46	11	ISCSKNSHRRE*
METTL24	Q5JXM2	ENSG00000053328.9	ENST00000338882.5	-	Canonical	-	11	34	CGVLRRCLLGAVLLFGLRLCAELR	Signal Peptide	Nin	-1.22578	GGGGGGC	0.76	50	39	RRERDAGAWLLCPARAPPPEGSPVAYRSPALGRLCSVPG*
LAMA3	Q16787	ENSG00000053747.17	ENST00000313654.14	-	Canonical	-	10	32	RALGPVLPPTPLLLLVLRVLPAC	Signal Peptide	Nin	1.87117	GGGCCCC	0.76	54	14	HRPRQRPHHPGPVL*
KCNQ1	P51787	ENSG00000053918.20	ENST00000155840.12	-	Canonical	-	331	355	CFSVFAISFFALPAGILGSGFALKV	TMD	Nout	0.14709	CCCCAAA	0.93	54	50	TQEVCGGKEKKVQAGQRQWGDSWREDAHSPPYHVRPPRRAAAGPLLCRRL*
OPN3	Q9H1Y3	ENSG00000054277.14	ENST00000366554.3	-	Canonical	-	79	103	LLVNISLSDLLVSLFGVTFTFVSCL	TMD	Nin	0.850734	CAATTTT	1.81	46	98	FLGLEGHYLHLALLTGVGRSTSPGMEQVHPGRTRTRLHCGLEIQGCQRFLLCAFLISWLPGGAPGCHSPLLWPYSIFHSNASLCGRSSDNSSDQDFKI*
OPN3	Q9H1Y3	ENSG00000054277.14	ENST00000366554.3	-	Canonical	-	151	174	FSWAWRAITYIWLYSLAWAGAPLL	TMD	Nin	0.0142202	TATTCTA	2.81	50	23	IFHSNASLCGRSSDNSSDQDFKI*
OPN3	Q9H1Y3	ENSG00000054277.14	ENST00000366554.3	-	Canonical	-	202	222	FVLFLFLGCLVVPLGVIAHCY	TMD	Nout	-0.998168	TTTAATG	2.87	36	19	DIHLPGLLDALYRDLLLGG*
OPN3	Q9H1Y3	ENSG00000054277.14	ENST00000366554.3	-	Canonical	-	302	318	TVYNPVIYVFMIRKFRR	TMD	Nout	3.18689	GAAAAAA	0.38	43	14	SDFQLFFHHFYHHQ*
PTPRN	Q16849	ENSG00000054356.14	ENST00000295718.7	-	Canonical	-	10	29	LGGSGGLRLLLCLLLLSSRP	Signal Peptide	Nin	0.957241	CCCAGTT	2.28	48	20	SPTLTRCAPTTHVPRIVLAR*
PTPRN	Q16849	ENSG00000054356.14	ENST00000295718.7	-	Canonical	-	577	601	VLLTLVALAGVAGLLVALAVALCVR	TMD	Nout	-3.13633	GGGTCCA	2.78	45	93	TGAFTGEQCVLPVQRRSPGQPQLPQQHPVLVRGAGPSQHGHLHGTHDSGIHGGSPAEPGPPCQGVAGPLCLPSRAKHLCHRAGGGQHQKEPAS*
HHAT	Q5VTY9	ENSG00000054392.13	ENST00000261458.8	ENST00000367010.5; ENST00000413764.6	Canonical	-	7	23	LALYLLASLGFHFYSFY	TMD	Nout	1.15862	GGGGAAG	2.48	43	87	AVAGVASPWPHGSVSNGHTAGKKAQTLDSHALWDVGLLVCAGDPWCGYGFAPYHHLFLRGPVPVSAPDVALFSPPPLHTEAAGCGRS*
HHAT	Q5VTY9	ENSG00000054392.13	ENST00000261458.8	ENST00000367010.5; ENST00000413764.6	Canonical	-	134	149	LLTWLCSLLLLSTLRL	TMD	Nout	-0.892197	CTTTCCC	2.66	51	32	LDAGLCLLLSSLTQWAHPQLLGVHQTDAAAGA*
HHAT	Q5VTY9	ENSG00000054392.13	ENST00000261458.8	ENST00000367010.5; ENST00000413764.6	Canonical	-	361	378	LLGTLFSTAMTFAFVSYW	TMD	Nin	1.18027	CCCACAA	2.81	42	28	SSPSIPRCPCFLFHLDADPVQPGISWGQ*
HHAT	Q5VTY9	ENSG00000054392.13	ENST00000261458.8	ENST00000367010.5; ENST00000413764.6	Canonical	-	382	398	YDYLWCWAALNWLGVTV	TMD	Nout	2.03098	GGTATTT	2.29	46	4	SWGQ*
HHAT	Q5VTY9	ENSG00000054392.13	ENST00000261458.8	ENST00000367010.5; ENST00000413764.6	Canonical	-	423	447	ARRRFHAALASCSTSMLILSNLVFL	TMD	Nin	1.5642	GGGCATT	1.57	35	10	CLGPDLRHGL
SYNE2	Q8WXH0	ENSG00000054654.20	ENST00000555002.6	ENST00000358025.7	Canonical	-	209	224	SWRNGMAFLAIIHALR	TMD	Nout	2.2907	GGATGTT	2.37	40	1	C*
ATP9A	O75110	ENSG00000054793.14	ENST00000338821.6	-	Canonical	-	836	856	YKRSAALSQFVIHRSLCISTM	TMD	Nin	4.24826	GGAAGTT	2.42	44	5	CHAVS*
ATP9A	O75110	ENSG00000054793.14	ENST00000338821.6	-	Canonical	-	863	887	VFYFASVPLYQGFLIIGYSTIYTMF	TMD	Nout	0.805322	CTTAATA	2.56	37	4	MGFD*
RELT	Q969Z4	ENSG00000054967.13	ENST00000064780.7	ENST00000393580.2	Canonical	-	163	186	YAVIAIVPVFCLMGLLGILVCNLL	TMD	Nout	-2.14845	GAAGAAA	2.86	47	63	RECCGPGGAAERVPQQTAGADEPQACVQAAASAPERATHLPAPPPSPHRAGPGLALWPLLLPL*
GALC	P54803	ENSG00000054983.17	ENST00000261304.7	-	Canonical	-	13	37	RAKAMTAAAGSAGRAAVPLLLCALL	Signal Peptide	Nin	2.80427	GGATTAT	2.06	46	2	SL*
EIF2AK2	P19525	ENSG00000055332.19	ENST00000233057.9	ENST00000679507.1; ENST00000681463.1; ENST00000681507.1; ENST00000647926.1; ENST00000395127.6	Canonical	-	469	489	VDLYALGLILAELLHVCDTAF	TMD	Nout	1.70572	GAAGAAA	2.86	50	5	KPREK*
MCOLN3	Q8TDD5	ENSG00000055732.13	ENST00000370589.7	-	Canonical	-	284	308	YMMIFDAFVILTCLVSLILCIRSVI	TMD	Nout	-1.98357	TCTAAAA	2	49	5	NGNPS*
MCOLN3	Q8TDD5	ENSG00000055732.13	ENST00000370589.7	-	Canonical	-	337	360	FVNGWYIMIIISDILTIIGSILKM	TMD	Nin	0.660945	CATTTTG	2.8	41	35	DPSGSAAQCHQVLLLCSYDLLRLLLLWMDRAGALP*
NPFFR2	Q9Y5X5	ENSG00000056291.19	ENST00000308744.12	ENST00000358749.3	Canonical	-	47	71	IFIISYFLIFFLCMMGNTVVCFIVM	TMD	Nout	-2.12287	GGGAATA	1.53	54	15	ICRSFSLYVSCNCCR*
NPFFR2	Q9Y5X5	ENSG00000056291.19	ENST00000308744.12	ENST00000358749.3	Canonical	-	82	104	LFILNLAISDLLVGIFCMPITLL	TMD	Nin	-0.434826	CCCTTTT	0.4	45	0	*
NPFFR2	Q9Y5X5	ENSG00000056291.19	ENST00000308744.12	ENST00000358749.3	Canonical	-	123	144	LVQGISVAASVFTLVAIAVDRF	TMD	Nout	1.61193	AGAAAAA	2.46	42	10	ILPSETQLPE*
NPFFR2	Q9Y5X5	ENSG00000056291.19	ENST00000308744.12	ENST00000358749.3	Canonical	-	223	247	LFANIYLAPLSLIVIMYGRIGISLF	TMD	Nout	-0.675026	TTTTATT	0.81	35	16	SLMAAPVDSNDALRLR*
NPFFR2	Q9Y5X5	ENSG00000056291.19	ENST00000308744.12	ENST00000358749.3	Canonical	-	272	296	IIKMLLIVALLFILSWLPLWTLMML	TMD	Nin	-4.00326	GAATTTC	2.69	42	27	PPWFPRSFPAPALPKKSKAYGSLCPKS*
IL17RB	Q9NRM6	ENSG00000056736.10	ENST00000288167.8	-	Canonical	-	290	314	WLPLLLLSLLVATWVLVAGIYLMWR	TMD	Nout	-3.74892	GAAAAAG	2.48	55	27	ENSRDGSSAVACHSKEGSRQSRLPSFQ*
DCBLD2	Q96PD2	ENSG00000057019.16	ENST00000326840.11	-	Canonical	-	528	552	ALAAVLVPVLVMVLTTLILILVCAW	TMD	Nout	-3.17492	CCCAGTT	2.28	41	2	SL*
SOAT1	P35610	ENSG00000057252.13	ENST00000367619.8	-	Canonical	-	225	248	FLFMIFQIGVLGFGPTYVVLAYTL	TMD	Nin	-0.242286	CTTATTT	2.51	52	7	CSYPYLP*
SOAT1	P35610	ENSG00000057252.13	ENST00000367619.8	-	Canonical	-	318	341	VRWGYVAMKFAQVFGCFFYVYYIF	TMD	Nout	0.966002	TTTTTTT	0	39	11	CLFALLAQCLC*
SOAT1	P35610	ENSG00000057252.13	ENST00000367619.8	-	Canonical	-	443	458	RFKSAAMLAVFAVSAV	TMD	Nin	2.37889	GAATGTT	2.2	41	50	SDVDFSFLGQWSLTLLLFSRMVCTSALSSEKSHIFGLCPATFLDLSLRVL
SOAT1	P35610	ENSG00000057252.13	ENST00000367619.8	-	Canonical	-	462	486	YALAVCLSFFYPVLFVLFMFFGMAF	TMD	Nout	-1.98823	AAATCCC	2.06	45	18	HIFGLCPATFLDLSLRVL
TMCC3	Q9ULS5	ENSG00000057704.13	ENST00000261226.9	-	Canonical	-	409	433	VLLGRCINVILAFMTVILVCVSTIA	TMD	Nout	-1.08198	GATAATA	1.96	40	3	TKM
ATP11B	Q9Y2G3	ENSG00000058063.17	ENST00000323116.10	-	Canonical	-	63	81	FRRVANFYFLIIFLVQLMI	TMD	Nin	-0.019614	TTATGTT	2.67	43	9	CSKWWPCKN*
ATP11B	Q9Y2G3	ENSG00000058063.17	ENST00000323116.10	-	Canonical	-	88	104	VTSGLPLFFVITVTAIK	TMD	Nout	1.77433	TTTTCCT	2.13	49	20	CRLGASVLRSTGWFLSRYNC*
ATP11B	Q9Y2G3	ENSG00000058063.17	ENST00000323116.10	-	Canonical	-	288	311	TFLIIYLVILISEAVISTILKYTW	TMD	Nin	-1.5116	GAAATTT	1.31	53	10	SWIIFYWLGS*
ATP11B	Q9Y2G3	ENSG00000058063.17	ENST00000323116.10	-	Canonical	-	336	360	LRFISDFLAFLVLYNFIIPISLYVT	TMD	Nout	-1.19403	AGAAAAT	2.79	53	0	*
ATP11B	Q9Y2G3	ENSG00000058063.17	ENST00000323116.10	-	Canonical	-	870	885	FYYIRIATLVQYFFYK	TMD	Nin	2.12808	CCCTCAT	2.72	51	4	CVTK*
ATP11B	Q9Y2G3	ENSG00000058063.17	ENST00000323116.10	-	Canonical	-	911	931	VYLTLYNICFTSLPILIYSLL	TMD	Nout	0.337498	CTTTTTT	0.93	44	109	WILFTNRERYISAWKWPDVWKLDIWHFGLHSHGYYSHSKDGSGNSFLDLDQPSRYLGIYYILFCIFLVLWRDSLAIFGLPEYVFCVYSAPVKWFCLVCHNPHGCYMSIS*
ATP11B	Q9Y2G3	ENSG00000058063.17	ENST00000323116.10	-	Canonical	-	960	983	TFLYWTILGFSHAFIFFFGSYLLI	TMD	Nin	-1.90209	TCATTTT	2.32	38	63	LDLDQPSRYLGIYYILFCIFLVLWRDSLAIFGLPEYVFCVYSAPVKWFCLVCHNPHGCYMSIS*
ATP11B	Q9Y2G3	ENSG00000058063.17	ENST00000323116.10	-	Canonical	-	999	1019	WTFGTLVFTVMVITVTVKMAL	TMD	Nout	-0.354764	GTTTATT	1.74	43	22	SAPVKWFCLVCHNPHGCYMSIS*
SEC61A1	P61619	ENSG00000058262.11	ENST00000243253.8	-	Canonical	-	32	54	VLWTAITLFIFLVCCQIPLFGIM	TMD	Nin	-2.33505	CCCAAAA	0.79	51	34	RPSSLQRSPKVIWHDHYYRPVYRVCDDRDVWGPF*
SEC61A1	P61619	ENSG00000058262.11	ENST00000243253.8	-	Canonical	-	76	100	LMELGISPIVTSGLIMQLLAGAKII	TMD	Nout	1.83295	AATGGGT	2.83	42	22	CWNLPANHHSALCCWLNCPTFG*
SEC61A1	P61619	ENSG00000058262.11	ENST00000243253.8	-	Canonical	-	145	169	AGICLLITIQLFVAGLIVLLLDELL	TMD	Nout	-2.38928	GGAATTT	1.86	38	0	*
SEC61A1	P61619	ENSG00000058262.11	ENST00000243253.8	-	Canonical	-	361	380	AVVYIVFMLGSCAFFSKTWI	TMD	Nout	0.633101	CATCCCC	2.41	36	17	HSRGLWWAVHRGPLGPG*
ATP2B4	P23634	ENSG00000058668.16	ENST00000357681.10	-	Canonical	-	104	123	VTLIILEIAAIISLVLSFYR	TMD	Nin	-0.822095	CTTTAAT	2.74	44	0	*
ATP2B4	P23634	ENSG00000058668.16	ENST00000357681.10	-	Canonical	-	365	384	KAGLLMSALTVFILILYFVI	TMD	Nin	-1.64808	GAAGAAA	2.86	53	5	NDERQ*
ATP2B4	P23634	ENSG00000058668.16	ENST00000357681.10	-	Canonical	-	405	429	YFVKFFIIGITVLVVAVPEGLPLAV	TMD	Nout	0.193266	TTATATT	1.99	51	11	WGHPLPSNPKP*
ATP2B4	P23634	ENSG00000058668.16	ENST00000357681.10	-	Canonical	-	959	974	HYTIVFNTFVLMQLFN	TMD	Nout	3.07016	GGGTAAA	1.19	41	60	TLQLYKPQPVSVAVVSLHWDWRTSVGPVHLRNTYPIPEVPEGGWAWHHQRGDHQGCRGTG*
YIPF1	Q9Y548	ENSG00000058799.15	ENST00000072644.7	ENST00000464950.6	Canonical	-	120	144	LYGPFWICATLVFAIAISGNLSNFL	TMD	Nin	-0.4064	CAAAGTT	2.42	44	61	YEHRLLFISGDCVCLWIFPLHLYPHRNTVDYPPESCSLDSSHDCPGHLRISLGNDILASCS*
NDC1	Q9BTX1	ENSG00000058804.12	ENST00000371429.4	-	Canonical	-	21	45	LGWRIVASIVWSVLFLPICTTVFII	TMD	Nin	-1.91836	TATTTTC	2.79	40	63	QCGVLCSCAFYSLLQTSSDREDHSSSATHALIYSCCNGNGDGLVCCSDNPGPVQLSCGSLHWY*
NDC1	Q9BTX1	ENSG00000058804.12	ENST00000371429.4	-	Canonical	-	115	136	LMHSFIHAAMGMVMAWCAAVIT	TMD	Nin	1.62925	TTTTGTT	1.49	48	0	*
NDC1	Q9BTX1	ENSG00000058804.12	ENST00000371429.4	-	Canonical	-	167	186	LFFLLTGAFMGYSYSLLYFV	TMD	Nout	0.365082	TTATTTT	1.18	45	9	SWLYSQSLD*
TBXAS1	P24557	ENSG00000059377.19	ENST00000448866.7	ENST00000336425.10	Canonical	-	15	31	MVTVALSVALLALLKWY	TMD	Nout	0.142024	GTTTATT	1.74	55	3	CYF*
DNAJC25	Q9H1X3	ENSG00000059769.20	ENST00000313525.4	-	Canonical	-	15	34	AGRRWWMLLAPLLPALLLVR	Signal Peptide	Nin	0.190459	GGGCCCC	0.76	54	23	RADAAERRGGFPAGGNRLRDTQG*
DNAJC25	Q9H1X3	ENSG00000059769.20	ENST00000313525.4	-	Canonical	-	146	168	VDVRVVILVSVCAISVFQFFSWW	TMD	Nout	-0.250238	AAACAAA	2.39	38	7	KVQRRNS*
DNAJC25	Q9H1X3	ENSG00000059769.20	ENST00000313525.4	-	Canonical	-	244	268	LLLFQIILAPFHLCSYIVWYCRWIY	TMD	Nin	-0.945764	GAATTAT	1.89	49	0	*
SLC2A3	P11169	ENSG00000059804.18	ENST00000075120.12	ENST00000715759.1; ENST00000707174.1	Canonical	-	119	142	MLILGRLVIGLFCGLCTGFVPMYI	TMD	Nout	-1.00947	GGGTTTT	0.26	46	16	YHPSCYPTKCSPSILP*
SLC2A3	P11169	ENSG00000059804.18	ENST00000075120.12	ENST00000715759.1; ENST00000707174.1	Canonical	-	154	178	FGTLNQLGIVVGILVAQIFGLEFIL	TMD	Nin	0.400194	AAAAGAA	2.46	38	4	RGEC*
SLC2A3	P11169	ENSG00000059804.18	ENST00000075120.12	ENST00000715759.1; ENST00000707174.1	Canonical	-	331	355	RRTLHMIGLGGMAFCSTLMTVSLLL	TMD	Nin	0.04688	GGGCCCC	0.76	40	54	PPSCDGSGRLLQLDLQLPSRIALPLRCSLFRSLRFYYLHRLPHYLLGFYLLQSP*
SLC2A3	P11169	ENSG00000059804.18	ENST00000075120.12	ENST00000715759.1; ENST00000707174.1	Canonical	-	362	380	MSFVCIGAILVFVAFFEIG	TMD	Nout	-0.287839	CGTTTTT	1.49	50	19	YYLHRLPHYLLGFYLLQSP*
STYK1	Q6J9G0	ENSG00000060140.9	ENST00000075503.8	-	Canonical	-	26	50	VIIVPTLLVTIFLILLGVILWLFIR	TMD	Nout	-5.00008	AAACTTT	2.39	43	9	SGSYHTCPG*
PIGV	Q9NUD9	ENSG00000060642.12	ENST00000674202.1	ENST00000455364.2; ENST00000688522.1; ENST00000674222.1; ENST00000691135.1; ENST00000374145.6; ENST00000674273.1; ENST00000078527.9	Canonical	-	85	106	FAFFPGFPLALLVGTELLRPLR	TMD	Nout	1.53708	CTTTTAT	2.11	42	41	CSSAFLSQPCQCLPGSWLLRSFVCPPDIQCHGAAGEGPSLD*
PIGV	Q9NUD9	ENSG00000060642.12	ENST00000674202.1	ENST00000455364.2; ENST00000688522.1; ENST00000674222.1; ENST00000691135.1; ENST00000374145.6; ENST00000674273.1; ENST00000078527.9	Canonical	-	149	173	FYAALLFCLSPANVFLAAGYSEALF	TMD	Nout	0.80424	GAATCCT	2.84	55	5	SETAL*
PIGV	Q9NUD9	ENSG00000060642.12	ENST00000674202.1	ENST00000455364.2; ENST00000688522.1; ENST00000674222.1; ENST00000691135.1; ENST00000374145.6; ENST00000674273.1; ENST00000078527.9	Canonical	-	186	203	RGRVWTSVLLFAFATGVR	TMD	Nin	0.953228	TCCCTTT	2.66	47	21	CPLSVLCLHPILSARLSPPHS*
PIGV	Q9NUD9	ENSG00000060642.12	ENST00000674202.1	ENST00000455364.2; ENST00000688522.1; ENST00000674222.1; ENST00000691135.1; ENST00000374145.6; ENST00000674273.1; ENST00000078527.9	Canonical	-	234	258	LFKLMASLFLSVFTLGLPFALFQYY	TMD	Nout	-1.27321	GGATGTT	2.37	40	20	STNIQLYPGCLLECWLFEIL*
PIGV	Q9NUD9	ENSG00000060642.12	ENST00000674202.1	ENST00000455364.2; ENST00000688522.1; ENST00000674222.1; ENST00000691135.1; ENST00000374145.6; ENST00000674273.1; ENST00000078527.9	Canonical	-	379	403	VFVYVVHAAVLLLFGGLCMHVQVLT	TMD	Nout	-0.331105	AAATCCT	2.46	48	41	YHGTFVSLENLFSSHTIHSRLLPDLLAPGTTPTLQLPALDM
PIGV	Q9NUD9	ENSG00000060642.12	ENST00000674202.1	ENST00000455364.2; ENST00000688522.1; ENST00000674222.1; ENST00000691135.1; ENST00000374145.6; ENST00000674273.1; ENST00000078527.9	Canonical	-	407	422	GSSTPIMYWFPAHLLQ	TMD	Nin	6.04346	CATTCTA	2.81	48	22	RLLPDLLAPGTTPTLQLPALDM
COL11A1	P12107	ENSG00000060718.22	ENST00000370096.9	-	Canonical	-	12	31	RWLWDFTVTTLALTFLFQAR	Signal Peptide	Nin	0.290478	AACAAAA	2.8	54	32	TVISRWNFPRRLFNTIYSKTKKRNSVFPFIYI*
MPC1	Q9Y5U8	ENSG00000060762.20	ENST00000360961.11	-	Canonical	-	18	41	FRDYLMSTHFWGPVANWGLPIAAI	TMD	Nin	4.44893	AAATGAA	2.79	45	16	SSPAHPGRAAYQTRDD*
SPAG4	Q9NPE6	ENSG00000061656.11	ENST00000374273.8	-	Canonical	-	164	188	IRFLFTAVSLLSLFLSAFWLGLLYL	TMD	Nin	-3.34634	GGATAAA	1.81	35	25	TPQGGVHCSGSQQRESGQARVPEAE*
MON2	Q7Z3U7	ENSG00000061987.16	ENST00000393630.8	-	Canonical	-	692	714	AVLGTSWQLVLATLQHLVWILGL	TMD	Nout	1.77037	TCATTTA	2.62	52	18	NKCTLLLVSRSNGYGLWK*
MON2	Q7Z3U7	ENSG00000061987.16	ENST00000393630.8	-	Canonical	-	1458	1478	TWKLAVSSLLRVLSIGLPVAR	TMD	Nout	2.98315	GGTAGTT	2.85	47	5	STYQQ*
ARSF	P54793	ENSG00000062096.15	ENST00000381127.6	ENST00000359361.2	Canonical	-	211	234	WVSVPWLLIFSMILFIFLLGYAWF	TMD	Nin	-4.46267	TTTAGAA	2.76	40	3	KAQ*
DGAT2	Q96PD7	ENSG00000062282.15	ENST00000228027.12	-	Canonical	-	73	97	VLQWVLSFLVLGVACSAILMYIFCT	TMD	Nin	-2.79371	CTTTCCC	2.66	42	101	HPAGEDTQPADHQELYLWIPPPWYHGPGCLLQLQHRGHRSEQEVPRHTALPGYTGRQLPNACVEGVPDVWRYLPCQPGHHRLFAFKEWEWQCYHHRGRGCG*
DGAT2	Q96PD7	ENSG00000062282.15	ENST00000228027.12	-	Canonical	-	101	116	LIAVLYFTWLVFDWNT	TMD	Nout	2.06398	CCCCCAT	2.12	45	79	WYHGPGCLLQLQHRGHRSEQEVPRHTALPGYTGRQLPNACVEGVPDVWRYLPCQPGHHRLFAFKEWEWQCYHHRGRGCG*
LTK	P29376	ENSG00000062524.16	ENST00000263800.11	-	Canonical	-	425	449	LVLMVAVVATSTLSLLMVCGVLILV	TMD	Nout	-1.58805	GGGGCTT	2.13	39	35	WPGPVLASATRCHRGFPSQCYSAQSPGPWCLWGGV*
VMP1	Q96GC9	ENSG00000062716.13	ENST00000262291.9	ENST00000587259.6; ENST00000591315.6	Canonical	-	72	95	LWHRQSIVVSFLLLLAVLIATYYV	TMD	Nin	-1.7548	GGGTCCA	2.78	43	10	TYSLSYISCL*
VMP1	Q96GC9	ENSG00000062716.13	ENST00000262291.9	ENST00000587259.6; ENST00000591315.6	Canonical	-	111	135	LLYAYWIGLGILSSVGLGTGLHTFL	TMD	Nout	-1.12993	AAAAGTT	1.49	50	0	*
VMP1	Q96GC9	ENSG00000062716.13	ENST00000262291.9	ENST00000587259.6; ENST00000591315.6	Canonical	-	251	266	LVQKVGFFGILACASI	TMD	Nin	2.57591	TTTTGTT	1.49	40	60	YNNIQQAHSGANGGFHWCCPRHRSISAEAISGVPGGSTAEASPQKRNGHTTGRKLVVLDV*
SLC6A16	Q9GZN6	ENSG00000063127.16	ENST00000335875.9	-	Canonical	-	139	163	CSFAAIYIFMLFLVGVPLLFLEMAA	TMD	Nout	-2.60606	GTTTCCC	2.66	53	12	RSMGEMSLNDEL*
SLC6A16	Q9GZN6	ENSG00000063127.16	ENST00000335875.9	-	Canonical	-	346	364	VLSNTGIGLGSVASLASYM	TMD	Nout	3.62638	ACTTTTA	2.43	50	10	KADKPRETAS*
SLC6A16	Q9GZN6	ENSG00000063127.16	ENST00000335875.9	-	Canonical	-	495	517	VFWSFIFFLMLLAMGLSSAIGIM	TMD	Nin	-1.86434	CCCCATC	2.41	55	6	HRRCRI*
SLC6A16	Q9GZN6	ENSG00000063127.16	ENST00000335875.9	-	Canonical	-	535	555	TKLLIVGVFLLMFVCGLFFTR	TMD	Nout	-2.63701	CCCCATC	2.41	49	78	LSHLWLAVAPSVSSCAANHLCDHDGSSLYEADHLHVLGLKHLKRGASTIPTVGTALDDHPFCHCHPPHPCILCILPHT*
SLC6A16	Q9GZN6	ENSG00000063127.16	ENST00000335875.9	-	Canonical	-	610	634	FGWLWPHLCPVVLLIIFVTMMVHLC	TMD	Nout	-1.63774	CATCCCT	2.81	39	9	CILCILPHT*
CA11	O75493	ENSG00000063180.9	ENST00000084798.9	-	Canonical	-	6	23	RLSAPRALVLWAALGAAA	Signal Peptide	Nin	1.88511	GGGGAAG	2.48	41	14	AAEPRGCGAEEGSL*
ADCK1	Q86TW2	ENSG00000063761.16	ENST00000238561.10	-	Canonical	-	6	25	LKLASWTSMALAASGIYFYS	Signal Peptide	Nin	1.55067	CCCTTAT	1.58	35	10	WLRGVLAAEI*
TM7SF3	Q9NS93	ENSG00000064115.11	ENST00000343028.9	-	Canonical	-	1	19	MGFLQLLVVAVLASEHRVA	Signal Peptide	Nin	2.35469	TATTTTC	2.79	46	34	PNTLTVSEYNCFLFSDSPFQFLGNRHCQWTGFHP*
TM7SF3	Q9NS93	ENSG00000064115.11	ENST00000343028.9	-	Canonical	-	343	358	KYDVNLILTAVTGSVG	TMD	Nout	4.38706	TTTTCAT	2.32	43	0	*
TM7SF3	Q9NS93	ENSG00000064115.11	ENST00000343028.9	-	Canonical	-	407	430	VFWVTFSCIAILIPVVFMGCLRIL	TMD	Nout	-2.48835	GGATTTC	2.86	39	11	PQSFHKCAFSN*
DLX3	O60479	ENSG00000064195.7	ENST00000434704.2	-	Canonical	-	7	22	RKLSSILTDISSSLSC	Signal Peptide	Nin	6.51215	GAACCCC	1.84	38	138	LHLPPPIQSQWACRHGRLLAQVGIYLRSLLPAIRGVSGAAAASPGPSVGEGGAGSRGAHGEWEAQEGPKAAYDLLQLPAGRPAAPLPEGPVPGAARARRAGRAAGPHADTGENLVPEPPFQVQETLQERGGAAGAQSQ*
CCN5	O76076	ENSG00000064205.11	ENST00000190983.5	ENST00000372868.6	Canonical	-	7	23	THLLAFSLLCLLSKVRT	Signal Peptide	Nin	1.57222	GGGGGAG	2.65	37	38	ALRPTPRLRRQPGPGLPARGRTRWPGGPVPLGRGRQQL*
ST3GAL6	Q9Y274	ENSG00000064225.13	ENST00000483910.6	ENST00000265261.11; ENST00000394162.5; ENST00000613264.5	Canonical	-	1	24	MRGYLVAIFLSAVFLYYVLHCILW	TMD	Nout	-1.82139	CCCTTTT	0.4	37	4	SVCG*
ST3GAL6	Q9Y274	ENSG00000064225.13	ENST00000483910.6	ENST00000265261.11; ENST00000394162.5; ENST00000613264.5	Canonical	-	257	272	PTTGIIAITLAFYICH	TMD	Nin	1.71681	AGAAAAA	2.46	48	10	KPRNQLDSRL
ATP2C2	O75185	ENSG00000064270.13	ENST00000262429.9	-	Canonical	-	801	825	LSRALILKILMSAAIIISGTLFIFW	TMD	Nin	-1.78491	GATATTT	1.91	38	0	*
ATP2C2	O75185	ENSG00000064270.13	ENST00000262429.9	-	Canonical	-	837	858	RTTTMTFTCFVFFDLFNALTCR	TMD	Nout	1.29458	GTTTTTA	1.23	52	17	NWIGLIRLHFVRAPQTM*
ATP2C2	O75185	ENSG00000064270.13	ENST00000262429.9	-	Canonical	-	874	895	MFLYSVLGSILGQLAVIYIPPL	TMD	Nin	1.44471	CCCTGAA	2.86	47	3	RCV
CDON	Q4KMG0	ENSG00000064309.16	ENST00000531738.6	ENST00000263577.11	Canonical	-	965	989	LYLIVGCVLGVMVLILMVFIAMCLW	TMD	Nout	-5.12224	AAATGTT	1.82	41	19	SRRLPNQWRSQQWLFPPSP*
TMEM161A	Q9NX61	ENSG00000064545.15	ENST00000162044.14	-	Canonical	-	105	127	WFVDFAVYSGGVYLFTEAYYYML	TMD	Nin	1.88125	GGGGGGT	0.26	36	0	*
LPAR2	Q9HBW0	ENSG00000064547.14	ENST00000407877.8	ENST00000586703.1; ENST00000542587.5	Canonical	-	138	161	RLPRGRVVMLIVGVWVAALGLGLL	TMD	Nin	-1.49556	CATTTTC	2.79	46	56	LLRAAASAAHGRACQLPPPLPRDHAQPGQDCCHHPGGVRGLLDTRPGGTAPGWFRL*
CTSA	P10619	ENSG00000064601.21	ENST00000646241.3	ENST00000191018.9; ENST00000607482.6; ENST00000372459.7	Canonical	-	8	25	PLFLLLLLLLLLVSWASR	Signal Peptide	Nin	-2.70078	GGATCCC	2.61	46	65	REQPCGALAQWGSRLQLTRWAPHRAWPLPGPARWCHPGVQPLFLESDCQCVIPGVPSWGGLLLLR*
SLC12A2	P55011	ENSG00000064651.14	ENST00000262461.7	-	Canonical	-	291	312	VLVRCMLNIWGVMLFIRLSWIV	TMD	Nin	-0.766533	TTTAATA	1.28	42	1	I*
SLC12A2	P55011	ENSG00000064651.14	ENST00000262461.7	-	Canonical	-	409	428	IRIIGAITVVILLGISVAGM	TMD	Nout	-0.540272	ATTTAAT	2.74	44	0	*
SLC12A2	P55011	ENSG00000064651.14	ENST00000262461.7	-	Canonical	-	432	455	AKAQIVLLVILLLAIGDFVIGTFI	TMD	Nin	-1.38094	AAATATC	2.74	50	2	LR*
SLC12A2	P55011	ENSG00000064651.14	ENST00000262461.7	-	Canonical	-	598	620	GFTPLISAGIFSATLSSALASLV	TMD	Nout	1.58781	GAATGTT	2.2	51	57	YCTNYLKLLPCIICIDQFFSIPCITCKISRMASCIQILQHVDITSWSNSLLHSNVRH*
SLC12A2	P55011	ENSG00000064651.14	ENST00000262461.7	-	Canonical	-	681	699	FFLASYALINFSVFHASLA	TMD	Nout	1.93055	TATTTAT	1.99	47	39	CYLQKTRCELGILYTSPDLPECTAAFNSSFWSGRPREKL*
SLC12A2	P55011	ENSG00000064651.14	ENST00000262461.7	-	Canonical	-	713	737	MWISLLGAILCCIVMFVINWWAALL	TMD	Nin	-3.60829	GAAAAAC	1.84	47	1	L*
SLC12A2	P55011	ENSG00000064651.14	ENST00000262461.7	-	Canonical	-	741	756	IVLGLYIYVTYKKPDV	TMD	Nout	5.67587	TTTACTT	2.43	47	4	SSCS*
SLC12A2	P55011	ENSG00000064651.14	ENST00000262461.7	-	Canonical	-	1026	1045	VWWLFDDGGLTLLIPYLLTT	TMD	Nin	1.5199	AAAGAAA	2.48	51	6	RKYYSF*
ABCA7	Q8IZY2	ENSG00000064687.13	ENST00000263094.11	-	Canonical	-	727	751	VFSLAQVSGLLLLDAALYGLATWYL	TMD	Nout	0.147581	CCCAAAG	2.89	40	100	GAGRRGTARPESWRLRSQPGEALSWKPAASPAGAQPGLLPGPHHRLPGPQRGRQDHHPVHLEWPLPTQWWLCLHPGPRRPLQHGRHPAPPGRLSSVQRAV*
ABCA7	Q8IZY2	ENSG00000064687.13	ENST00000263094.11	-	Canonical	-	1584	1604	FLWDMCNYLVPACIVVLIFLA	TMD	Nin	0.720445	CTTTATT	1.74	52	11	WHQWKHGHLCA*
ABCA7	Q8IZY2	ENSG00000064687.13	ENST00000263094.11	-	Canonical	-	1734	1751	LLAMVIQGPLFLLFTLLL	TMD	Nout	-0.313864	GGGGGAT	0.88	38	19	CVGAEELDQGIPWAEDASC*
FAR2	Q96K12	ENSG00000064763.12	ENST00000536681.8	ENST00000182377.8	Canonical	-	270	294	MAVADVIPVDTVVNLMLAVGWYTAV	TMD	Nin	2.16569	TAATTTT	1.81	46	22	YQQQLHITVLECGQPPGPCHYL*
CALCRL	Q16602	ENSG00000064989.13	ENST00000392370.8	ENST00000409998.5; ENST00000410068.5	Canonical	-	141	165	LFYLTIIGHGLSIASLLISLGIFFY	TMD	Nout	-1.51613	AAATCCT	2.46	42	1	C*
CALCRL	Q16602	ENSG00000064989.13	ENST00000392370.8	ENST00000409998.5; ENST00000410068.5	Canonical	-	180	199	LFFSFVCNSVVTIIHLTAVA	TMD	Nin	1.88857	TTTAATG	2.87	52	20	VVLFSWLGISTDSCLYTCHC*
CALCRL	Q16602	ENSG00000064989.13	ENST00000392370.8	ENST00000409998.5; ENST00000410068.5	Canonical	-	252	276	LMWYYFLGWGFPLIPACIHAIARSL	TMD	Nin	0.463756	AAAAGTT	1.49	44	25	YTPSGIQSVHESCESYSYLGAIAWH*
CALCRL	Q16602	ENSG00000064989.13	ENST00000392370.8	ENST00000409998.5; ENST00000410068.5	Canonical	-	364	387	VYDYIMHILMHFQGLLVSTIFCFF	TMD	Nout	1.62005	CTTAAAT	1.91	53	5	WKKHP*
TRAM2	Q15035	ENSG00000065308.5	ENST00000182527.4	-	Canonical	-	27	51	FCLVLCVLIGLMFEVTAKTAFLFIL	TMD	Nin	-1.1284	CATTTTA	1.11	44	1	R*
TRAM2	Q15035	ENSG00000065308.5	ENST00000182527.4	-	Canonical	-	75	97	LVTILFYIFITIILHAVVQEYIL	TMD	Nout	-1.19516	AAACCCA	2.25	45	32	KKPLGRLPACAPPLPGEVFLPMPAGLLAARTS*
TRAM2	Q15035	ENSG00000065308.5	ENST00000182527.4	-	Canonical	-	196	220	CLYLVHIAGAYLLNLSRLGLILLLL	TMD	Nout	-0.578636	GGAAAAC	2.39	54	3	PGI*
TRAM2	Q15035	ENSG00000065308.5	ENST00000182527.4	-	Canonical	-	288	311	TLFCRLCVLLLVCAAQAWLMWRFI	TMD	Nin	-3.1205	TGAAAAT	2.79	38	13	WSGEGRERNLPTD*
GLP2R	O95838	ENSG00000065325.13	ENST00000262441.10	-	Canonical	-	299	323	LWPRYLLLGWAFPVLFVVPWGFARA	TMD	Nin	-1.21105	TTATAAA	2.11	55	17	IQIGKINTGPHSFIGRS*
GLP2R	O95838	ENSG00000065325.13	ENST00000262441.10	-	Canonical	-	339	362	IWWIIRGPMMLCVTVNFFIFLKIL	TMD	Nout	-1.2027	AAAACTT	2.13	51	30	YTTFHSVDTELLSWVPGGLAVWFCQWRGEG*
ERBB3	P21860	ENSG00000065361.17	ENST00000267101.8	-	Canonical	-	5	20	DALQVLGLLFSLARGS	Signal Peptide	Nin	2.95315	GGGGAAC	1.84	40	1	P*
PDIA5	Q14554	ENSG00000065485.20	ENST00000316218.12	-	Canonical	-	1	21	MARAGPAWLLLAIWVVLPSWL	Signal Peptide	Nin	-0.0186086	AAATCAT	2.65	40	23	SQVTVHSGPGGERTRDHLLGGLW*
SEC61A2	Q9H9S3	ENSG00000065665.21	ENST00000298428.14	-	Canonical	-	76	100	LMELGISPIVTSGLIMQLLAGAKII	TMD	Nout	1.83295	AATGGGT	2.83	42	22	CRNLSPDHHSVVCCWFDCAAVR*
SEC61A2	Q9H9S3	ENSG00000065665.21	ENST00000298428.14	-	Canonical	-	118	137	LFGMIITIGQAIVYVMTGMY	TMD	Nin	1.90274	CTTTATT	1.74	44	5	CHQHL*
SEC61A2	Q9H9S3	ENSG00000065665.21	ENST00000298428.14	-	Canonical	-	173	196	YGLGSGISLFIATNICETIVWKAF	TMD	Nin	1.83966	AGTTTTT	1.49	52	13	CVCCCYIFPRISR*
SEC61A2	Q9H9S3	ENSG00000065665.21	ENST00000298428.14	-	Canonical	-	242	265	LMNLIATVFVFAVVIYFQGFRVDL	TMD	Nout	-0.733521	CTTTTTA	1.23	50	31	SKFTRTVGRCQWGRTRTFLPSWRPLLLSFSS*
SEC61A2	Q9H9S3	ENSG00000065665.21	ENST00000298428.14	-	Canonical	-	361	380	VVVYIIFMLGSCAFFSKTWI	TMD	Nout	0.270345	CATCCCC	2.41	36	17	HRSCVWRFVHWRPVSAG*
SEC61A2	Q9H9S3	ENSG00000065665.21	ENST00000298428.14	-	Canonical	-	415	430	RYIPTAAAFGGLCIGA	TMD	Nin	3.04236	TTTCTAA	2.76	45	0
SLC9A7	Q96T83	ENSG00000065923.10	ENST00000616978.5	-	Canonical	-	211	234	ILAYAFLGTAVSCFIIGNLMYGVV	TMD	Nout	-0.867601	ATTTAAT	2.74	36	0	*
SLC9A7	Q96T83	ENSG00000065923.10	ENST00000616978.5	-	Canonical	-	247	271	FYYTDCLFFGAIISATDPVTVLAIF	TMD	Nin	1.1548	CTTTTTT	0.93	48	0	*
SLC9A7	Q96T83	ENSG00000065923.10	ENST00000616978.5	-	Canonical	-	364	388	LFFLMSWSTFLLAEACGFTGVVAVL	TMD	Nin	0.00180446	CCCCATT	0.81	54	30	FHHRSFCCHLPGQSRAHLPALLLPQLGQKA*
SLC9A7	Q96T83	ENSG00000065923.10	ENST00000616978.5	-	Canonical	-	416	436	VLHFLAENFIFSYMGLALFTF	TMD	Nout	1.60412	GAATTTT	0.71	42	20	STHDDVFRPQGSNGICVGHP*
DIP2B	Q9P265	ENSG00000066084.13	ENST00000301180.10	-	Canonical	-	413	432	VMFMVAFYGCLLAEVIPVPI	TMD	Nout	1.78045	GTTTAAA	1.86	46	36	RLAPAQMGCNRFQVPFKATERLAATHLTCWDRTGIH*
SMARCD1	Q96GM5	ENSG00000066117.15	ENST00000394963.9	-	Canonical	-	14	29	GGAGASGGAGAAAALG	Signal Peptide	Nin	4.9543	GGGGAAC	1.84	53	45	PFSPTWPGPVRDGSVPQETCPSADPAGPAAGGPKSKPQCKEKEDG*
SLC9A3	P48764	ENSG00000066230.12	ENST00000264938.8	-	Canonical	-	56	72	YVIALWILVASLAKIGF	TMD	Nout	0.700226	CCCCATC	2.41	49	77	RAGRRLLHAQPPLLRQPGDHPVVRRRGYRVERGHHRAVPLRRLPQWAHGRPADWAAGLPPVWQPHGGCGPGGRPGRV*
SLC9A3	P48764	ENSG00000066230.12	ENST00000264938.8	-	Canonical	-	295	319	YLSYLTSEMLSLSAILAITFCGICC	TMD	Nin	0.139734	GGGTATC	2.67	35	48	LGREPVHLDLEHGLRAPDAGLHLRVPGHRCGPADLASEPLPHGAAGAH*
ASPM	Q8IZT6	ENSG00000066279.19	ENST00000367409.9	-	Canonical	-	1248	1263	VVITYLSFLCARLLDL	TMD	Nout	1.74544	AAAACAA	2.02	45	6	KIEKKS*
ASPM	Q8IZT6	ENSG00000066279.19	ENST00000367409.9	-	Canonical	-	1481	1501	LRKYIYIRSCVVIIQKRFRCF	TMD	Nout	2.45323	TAATTTA	2.11	53	1	M*
ASPM	Q8IZT6	ENSG00000066279.19	ENST00000367409.9	-	Canonical	-	1871	1888	FLKTKAAVISLQSAYRGW	TMD	Nin	4.05993	AAATTTC	2.31	41	14	QSMDCRKEAMYGVY*
ASPM	Q8IZT6	ENSG00000066279.19	ENST00000367409.9	-	Canonical	-	2016	2034	LYLKTKAAVVTLQSAYRGM	TMD	Nout	4.07187	TATTAAA	1.74	45	6	NYKPSA*
ASPM	Q8IZT6	ENSG00000066279.19	ENST00000367409.9	-	Canonical	-	2162	2186	KYLTILKAVKVLQASFRGVRVRRTL	TMD	Nin	4.28053	GAAAGAA	2.84	40	8	KKHTISKV*
ASPM	Q8IZT6	ENSG00000066279.19	ENST00000367409.9	-	Canonical	-	2255	2276	ARRHLKMMHIAATLIQRRFRTL	TMD	Nout	3.85856	TATTAAA	1.74	39	54	NPVIIQKMDDKEKDARDAQGCYFHPVYFQNAQITYEISGFETGLRCDPTAIPSK*
ASPM	Q8IZT6	ENSG00000066279.19	ENST00000367409.9	-	Canonical	-	3103	3119	RAKIRLLHFTAAAYYHL	TMD	Nin	3.20982	ATTTATT	1.74	40	4	SEIS*
CD84	Q9UIB8	ENSG00000066294.15	ENST00000368054.8	-	Canonical	-	226	249	LLSVLAMFFLLVLILSSVFLFRLF	TMD	Nout	-4.8302	AGTTTAT	2.67	48	6	FRSAVC*
ELOVL1	Q9BW60	ENSG00000066322.15	ENST00000372458.8	ENST00000621943.4	Canonical	-	58	82	LRGFMIVYNFSLVALSLYIVYEFLM	TMD	Nin	-0.488294	CTTTATT	1.74	45	96	SPKERRAGDLPTCLPSLCASLELVVGGKDCPGRNGLFPCHDKLFRACHNVPVLRIICLWPCGTTLPLVEKAHDSHSADPVCPGLTAHLPVLLYVQL*
ELOVL1	Q9BW60	ENSG00000066322.15	ENST00000372458.8	ENST00000621943.4	Canonical	-	104	120	ALRMVRVAWLFLFSKFI	TMD	Nout	1.3202	GATAAAC	2.44	49	54	LFRACHNVPVLRIICLWPCGTTLPLVEKAHDSHSADPVCPGLTAHLPVLLYVQL*
ELOVL1	Q9BW60	ENSG00000066322.15	ENST00000372458.8	ENST00000621943.4	Canonical	-	201	222	MTAIQLIQFVLVSLHISQYYFM	TMD	Nin	1.74116	GCAAAAT	2.35	44	12	WSSRYCQGQGQL
CLDN18	P56856	ENSG00000066405.13	ENST00000183605.10	-	Canonical	-	3	27	TTTCQVVAFLLSILGLAGCIAATGM	TMD	Nin	-0.454447	GGGACTT	2.68	43	73	SSHAAGSASPDDRRHRPGCHWPPGIHLCPEMHPHWQHGGLCQSQHDTDLRDHVHCLRSLCNCWSVCVCQHAGD*
CLDN18	P56856	ENSG00000066405.13	ENST00000183605.10	-	Canonical	-	175	199	LFVGWVAGGLTLIGGVMMCIACRGL	TMD	Nout	-0.968126	CAAAAAC	2.39	36	25	QEDIRWRCPHRGRGTILSFQARLCV
STAG3	Q9UJ98	ENSG00000066923.19	ENST00000615138.5	-	Canonical	-	741	758	VILPALTLVYFSILWTLT	TMD	Nout	0.0145294	GGCTTTT	2.66	40	4	CLIK*
PLPP1	O14494	ENSG00000067113.17	ENST00000307259.9	-	Canonical	-	6	30	RLPYVALDVLCVLLAGLPFAILTSR	TMD	Nin	-0.908277	TATTATT	1.62	40	9	SWRNPVCLL*
PLPP1	O14494	ENSG00000067113.17	ENST00000307259.9	-	Canonical	-	53	77	TIPYALLGGIIIPFSIIVIILGETL	TMD	Nout	-1.3273	GGATGTT	2.37	54	1	L*
PLPP1	O14494	ENSG00000067113.17	ENST00000307259.9	-	Canonical	-	174	190	FSMYCMLFVALYLQARM	TMD	Nout	0.793938	AATATTA	2.56	49	15	SCCICIGFLQRKNFF*
PLPP1	O14494	ENSG00000067113.17	ENST00000307259.9	-	Canonical	-	194	218	WARLLRPTLQFGLVAVSIYVGLSRV	TMD	Nin	1.03273	TTTTAAA	0.93	37	12	RKKRGGLSYNSA*
NEO1	Q92859	ENSG00000067141.17	ENST00000261908.11	ENST00000339362.9	Canonical	-	7	28	ARRLLSTPSFWLYCLLLLGRRA	Signal Peptide	Nin	0.364689	TCCAAAA	2.52	53	1	N*
NEO1	Q92859	ENSG00000067141.17	ENST00000261908.11	ENST00000339362.9	Canonical	-	1105	1129	LLVIIVSVGVITIVVVVIIAVFCTR	TMD	Nout	-3.66606	CCCAAAC	2.25	51	4	PHHD*
TRAM1	Q15629	ENSG00000067167.8	ENST00000262213.7	-	Canonical	-	125	142	LSAFYLFACVWGTFILIS	TMD	Nin	-0.0333929	CAAAAAA	0.93	46	39	RRYSSSACLHWSLPLPHCWSLPFELESSRTCSSGATLFC*
TRAM1	Q15629	ENSG00000067167.8	ENST00000262213.7	-	Canonical	-	160	177	LMTFQMKFFYISQLAYWL	TMD	Nout	3.02766	TTATTTT	1.18	49	1	C*
TRAM1	Q15629	ENSG00000067167.8	ENST00000262213.7	-	Canonical	-	191	206	EDIPRQLVYIGLYLFH	TMD	Nin	5.21516	TTTTGTT	1.49	50	38	FGKTSDFNSFSTDCWFWPCKSRKSEAGFQYWKLQCVSC*
TRAM1	Q15629	ENSG00000067167.8	ENST00000262213.7	-	Canonical	-	210	233	AYLLNLNHLGLVLLVLHYFVEFLF	TMD	Nout	-0.0226591	AGAAAAT	2.79	46	15	SEAGFQYWKLQCVSC*
TRAM1	Q15629	ENSG00000067167.8	ENST00000262213.7	-	Canonical	-	255	279	VLFVLGRLLTLILSVLTVGFGLARA	TMD	Nin	-1.71711	TAATTTT	1.81	37	23	SASKVEGTFCFSGTSCEEETNSN*
TRAM1	Q15629	ENSG00000067167.8	ENST00000262213.7	-	Canonical	-	293	316	VLAVRIAVLASICVTQAFMMWKFI	TMD	Nout	-0.342705	GAATAAA	1.64	51	6	KREIFI
TNFRSF1A	P19438	ENSG00000067182.9	ENST00000162749.7	-	Canonical	-	9	31	LLLPLVLLELLVGIYPSGVIGLV	Signal Peptide	Nin	0.317506	CCCGGGG	2.72	43	8	AGYGLQGV*
STOML1	Q9UBI4	ENSG00000067221.14	ENST00000541638.6	-	Canonical	-	58	82	LISFLGFLLLLVTFPISGWFALKIV	TMD	Nout	-2.05787	CCCTCCC	2.13	44	5	LQAGL*
DHX29	Q7Z478	ENSG00000067248.11	ENST00000251636.10	-	Canonical	-	10	26	APAAAVVRAAVSASRAK	Signal Peptide	Nin	5.09455	TTTTAAT	1.81	42	3	FYK*
DHX8	Q14562	ENSG00000067596.12	ENST00000262415.8	ENST00000650571.1	Canonical	-	1	16	MAVAVAMAGALIGSEP	Signal Peptide	Nin	3.5715	GAAAAAT	0.71	42	3	YHL*
SYT1	P21579	ENSG00000067715.15	ENST00000261205.9	ENST00000393240.7; ENST00000704696.1; ENST00000704700.1; ENST00000704702.1; ENST00000704704.1; ENST00000704705.1; ENST00000704706.1; ENST00000704708.1; ENST00000704710.1; ENST00000704714.1; ENST00000704718.1; ENST00000552744.5	Canonical	-	56	80	LPPWALIAIAIVAVLLVLTCCFCIC	TMD	Nout	-3.94109	AGAAAAA	2.46	52	18	RRTQRRGETGKTSVFTGL*
ATP2B3	Q16720	ENSG00000067842.19	ENST00000263519.5	ENST00000349466.6	Canonical	-	152	173	AGWIEGAAILLSVICVVLVTAF	TMD	Nout	-0.442536	GGGGGAC	2.61	40	20	HCPGQVRRPAASRRRAHPGQ*
ATP2B3	Q16720	ENSG00000067842.19	ENST00000263519.5	ENST00000349466.6	Canonical	-	852	874	FLQFQLTVNVVAVIVAFTGACIT	TMD	Nin	0.490142	GAACATT	2.65	53	53	SGPRRVPARHHLHPAVCRGALLRHRQREECAPALATLRALHHHLQHVRHDAAL*
ATP2B3	Q16720	ENSG00000067842.19	ENST00000263519.5	ENST00000349466.6	Canonical	-	933	951	AVYQLAIIFTLLFVGELFF	TMD	Nin	-0.717019	CCCCATC	2.41	52	117	LLHHRFGHFRDSDCHRPVWREALQLLPTIHRTVALVPVCWCWGAGLGTGHCHHPHQPAQVPEGSRARAREGRDDRRGAGRRRGRDRPCRAGAPQGPDPLVPGPEPDSDADPGGESVP*
HYAL2	Q12891	ENSG00000068001.14	ENST00000357750.9	ENST00000447092.5; ENST00000395139.7; ENST00000442581.1	Canonical	-	8	23	TVTLALVLAVSWAMEL	Signal Peptide	Nin	1.20426	GGGTTTT	0.26	45	94	CEPEYYHLLPRPSRPVSTLRFCRKVCAWWCATECQPLGTPEDAAETCGALHSDTGVCGAGGHRLGGLATCVGAQLAGQRCVSPVITPASGQSSP*
FGFR3	P22607	ENSG00000068078.20	ENST00000440486.8	-	Canonical	-	376	399	ILSYGVGFFLFILVVAAVTLCRLR	TMD	Nout	-3.20805	GGGCCCC	0.76	48	45	HAGQCLRARAACRPQMGAVSGPADPGQAPWGGLLRPGGHGGGHRH*
REEP1	Q9H902	ENSG00000068615.20	ENST00000538924.7	-	Canonical	-	1	22	MVSWIISRLVVLIFGTLYPAYY	TMD	Nout	-0.313685	AAAAATA	0.98	46	34	SICSLAAVSLHKRLQPPVQEVCTSHAIFKRKGNR*
REEP1	Q9H902	ENSG00000068615.20	ENST00000538924.7	-	Canonical	-	38	62	WMMYWIIFALFTTAETFTDIFLCWF	TMD	Nin	-0.264774	AAAAGAA	2.46	36	4	KGNR*
ATP11A	P98196	ENSG00000068650.19	ENST00000375645.8	ENST00000487903.5	Canonical	-	69	89	FRRVANFYFLIIFLVQLIIDT	TMD	Nin	-0.162842	TTTCATT	2.79	42	21	SARQARSETKSKAASWGHCHG*
ATP11A	P98196	ENSG00000068650.19	ENST00000375645.8	ENST00000487903.5	Canonical	-	94	110	VTSGLPLFFVITVTAIK	TMD	Nout	1.77433	CTTTCCC	2.66	49	28	LRLDLPFQQPGRWDVPRHHRQLGWRIQP*
ATP11A	P98196	ENSG00000068650.19	ENST00000375645.8	ENST00000487903.5	Canonical	-	295	318	AFLIVYLCILISKALINTVLKYMW	TMD	Nin	-0.0852545	CATCCCT	2.81	41	25	CVHVRHGRDAEVPRLLLHHLGRRHV*
ATP11A	P98196	ENSG00000068650.19	ENST00000375645.8	ENST00000487903.5	Canonical	-	911	935	LYDTAYLTLYNISFTSLPILLYSLM	TMD	Nout	1.04074	TGAAAAT	2.79	52	121	YNCDKQRADIWKLDVWNAGIHRDGVHSYTKACIGHTLLDLDQPFCHLGVAAVLRCLFASLGRSDLAVPQLPEDVLRVHPDAVQRARLAGHRAAGDHQPPSRRPQESPVPAAVANSNRESPD*
ATP11A	P98196	ENSG00000068650.19	ENST00000375645.8	ENST00000487903.5	Canonical	-	963	987	RVFIYWTLLGLFDALVFFFGAYFVF	TMD	Nin	-2.06223	CCATTTT	2.12	44	77	CHLGVAAVLRCLFASLGRSDLAVPQLPEDVLRVHPDAVQRARLAGHRAAGDHQPPSRRPQESPVPAAVANSNRESPD*
LAPTM4A	Q15012	ENSG00000068697.7	ENST00000175091.5	-	Canonical	-	80	104	ACVLFAVSVLMFIISSMLVYGAISY	TMD	Nout	-1.61795	TTTTCCC	1.73	42	3	LQR*
LAPTM4A	Q15012	ENSG00000068697.7	ENST00000175091.5	-	Canonical	-	112	136	FFCYRLFDFVLSCLVAISSLTYLPR	TMD	Nin	-0.79143	CATTTTT	0.81	37	0	*
LAPTM4A	Q15012	ENSG00000068697.7	ENST00000175091.5	-	Canonical	-	156	180	LDSSCLLFIVLVFFALFIIFKAYLI	TMD	Nout	-4.32411	AAAAGAA	2.46	43	9	TTTSLLTCL
PSME4	Q14997	ENSG00000068878.15	ENST00000404125.6	-	Canonical	-	1657	1677	ARYTVLTYLQTMVFYNLFIFL	TMD	Nout	1.11145	TCATTTT	2.32	49	0	*
TRPC7	Q9HCX4	ENSG00000069018.19	ENST00000513104.6	-	Canonical	-	348	372	IAVKFLAVFGVSIGLPFLAIAYWIA	TMD	Nout	-1.71937	TGTTAAA	2.42	40	202	NPAKRNLHRLPKTNLQSENHTVLLDRNAHYEVGLRNDLVRMQGNLGGGATGVRAALVEPARFRDAVHLRGLLHSTLHGLPEGHGGTAVRGPARAGRHAAQCLASAGSGILHLRQGQVVAFRPSDHIGRALRDSRRAELLSHCIHSASQREFWAPADLARENCERYLQVHGHFHHGICGLHDWDVQPVLLLPRCQIQPSVYNG*
TRPC7	Q9HCX4	ENSG00000069018.19	ENST00000513104.6	-	Canonical	-	579	603	IFKFMVIFIMVFVAFMIGMFNLYSY	TMD	Nin	-2.58471	GAACATT	2.65	43	8	WLRSLRRL*
TRPC7	Q9HCX4	ENSG00000069018.19	ENST00000513104.6	-	Canonical	-	650	672	YVLYGVYNVTMVVVLLNMLIAMI	TMD	Nout	-0.466196	ATTTTAT	2.11	45	16	LSHNENQDVPHKTLQI*
ADGRF5	Q8IZF2	ENSG00000069122.19	ENST00000283296.12	ENST00000265417.7	Canonical	-	5	23	RRTTLCLMFIVIYSSKAAL	Signal Peptide	Nin	0.414237	TTTTGAA	2.46	47	22	KCILPGSYQSLLEQPQFSNSWE*
ADGRF5	Q8IZF2	ENSG00000069122.19	ENST00000283296.12	ENST00000265417.7	Canonical	-	1052	1074	TCIVNIAASLLVANTWFIVVAAI	TMD	Nin	0.669261	TTTCATT	2.79	42	2	SA*
ADGRF5	Q8IZF2	ENSG00000069122.19	ENST00000283296.12	ENST00000265417.7	Canonical	-	1171	1195	ALLAFAIPALIIVVVNITITIVVIT	TMD	Nout	-2.40099	GGGTTTT	0.26	37	45	WSHHCVPRDQPCVPYHICHPQCLPGIIHFTLWMPLGSEGTGSFAE*
ADAM7	Q9H2U9	ENSG00000069206.15	ENST00000175238.10	-	Canonical	-	1	16	MLPGCIFLMILLIPQV	Signal Peptide	Nin	0.966886	AATAAAA	0.98	46	2	TK*
ADAM7	Q9H2U9	ENSG00000069206.15	ENST00000175238.10	-	Canonical	-	669	693	ITILVVVLVLVIVGIGVLILLVRYR	TMD	Nout	-5.12455	AAATAAA	1.26	42	3	TCK*
ABCC9	O60706	ENSG00000069431.14	ENST00000261200.9	-	Canonical	-	31	50	LVPHVFLLFITFPILFIGWG	TMD	Nin	-0.298117	CATTGTT	2.3	40	31	FRLAAGIKAPPPLYASRDGIRCHYNIDSVLS*
ABCC9	O60706	ENSG00000069431.14	ENST00000261200.9	-	Canonical	-	71	88	LRWILTFALLFVHVCEIA	TMD	Nout	0.327228	ACTTTTA	2.43	45	18	SPVPVLGNGLYYKNNKIG*
ABCC9	O60706	ENSG00000069431.14	ENST00000261200.9	-	Canonical	-	130	152	FPKLLLALFLYWVMAFITKTIKL	TMD	Nout	-0.767794	GAATCCT	2.84	45	6	SESKAS*
ABCC9	O60706	ENSG00000069431.14	ENST00000261200.9	-	Canonical	-	165	183	LRFCITGMMVILNGLLMAV	TMD	Nin	0.314762	GAATTTG	2.7	37	21	AVKSNILVDEHTYYICSQKAY*
ABCC9	O60706	ENSG00000069431.14	ENST00000261200.9	-	Canonical	-	347	369	FLENAYVLAVLLFLALILQRTFL	TMD	Nout	-2.24581	GGGGGAG	2.65	36	12	DDSGADQQLSRH*
ABCC9	O60706	ENSG00000069431.14	ENST00000261200.9	-	Canonical	-	424	447	LMWFLFLCPNLWAMPVQIIMGVIL	TMD	Nin	0.601228	AAATGAA	2.79	48	30	NIERHQTSKIVCLGTHFLQKCGGNKNERTI*
ABCC9	O60706	ENSG00000069431.14	ENST00000261200.9	-	Canonical	-	451	475	LLGSSALVGAAVIVLLAPIQYFIAT	TMD	Nout	-0.918192	GAAAGAA	2.84	48	2	TI*
ABCC9	O60706	ENSG00000069431.14	ENST00000261200.9	-	Canonical	-	981	1003	TCWRYLTSGGFFLLILMIFSKLL	TMD	Nin	-2.18329	CATTTTC	2.79	43	26	PLPCYIPHCRMDGSHSCQKSSPQPSQ*
ABCC9	O60706	ENSG00000069431.14	ENST00000261200.9	-	Canonical	-	1033	1057	TYYVAGFSILCGAGIFLCLVTSLTV	TMD	Nout	-1.951	CATCCCT	2.81	49	49	SNLGISNSLNTALPVCHWDDFLCYSCVPGCSPAPWCCLLFYPEILSGCL*
ABCC9	O60706	ENSG00000069431.14	ENST00000261200.9	-	Canonical	-	1127	1149	MISYATPVFLVALLPLGVAFYFI	TMD	Nout	-0.837645	ATTTAAA	1.86	44	44	TTYAGTDGYKQHCLLISLSCQQMAGGQDGLSGSLHCPHCIYSIH*
ABCC9	O60706	ENSG00000069431.14	ENST00000261200.9	-	Canonical	-	1222	1240	RTDYLGACIVLTASIASIS	TMD	Nin	1.88939	GATGGGT	2.83	35	16	CSEEGEQFPDYGVREL*
DRD4	P21917	ENSG00000069696.7	ENST00000176183.6	-	Canonical	-	192	216	YVVYSSVCSFFLPCPLMLLLYWATF	TMD	Nout	-0.914946	GGACCCC	2.61	39	163	LRPRLCAPRARPSPGSLRPRLCARRAQPPPGPLRPRLCAPRARPPPGPLRLQLCSPRRRQSRRAPTPDSTADPQEAACQDHRPGAQGHEGPAGGGRGLPAVLDALLRGAHHAGAVSCLLRAPAAGQRRHLAGLRQQRPQPRHLHCLQRRVPQRLPQGPACLLL
ATP1B3	P54709	ENSG00000069849.11	ENST00000286371.8	-	Canonical	-	38	62	LILLFYLVFYGFLAALFSFTMWVML	TMD	Nin	-3.85608	TCTAAAA	2	51	14	TIYFRRTEEPHSLS*
PIGB	Q92521	ENSG00000069943.10	ENST00000164305.10	-	Canonical	-	196	211	METVLTIIALFYYPLE	TMD	Nin	2.44138	TATTCTA	2.81	45	17	TSFFTCRLCYFEFVSDD*
PIGB	Q92521	ENSG00000069943.10	ENST00000164305.10	-	Canonical	-	224	248	LVALAFIIRPTAVILWTPLLFRHFC	TMD	Nout	-0.352438	GAAATTT	1.31	43	0	*
PIGB	Q92521	ENSG00000069943.10	ENST00000164305.10	-	Canonical	-	256	280	LILHHFLPVGFVTLSLSLMIDRIFF	TMD	Nin	0.338511	CTTTATT	1.74	46	24	SWLLSSTKEIPDTFGDCAVDTACL*
PIGB	Q92521	ENSG00000069943.10	ENST00000164305.10	-	Canonical	-	310	333	WYFSQGFPVILGTHLPFFIHGCYL	TMD	Nout	2.77653	GAAGAAA	2.86	51	26	TSSKFPVFIKFVPRPLYWFSSSTRYS*
PIGB	Q92521	ENSG00000069943.10	ENST00000164305.10	-	Canonical	-	337	355	RYRILLVTVLWTLLVYSML	TMD	Nin	-1.14224	TTTAGTT	1.79	49	6	SSTRYS*
PIGB	Q92521	ENSG00000069943.10	ENST00000164305.10	-	Canonical	-	360	379	FRFIYPVLPFCMVFCGYSLT	TMD	Nout	0.727309	CAATAAA	2.74	47	42	IFSFNIYNDALPLYSLLQPCSLPTSHEISPVPARPDWKKSLS*
LRP6	O75581	ENSG00000070018.9	ENST00000261349.9	-	Canonical	-	1	25	MGAVLRSLLACSFCVLLRAAPLLLY	Signal Peptide	Nin	-1.04641	CATTAAA	1.74	49	4	TNRI*
GUCY2C	P25092	ENSG00000070019.5	ENST00000261170.5	-	Canonical	-	3	22	TLLLDLALWSLLFQPGWLSF	Signal Peptide	Nin	0.915409	GCAAAAT	2.35	47	19	CWPKCDCERYFHVFGWSDS*
SCT	P09683	ENSG00000070031.4	ENST00000176195.4	-	Canonical	-	1	19	MAPRPLLLLLLLLGGSAAR	Signal Peptide	Nin	0.106018	GGGGAAG	2.48	35	66	AQRAGRREQHGLDQAQRGSALPVRVQHAHPAGLDAPGRDLVSLAAPWAYGFRTSWRCCRRNLAAQM
SLC44A1	Q8WWI5	ENSG00000070214.17	ENST00000374720.8	ENST00000470972.5	Canonical	-	29	52	IPWLLLFILFCIGMGFICGFSIAT	TMD	Nin	-3.61034	TTTGGAT	2.87	42	11	SMQPGLDKPED*
SLC44A1	Q8WWI5	ENSG00000070214.17	ENST00000374720.8	ENST00000470972.5	Canonical	-	214	238	IILGLCLLSLVLSMILMVIIRYISR	TMD	Nout	-3.53444	CATTTAT	1.99	52	76	CHFSYSVHSDLIPDNVGYAQTCCSYHRLVPRSWQGLHSLATASLPTLLDFLCSCLVLGVLDHDTSFSWHYRQSCSE*
SLC44A1	Q8WWI5	ENSG00000070214.17	ENST00000374720.8	ENST00000470972.5	Canonical	-	339	362	FWTFFALVLFWVYWIMTLLFLGTT	TMD	Nout	-3.44198	TATTCTA	2.81	36	17	SMSADDSGRSCGNILFY*
SLC44A1	Q8WWI5	ENSG00000070214.17	ENST00000374720.8	ENST00000470972.5	Canonical	-	381	402	LQYMWWYHVVGLIWISEFILAC	TMD	Nin	0.224826	TTTCATT	2.79	45	40	YHISQNSANDPYVYSQSAQRKGKCLCTMCAEILHLLPLVS*
SLC44A1	Q8WWI5	ENSG00000070214.17	ENST00000374720.8	ENST00000470972.5	Canonical	-	406	421	TVAGAVVTYYFTRDKR	TMD	Nout	4.91636	GGAAAAT	1.26	49	17	CLCTMCAEILHLLPLVS*
SLC44A1	Q8WWI5	ENSG00000070214.17	ENST00000374720.8	ENST00000470972.5	Canonical	-	565	589	YTVWVLPLIIVCLFAFLVAHCFLSI	TMD	Nout	-3.64954	GAAAGAA	2.84	44	2	SW*
TMEM260	Q9NX78	ENSG00000070269.14	ENST00000261556.11	-	Canonical	-	20	44	LRRSGGIRGGVAVFAAVAAVFTFTL	TMD	Nin	0.250885	TCCTTTT	2.13	41	59	WFNCLPRQSSLWLIWSSSCIITFFHRFQAFWLICWRNPCCGGVFIFSSNMAVVHCSRGF*
TMEM260	Q9NX78	ENSG00000070269.14	ENST00000261556.11	-	Canonical	-	135	159	LTWQWSIAAEVFSLNNLFVGLLMAL	TMD	Nin	1.49746	ACTTTTA	2.43	48	33	KKEGTLPGLFVEVEPVLLCWFAALCPPSHLILP*
FGF22	Q9HCT0	ENSG00000070388.12	ENST00000215530.7	-	Canonical	-	1	17	MRRRLWLGLAWLLLARA	Signal Peptide	Nin	-0.00205702	GGATCCC	2.61	38	114	RRPRAGHPLAPRPGQHPGDPLCTRGRRGHQSSVLRLLRGHEPPGPPLRVATLHRGLQVPGAHRRERPQHLRLTALAPPRPAHVPGAGQEGGAPARRPDAAVPPVRPLPARPGLL
FSTL3	O95633	ENSG00000070404.10	ENST00000166139.9	-	Canonical	-	9	28	LWPLPWGALAWAVGFVSSMG	Signal Peptide	Nin	2.46574	CCCGGGG	2.72	48	93	EQDQPPRLLGPCPLPSLQRFVRRRGVRPGQGVPHAGGPPALRVRARLLGAPGAAAGLRLRRRHLPRRVRAARRALPRPPGPERHVPGPLPQVL*
ST6GALNAC1	Q9NSC7	ENSG00000070526.15	ENST00000156626.12	-	Canonical	-	410	430	FYGFTAFSLTQSLLILGNRGF	TMD	Nout	2.30642	AAAAAAC	1.46	35	39	PFLVQAQTPGSFSGSPAHGQVPVAAPRLSPIHEEQVSEV*
EPHA8	P29322	ENSG00000070886.12	ENST00000166244.8	-	Canonical	-	540	564	TRTIVWICLTLITGLVVLLLLLICK	TMD	Nout	-4.14674	GGGAAAG	2.65	37	30	APRAPVLCGTPHLRGARPGGPQFHSGDRGL*
EPHA8	P29322	ENSG00000070886.12	ENST00000166244.8	-	Canonical	-	732	751	FTIMQLVGMLRGVGAGMRYL	TMD	Nin	3.09125	CCCCATC	2.41	49	97	PLDGPRGHRLPHLLLGQRRVELRRGHVGGAGLWGAALLEHDQPGCHQLCGGGVPPARTHGLPPRPAPAHARLLAQGPGAAASLLPDCQCPRCAHPQP*
SLC12A3	P55017	ENSG00000070915.10	ENST00000563236.6	-	Canonical	-	157	181	LRLPWITAQAGIVLTWIIILLSVTV	TMD	Nout	-1.44155	CATTTTC	2.79	40	34	RFRQCRGCGHAHGGLCRDRAGPAPGVWGTHRGPH*
SLC12A3	P55017	ENSG00000070915.10	ENST00000563236.6	-	Canonical	-	260	281	IRIIAVVSVTVLLAISLAGMEW	TMD	Nout	-0.443789	CATTTTT	0.81	42	6	CPELGA*
SLC12A3	P55017	ENSG00000070915.10	ENST00000563236.6	-	Canonical	-	453	477	FAPLITAGIFGATLSSALACLVSAA	TMD	Nout	0.472789	CCCCATC	2.41	52	101	HFQLLPLLLCPHQLQLLPRLHHQLAWVETFIPILQQVGGAVWGYHLRGHHVPPHLVGGPHRHWRGALPPALCHLQEARGKLGLLGTGWLLQPGPQLLGGPQ*
SLC12A3	P55017	ENSG00000070915.10	ENST00000563236.6	-	Canonical	-	833	856	IYWLFDDGGLTLLIPYLLGRKRRW	TMD	Nout	1.72789	GAACCCT	2.24	45	2	SG*
ATP2B1	P20020	ENSG00000070961.17	ENST00000428670.8	-	Canonical	-	109	127	VTLIILEIAAIVSLGLSFY	TMD	Nin	0.0542209	GGAAAAA	0.93	50	2	TV*
ATP2B1	P20020	ENSG00000070961.17	ENST00000428670.8	-	Canonical	-	375	399	KAGLLMSAITVIILVLYFVIDTFWV	TMD	Nin	-1.92449	CAAAAAA	0.93	48	4	NDER*
ATP2B1	P20020	ENSG00000070961.17	ENST00000428670.8	-	Canonical	-	415	439	YFVKFFIIGVTVLVVAVPEGLPLAV	TMD	Nout	0.412502	AAATGAA	2.79	53	3	KTL*
ATP2B1	P20020	ENSG00000070961.17	ENST00000428670.8	-	Canonical	-	855	877	FLQFQLTVNVVAVIVAFTGACIT	TMD	Nin	0.490142	GAATATT	1.52	53	22	FGSCILSTCSSLYTLICWRKVF*
ATP2B1	P20020	ENSG00000070961.17	ENST00000428670.8	-	Canonical	-	882	904	LKAVQMLWVNLIMDTLASLALAT	TMD	Nout	2.1474	GTTTTTT	0.93	48	0	*
ATP2B1	P20020	ENSG00000070961.17	ENST00000428670.8	-	Canonical	-	1007	1026	AIFCTIVLGTFVVQIIIVQF	TMD	Nin	0.00297762	TTTAAAA	0.3	39	15	IPQRSWSWNTKGRNT*
TRPM5	Q9NZQ8	ENSG00000070985.14	ENST00000696290.1	-	Canonical	-	732	755	VTVFLGNVVMYFAFLFLFTYVLLV	TMD	Nin	-2.04992	GGGGGAC	2.61	48	5	QLEQV*
TRPM5	Q9NZQ8	ENSG00000070985.14	ENST00000696290.1	-	Canonical	-	833	855	AGRTVLAMDFMVFTLRLIHIFAI	TMD	Nout	1.23923	CCCCCAT	2.12	41	0	*
SNX13	Q9Y5W8	ENSG00000071189.21	ENST00000428135.7	-	Canonical	-	43	59	GLVVTLLFGKTNSEKYL	TMD	Nout	5.65549	GGATTAT	2.06	54	10	CPVLVLYTKR*
SNX13	Q9Y5W8	ENSG00000071189.21	ENST00000428135.7	-	Canonical	-	646	661	LNAYLQLLLAPEMMKA	TMD	Nin	4.04867	AGTTAAA	2.42	45	3	IPS*
MS4A12	Q9NXJ0	ENSG00000071203.9	ENST00000016913.8	-	Canonical	-	96	120	IMVGLMHIGFGIVLCLISFSFREVL	TMD	Nin	-0.843415	CATTGTT	2.3	45	0	*
MS4A12	Q9NXJ0	ENSG00000071203.9	ENST00000016913.8	-	Canonical	-	162	185	LGMNIVSSILAFIGVILLLVDMCI	TMD	Nin	-0.791895	TCCAAAT	2.85	53	2	YV*
MS4A12	Q9NXJ0	ENSG00000071203.9	ENST00000016913.8	-	Canonical	-	202	224	ISATLMIFSLLEFFVACATAHFA	TMD	Nout	0.368689	CCCTAAA	1.33	41	1	I
SEL1L	Q9UBV2	ENSG00000071537.14	ENST00000336735.9	-	Canonical	-	1	21	MRVRIGLTLLLCAVLLSLASA	Signal Peptide	Nin	-1.32872	AATATTT	1.91	37	1	S*
ATP6AP1	Q15904	ENSG00000071553.18	ENST00000369762.7	-	Canonical	-	15	36	RCAQALWRMPWLPVFLSLAAAA	Signal Peptide	Nin	2.29714	GGGTCCC	1.99	48	13	QECAAVPAGQAEH*
PRLH	P81277	ENSG00000071677.1	ENST00000165524.1	-	Canonical	-	3	22	VLRAWLLCLLMLGLALRGAA	Signal Peptide	Nin	-2.34944	GGGGGAC	2.61	38	26	RPQAWPATPADLLPPGRRCYVVPGWL
CYBRD1	Q53TN4	ENSG00000071967.12	ENST00000321348.9	-	Canonical	-	87	105	AGLNAVAAILAIISVVAVF	TMD	Nin	0.519778	TGTTTAT	2.67	54	66	FWNCHLWNSDCNSTYGIDRETDFFPERSCIQYIPARRCFRKYAWPSDPGVRGPHFLDSHQTAMETS*
CYBRD1	Q53TN4	ENSG00000071967.12	ENST00000321348.9	-	Canonical	-	151	175	LRAFLMPIHVYSGIVIFGTVIATAL	TMD	Nin	-0.287027	CATTTTT	0.81	39	11	LDSHQTAMETS*
SLC6A15	Q9H2J7	ENSG00000072041.18	ENST00000266682.10	ENST00000680963.1; ENST00000681106.1; ENST00000681721.1	Canonical	-	68	91	LQYILAQVGFSVGLGNVWRFPYLC	TMD	Nin	1.75622	CCCTAAA	1.33	46	58	TGRDWICKLCSVLFCSSLLQRHHWLEFVLFFSVFSATPALGSVSFGEKCFTHFCRTRM*
SLC6A15	Q9H2J7	ENSG00000072041.18	ENST00000266682.10	ENST00000680963.1; ENST00000681106.1; ENST00000681721.1	Canonical	-	98	119	AYLLPYLILLMVIGIPLFFLEL	TMD	Nout	-2.9022	GTTTTAT	2.11	47	29	FFSVFSATPALGSVSFGEKCFTHFCRTRM*
SLC6A15	Q9H2J7	ENSG00000072041.18	ENST00000266682.10	ENST00000680963.1; ENST00000681106.1; ENST00000681721.1	Canonical	-	145	169	FASCVVCYFVALYYNVIIGWSLFYF	TMD	Nin	-0.265844	GAATATT	1.52	43	5	FKFHF*
SLC6A15	Q9H2J7	ENSG00000072041.18	ENST00000266682.10	ENST00000680963.1; ENST00000681106.1; ENST00000681721.1	Canonical	-	253	275	IIYFSSLFPYVVLICFLIRAFLL	TMD	Nin	-2.16591	GGGATTT	1.48	37	18	WWCHCLFKLQQERQQLPL*
SLC6A15	Q9H2J7	ENSG00000072041.18	ENST00000266682.10	ENST00000680963.1; ENST00000681106.1; ENST00000681721.1	Canonical	-	302	323	AATQVFFALGLGFGGVIAFSSY	TMD	Nout	0.9208	ACAAAAT	2.35	46	13	FRDDHEIFENGEH*
SLC6A15	Q9H2J7	ENSG00000072041.18	ENST00000266682.10	ENST00000680963.1; ENST00000681106.1; ENST00000681721.1	Canonical	-	334	358	AVLVSFINFFTSVLATLVVFAVLGF	TMD	Nin	-0.354504	TCATTTA	2.62	45	2	SL*
SLC6A15	Q9H2J7	ENSG00000072041.18	ENST00000266682.10	ENST00000680963.1; ENST00000681106.1; ENST00000681721.1	Canonical	-	458	479	FWSVMFFLMLVNLGLGSMFGTI	TMD	Nout	-0.401363	CTTTGTT	2.42	40	3	YNV*
SLC6A15	Q9H2J7	ENSG00000072041.18	ENST00000266682.10	ENST00000680963.1; ENST00000681106.1; ENST00000681721.1	Canonical	-	496	515	ILTVICCLLAFCIGLIFVQR	TMD	Nin	-1.91632	GGGCTTT	1.69	46	24	CSQQILLLYVEIYFSSNAIIIANS*
SLC6A15	Q9H2J7	ENSG00000072041.18	ENST00000266682.10	ENST00000680963.1; ENST00000681106.1; ENST00000681721.1	Canonical	-	527	550	YSATLPLLIVVILENIAVCFVYGI	TMD	Nout	-0.337969	GGGATTA	2.13	42	5	KSSWL*
SLC6A15	Q9H2J7	ENSG00000072041.18	ENST00000266682.10	ENST00000680963.1; ENST00000681106.1; ENST00000681721.1	Canonical	-	570	594	YYMWKYISPLMLLSLLIASVVNMGL	TMD	Nin	-0.103007	CATTGTT	2.3	43	7	SSLQPYR*
SLC6A15	Q9H2J7	ENSG00000072041.18	ENST00000266682.10	ENST00000680963.1; ENST00000681106.1; ENST00000681721.1	Canonical	-	616	640	TWGLVVCVSLVVFAILPVPVVFIVR	TMD	Nout	-1.57963	TCCAAAT	2.85	47	2	FW*
RDH11	Q8TC12	ENSG00000072042.13	ENST00000381346.9	-	Canonical	-	4	21	LMFPLLLLLLPFLLYMAA	Signal Peptide	Nin	-1.43942	AAAGGGG	2.1	55	24	GIGGQRDPDHDREPAGVGAETGPV*
ADGRL1	O94910	ENSG00000072071.17	ENST00000361434.8	-	Canonical	-	1	22	MARLAAVLWNLCVTAVLVTSAT	Signal Peptide	Nin	0.58554	CCCTTTC	2.38	52	20	PDGECAVLPAGRLQDHVTEV*
ADGRL1	O94910	ENSG00000072071.17	ENST00000361434.8	-	Canonical	-	857	881	VITWVGIVISLVCLAICISTFCFLR	TMD	Nout	-3.52012	CCCCATC	2.41	37	31	LRRPAALFLPGCLLLAVPGGRAPLPATSGGV*
SPP2	Q13103	ENSG00000072080.11	ENST00000168148.8	ENST00000373368.5	Canonical	-	8	27	MTMMMKILIMFALGMNYWSC	Signal Peptide	Nin	0.946511	ATTAAAA	1.58	40	2	KS*
ASIC4	Q96FT7	ENSG00000072182.14	ENST00000358078.5	-	Canonical	-	65	89	LRRTLWALALLTSLAAFLYQAAGLA	TMD	Nin	-1.24295	CCCCAAA	0.93	54	15	RPGWAPCGWPALPRA*
TRPC5	Q9UL62	ENSG00000072315.4	ENST00000262839.3	-	Canonical	-	327	350	WVVKLLTCMTIGFLFPMLSIAYLI	TMD	Nin	-1.48353	TCCCCCA	2.52	48	17	NCRGMDDIALGSRFHLG*
TRPC5	Q9UL62	ENSG00000072315.4	ENST00000262839.3	-	Canonical	-	371	393	TASYLTFLFMLLLASQHIVRTDL	TMD	Nout	0.360885	GGATTTT	0.88	45	20	CNELPLPGNYFPEDCGLCQV*
TRPC5	Q9UL62	ENSG00000072315.4	ENST00000262839.3	-	Canonical	-	514	535	LLDILKFLFIYCLVLLAFANGL	TMD	Nin	-1.22557	TTTAAAT	0.63	47	51	SICHQCESQTRIHRVCRSYHVWNIQCHLPGSAAEHADCYDEQLLSAYCRSC*
TRPC5	Q9UL62	ENSG00000072315.4	ENST00000262839.3	-	Canonical	-	603	624	TMFGTYNVISLVVLLNMLIAMM	TMD	Nin	0.0326795	CATCCCC	2.41	39	9	QPQVISIPW*
DERL2	Q9GZP9	ENSG00000072849.11	ENST00000158771.9	-	Canonical	-	61	85	FLFFGPVGFNFLFNMIFLYRYCRML	TMD	Nout	-0.250762	GAACCCC	1.84	50	72	LCPHELLRPSQLPGPLSALGAHGIFLVVGELNHCGPFGYCSWTHIFFLGRCISQSTWWNKNSENTIYFESYF*
DERL2	Q9GZP9	ENSG00000072849.11	ENST00000158771.9	-	Canonical	-	97	121	FVFMFLFGGFLMTLFGLFVSLVFLG	TMD	Nin	-2.88194	GGGGAAC	1.84	44	42	LNHCGPFGYCSWTHIFFLGRCISQSTWWNKNSENTIYFESYF*
DERL2	Q9GZP9	ENSG00000072849.11	ENST00000158771.9	-	Canonical	-	125	140	TIMLVYVWSRRNPYVR	TMD	Nout	6.37056	TTTTTTC	1.98	42	25	LGRCISQSTWWNKNSENTIYFESYF*
DERL2	Q9GZP9	ENSG00000072849.11	ENST00000158771.9	-	Canonical	-	153	177	FLPWVLMGFSLLLGNSIIVDLLGIA	TMD	Nin	-0.534703	AAATTAC	2.74	39	4	QSTT*
SIDT1	Q9NXL6	ENSG00000072858.12	ENST00000264852.9	-	Canonical	-	502	521	LGHVLLGFLFLLIVLRRDIL	TMD	Nout	-0.987145	CCCTAAT	2.21	44	57	LFQLPIRHLLHVHDRWPVHAEALSDPPPRHQCQRLLCLCLLCCGHHGHRPWSGVWKK*
SIDT1	Q9NXL6	ENSG00000072858.12	ENST00000264852.9	-	Canonical	-	601	621	AYSAYASFAVVIMVTVLGVVF	TMD	Nin	-0.39546	TTTGGGA	2.54	35	17	NFPAGCHGVLHRLYPAV*
SIDT1	Q9NXL6	ENSG00000072858.12	ENST00000264852.9	-	Canonical	-	626	650	VWFWVIFSAIHVLASLALSTQIYYM	TMD	Nout	-0.516073	GGGGAAT	0.71	39	2	SG*
SIDT1	Q9NXL6	ENSG00000072858.12	ENST00000264852.9	-	Canonical	-	709	733	FASYMLGIFICNLLLYLAFYIIMKL	TMD	Nout	-2.69872	GGATTTC	2.86	52	2	LR*
SIDT1	Q9NXL6	ENSG00000072858.12	ENST00000264852.9	-	Canonical	-	739	762	VLPVPLFCIVATAVMWAAALYFFF	TMD	Nin	-1.80158	TTTGGAT	2.87	49	0	*
SCARB1	Q8WTV0	ENSG00000073060.17	ENST00000261693.11	-	Canonical	-	8	32	RWAAGALGVAGLLCAVLGAVMIVMV	Signal Peptide	Nin	-1.45869	GAACCCC	1.84	41	75	QRDPEGREAAGAGARALRVQGVQAQKQHHLQQQRHRVLPRVPHLPVPALQVPRLGERLHRHAQHPGLGCGGDDGE*
CYP2W1	Q8TAV3	ENSG00000073067.14	ENST00000308919.12	-	Canonical	-	205	227	VMVLLGSPGLQLFNVYPWLGALL	TMD	Nout	2.96237	GGGGGAT	0.88	46	0	*
CLCN4	P51793	ENSG00000073464.13	ENST00000380833.9	-	Canonical	-	227	242	LVHVACCCGNFFSSLF	TMD	Nout	4.1515	CTTTCCC	2.66	43	26	PEDLVEVIFRSPGGGLYAEIHQSLWE*
CLCN4	P51793	ENSG00000073464.13	ENST00000380833.9	-	Canonical	-	255	279	VLSAAAAAGVSVAFGAPIGGVLFSL	TMD	Nin	1.18984	CTTTTAT	2.11	39	10	CGIPHALVHG*
CLCN4	P51793	ENSG00000073464.13	ENST00000380833.9	-	Canonical	-	509	524	DCVTPGLYAMVGAAAC	TMD	Nin	4.50675	GAAAGAA	2.84	43	15	RHLRGPHPLKWVPFP*
ABCB11	O95342	ENSG00000073734.10	ENST00000650372.1	-	Canonical	-	141	165	FASYYAGIAVAVLITGYIQICFWVI	TMD	Nout	-1.55879	TAATAAA	2.74	41	2	NQ*
ABCB11	O95342	ENSG00000073734.10	ENST00000650372.1	-	Canonical	-	235	259	FFRGWKLTLVIISVSPLIGIGAATI	TMD	Nout	-0.32197	GAAAAAT	0.71	46	9	SCVRPALGN*
ABCB11	O95342	ENSG00000073734.10	ENST00000650372.1	-	Canonical	-	320	343	IVMGFFTGFVWCLIFLCYALAFWY	TMD	Nin	-2.88384	CATTTTT	0.81	49	0	*
ABCB11	O95342	ENSG00000073734.10	ENST00000650372.1	-	Canonical	-	354	374	YTPGTLVQIFLSVIVGALNLG	TMD	Nout	1.97828	GGGTGAA	2.72	43	1	N*
ABCB11	O95342	ENSG00000073734.10	ENST00000650372.1	-	Canonical	-	752	776	WPYMLVGSVGAAVNGTVTPLYAFLF	TMD	Nin	2.1263	AACAAAA	2.8	51	3	KAT*
ABCB11	O95342	ENSG00000073734.10	ENST00000650372.1	-	Canonical	-	871	892	AAGSQIGMIVNSFTNVTVAMII	TMD	Nin	4.90141	AAATGAA	2.79	48	3	SPQ*
ABCB11	O95342	ENSG00000073734.10	ENST00000650372.1	-	Canonical	-	980	1002	IYGFCFAFAQCIMFIANSASYRY	TMD	Nin	1.34734	CTTTTTT	0.93	48	16	STAGPTTPNQCIQYCR*
ABCB11	O95342	ENSG00000073734.10	ENST00000650372.1	-	Canonical	-	1014	1035	FSYVFRVISAVVLSATALGRAF	TMD	Nout	0.402735	TTTTGTT	1.49	44	0	*
DHRS9	Q9BPW9	ENSG00000073737.17	ENST00000674881.1	ENST00000602501.5; ENST00000357546.6; ENST00000428522.5; ENST00000436483.6; ENST00000412271.1	Canonical	-	1	19	MLFWVLGLLILCGFLWTRK	Signal Peptide	Nin	-2.8157	TTTAAAG	2.4	49	41	GRNLRETSYCASGCDRPRECQEDCPVGEEPSWGERSLGSDQ*
PTGS2	P35354	ENSG00000073756.13	ENST00000367468.10	ENST00000680451.1	Canonical	-	1	18	MLARALLLCAVLALSHTA	Signal Peptide	Nin	-0.0519012	AAAATTA	1.58	45	24	ISETHSKHSALHTYPLQGILERCE*
ST6GAL1	P15907	ENSG00000073849.16	ENST00000169298.8	ENST00000677292.1; ENST00000676633.1; ENST00000448044.5; ENST00000416235.6	Canonical	-	6	27	LKKKFSCCVLVFLLFAVICVWK	Signal Peptide	Nin	-1.6138	GGACCCC	2.61	42	36	PQGPPDPRQSQRPSQGQTRGLLPGVEQGQLFQKPYP*
FRY	Q5TBA9	ENSG00000073910.23	ENST00000542859.6	-	Canonical	-	737	759	VLHAVEGFALVLLCSFQVATRKL	TMD	Nout	1.71901	TTTTATT	0.81	39	30	SCSSFGFSNITTHPQCGSAVVGGMERSPGQ*
FRY	Q5TBA9	ENSG00000073910.23	ENST00000542859.6	-	Canonical	-	1314	1330	LYSVSLALLSCELARMY	TMD	Nin	1.91312	CCCGGGG	2.72	46	15	VEPQQPRGRSQGPGR*
FRY	Q5TBA9	ENSG00000073910.23	ENST00000542859.6	-	Canonical	-	1660	1675	WALHLPLLLHAVFLGL	TMD	Nin	1.75968	GGGTGAA	2.72	41	1	S*
NOTCH3	Q9UM47	ENSG00000074181.9	ENST00000263388.7	-	Canonical	-	16	35	SPPPPPPPVRALPLLLLLAG	Signal Peptide	Nin	6.81416	GGACCCC	2.61	44	34	LSLRPLCWPWCLPEFSGGWHRPILMPVPPWLPRP*
NOTCH3	Q9UM47	ENSG00000074181.9	ENST00000263388.7	-	Canonical	-	1643	1667	LLPLLVAGAVLLLVILVLGVMVARR	TMD	Nout	-4.22669	GATGGGG	2.57	46	26	GGGHRLDGHRVPRGQAAKGRGARHGG*
CDHR2	Q9BYE9	ENSG00000074276.11	ENST00000261944.10	ENST00000510636.5	Canonical	-	4	27	LWLSCFLLPALVVSVAANVAPKFL	Signal Peptide	Nin	0.130333	CCCCAAT	1.81	37	50	CLLLRCHSENWGSEAGQRSGLRDTLHIQSHHLRERPLHPGAEGDAGDCGR*
ATP2A3	Q93084	ENSG00000074370.19	ENST00000397041.8	-	Canonical	-	84	107	TTTAFVEPLVIMLILVANAIVGVW	TMD	Nout	0.19469	GGGGGAC	2.61	48	4	QSAC*
ATP2A3	Q93084	ENSG00000074370.19	ENST00000397041.8	-	Canonical	-	894	913	RFPTTMALSVLVTIEMCNAL	TMD	Nout	1.96008	CATTTTC	2.79	42	24	PGDPTERAPVGGGAPDISACHPAG*
SLC24A1	O60721	ENSG00000074621.14	ENST00000261892.11	-	Canonical	-	20	38	LHWSRLLFLLGMLIIGSTY	TMD	Nin	-0.490296	AATGGGG	2.57	47	1	G*
SLC24A1	O60721	ENSG00000074621.14	ENST00000261892.11	-	Canonical	-	450	473	RRQGWVVLHVFGMMYVFVALAIVC	TMD	Nout	-0.312614	GGGCATT	1.57	50	35	WYHCGLCCVQHSLCHWHLFPLLPRDPQPHLVALIP*
SLC24A1	O60721	ENSG00000074621.14	ENST00000261892.11	-	Canonical	-	972	995	IMGLTILAAGTSIPDLITSVIVAR	TMD	Nout	2.855	GCTTTTT	2.13	52	13	SHASVCDLFNCVM*
SCARF1	Q14162	ENSG00000074660.17	ENST00000263071.9	-	Canonical	-	1	17	MGLGLLLPLLLLWTRGT	Signal Peptide	Nin	0.314698	CCCCATC	2.41	37	1	L*
LMAN1	P49257	ENSG00000074695.6	ENST00000251047.6	-	Canonical	-	9	29	LRARVRPLFCALLLSLGRFVR	Signal Peptide	Nin	0.299844	GGGGAAT	0.71	41	29	CYSKFRSNSSSTIFKKPKRLSVDKDKSGL*
HACD3	Q9P035	ENSG00000074696.13	ENST00000261875.10	-	Canonical	-	151	175	FMYNLVQFLGFSWIFVNLTVRFCIL	TMD	Nin	-0.0312403	AAATTTT	0.33	49	28	YFVYHLWHHGRNAEQSCGFLCVLFVECN*
HACD3	Q9P035	ENSG00000074696.13	ENST00000261875.10	-	Canonical	-	187	211	VADMMYFCQMLAVVETINAAIGVTT	TMD	Nout	2.67789	GTTTTAT	2.11	36	5	FVECN*
HACD3	Q9P035	ENSG00000074696.13	ENST00000261875.10	-	Canonical	-	274	298	LTWLRYTLWIPLYPLGCLAEAVSVI	TMD	Nin	1.16086	AAATTTT	0.33	43	4	SSPL*
SLC12A1	Q13621	ENSG00000074803.21	ENST00000380993.8	ENST00000647546.1	Canonical	-	174	192	VVKFGWVKGVLVRCMLNIW	TMD	Nin	3.45606	GTTTGTT	2.42	45	28	SWRWGLLSYFQKFRARVRWVNRPDLCFC*
SLC12A1	Q13621	ENSG00000074803.21	ENST00000380993.8	ENST00000647546.1	Canonical	-	301	320	IRIIGSITVVILLGISVAGM	TMD	Nout	0.0140621	AATATTT	1.91	44	11	CRKLWATLHKG*
SLC12A1	Q13621	ENSG00000074803.21	ENST00000380993.8	ENST00000647546.1	Canonical	-	324	347	AKAQVILLVILLIAIANFFIGTVI	TMD	Nin	-2.18277	TTTCCCA	2.77	40	57	SSYWDSCWCQYLRRFGGSPRCHPQRNHAGHFHHHCCLLRGCNLCRGLCGPRCHREHE*
SLC12A1	Q13621	ENSG00000074803.21	ENST00000380993.8	ENST00000647546.1	Canonical	-	491	513	GFGPLITAGIFSATLSSALASLV	TMD	Nout	1.59572	ATTTATT	1.74	44	23	SYCGTEHHCSHHLQLFPGLICTY*
SLC12A1	Q13621	ENSG00000074803.21	ENST00000380993.8	ENST00000647546.1	Canonical	-	606	630	MWVSLFGAVLCCAVMFVINWWAAVI	TMD	Nin	-2.15442	AAAAAAC	1.46	47	35	LQAPVHCLNRGTHDKTCSPGHNSRLYQEQWPLHLL*
ANO8	Q9HCE9	ENSG00000074855.11	ENST00000159087.7	-	Canonical	-	280	299	RDVSCVVFALFNVIWSTLFL	TMD	Nout	0.923495	CCCCATC	2.41	38	60	HAGRGVLLPALEAAALPAACEPPPVPGVPRLCLLAHAWLLPAAGAGAEREGVAPSRPIPA*
ANO8	Q9HCE9	ENSG00000074855.11	ENST00000159087.7	-	Canonical	-	357	381	LLVSLPLCLACLVCVFLLMLGCFQL	TMD	Nin	-3.80215	AAATTAC	2.74	44	6	PAGERL*
TACR2	P21452	ENSG00000075073.16	ENST00000373306.5	-	Canonical	-	35	59	LWATAYLALVLVAVTGNAIVIWIIL	TMD	Nout	-2.78654	CCCCATC	2.41	53	220	HSHVCQHLLHDRHCCRQVHGHRPPLPASAFSSQHQGGYCWHLAGGSRPGLPSVLLLHRHHGPGCHQVRGGLARRQRGQDAPPVPPRGDRPHLLPAARGDVCSLQRHRPHALEARSARTSGARCQPAPPAGHEEVCEDHGAGGADVCHLLAALPPLLHPGQLPGGHLLPQVHPASLPGTLLVGHELYHVQSHHLLLSQPQVSLWIPACLPLLPMGHTHQGR*
SEMA3A	Q14563	ENSG00000075213.11	ENST00000265362.9	ENST00000436949.5	Canonical	-	1	20	MGWLTRIVCLFWGVLLTARA	Signal Peptide	Nin	-0.422636	TTTGGAT	2.87	41	0	*
SEMA3C	Q99985	ENSG00000075223.14	ENST00000265361.8	ENST00000419255.6	Canonical	-	1	20	MAFRTICVLVGVFICSICVK	Signal Peptide	Nin	-0.547727	TTTATTA	1.88	36	2	NG*
GRAMD4	Q6IC98	ENSG00000075240.17	ENST00000406902.6	ENST00000361034.7	Canonical	-	364	379	YAGIKFFLIDFIFKRC	TMD	Nout	3.14732	GGGTAAA	1.19	51	123	RGGRRSLPQHQEGQFPRDLQSDRKRASAGGVREWLALLPHQQGPEDAHGLHQERGALRHGELLVLRKLQIWVLKEEQSHQASGHHGHPEVQGPVCPPRLRHGDCRVDAIHPETARVWCHGAQG*
CELSR1	Q9NYQ6	ENSG00000075275.18	ENST00000674500.2	-	Canonical	-	2529	2551	FLCTVVAILLHYIYMSTFAWTLV	TMD	Nout	-0.420204	GAACCCC	1.84	47	145	RLLLAVASRHPDLELCGAHRSCYNHQHSHFCPICKGFLPKKAPLLWEKRDRLPAEDRIPPAAAHQRHLAAGAAGCEPRCTELSLPLRHLQRLTGPLRPPFPLRAQPGGPEAPEGRARREEAAPGGLRHHQGHPADALPQLQHHLR*
CELSR1	Q9NYQ6	ENSG00000075275.18	ENST00000674500.2	-	Canonical	-	2571	2592	MRFYYVVGWGIPAIVTGLAVGL	TMD	Nin	1.07433	TTATTAT	2.36	51	100	WEKRDRLPAEDRIPPAAAHQRHLAAGAAGCEPRCTELSLPLRHLQRLTGPLRPPFPLRAQPGGPEAPEGRARREEAAPGGLRHHQGHPADALPQLQHHLR*
SLC25A40	Q8TBP6	ENSG00000075303.13	ENST00000341119.10	-	Canonical	-	15	36	PLQQMLASCTGAILTSVIVTPL	Signal Peptide	Nin	2.92976	AAATTTC	2.31	46	8	PGNIGCIF*
SLC25A3	Q00325	ENSG00000075415.15	ENST00000552981.6	ENST00000401722.7; ENST00000188376.9; ENST00000549338.5	Canonical	-	61	85	AKYYALCGFGGVLSCGLTHTAVVPL	TMD	Nout	1.30743	CTTTTAT	2.11	53	0	*
CACNG4	Q9UBN1	ENSG00000075461.6	ENST00000262138.4	-	Canonical	-	109	131	VFPILSTILLLLGGLCIGAGRIY	TMD	Nout	-0.89965	TTTTTAC	2.41	53	9	LWSSVFHCG*
CACNG4	Q9UBN1	ENSG00000075461.6	ENST00000262138.4	-	Canonical	-	137	161	IVLSAGILFVAAGLSNIIGIIVYIS	TMD	Nin	-0.21289	GAAAAAT	0.71	47	0	*
FRYL	O94915	ENSG00000075539.15	ENST00000358350.9	-	Canonical	-	978	996	ILRVQLVRIFELLADAGVI	TMD	Nin	4.11334	CCATTTT	2.12	46	0	*
TMEM131	Q92545	ENSG00000075568.17	ENST00000186436.10	-	Canonical	-	38	59	AAAGLLGALHLVMTLVVAAARA	TMD	Nin	0.246991	GGGGAAT	0.71	43	6	LQAHTI*
ATP12A	P54707	ENSG00000075673.12	ENST00000381946.5	-	Canonical	-	145	164	VYLGCVLGLVVILTGIFAYY	TMD	Nout	-1.62619	GGGGGAC	2.61	38	25	HCGGQRRRPDPCRHQGAVFSGVSGG*
ATP12A	P54707	ENSG00000075673.12	ENST00000381946.5	-	Canonical	-	829	844	TDIIPSIALAYEKAES	TMD	Nout	6.91318	GGGCTTT	1.69	47	6	SAPHSH*
ATP12A	P54707	ENSG00000075673.12	ENST00000381946.5	-	Canonical	-	864	888	LAVYSYLHIGLMQALGAFLVYFTVY	TMD	Nin	-0.0333614	CTTTGTT	2.42	49	28	WHPSPANSRSDHQENPEEFHLPAGSLQK*
BCAP29	Q9UHQ4	ENSG00000075790.12	ENST00000005259.9	ENST00000379117.6	Canonical	-	47	68	FWNKAFLTIIILLIVLFLDAVR	TMD	Nout	-2.44872	ATTTTTT	0.93	43	24	LASFETSGYAYYSTGKRTVKQRCT*
BCAP29	Q9UHQ4	ENSG00000075790.12	ENST00000005259.9	ENST00000379117.6	Canonical	-	104	124	LYISGFSLFFWLVLRRLVTLI	TMD	Nin	-0.402078	AGAAAAT	2.79	51	0	*
FMO4	P31512	ENSG00000076258.10	ENST00000367749.4	-	Canonical	-	1	22	MAKKVAVIGAGVSGLSSIKCCV	Signal Peptide	Nin	3.75394	CCCTTTC	2.38	50	5	PRRLS*
KLHL20	Q9Y2M5	ENSG00000076321.11	ENST00000209884.5	-	Canonical	-	314	332	IRCGEVLFAVGGWCSGDAI	TMD	Nin	3.80541	CCCCAAA	0.93	54	6	NKPVEQ*
SLC46A1	Q96NT5	ENSG00000076351.13	ENST00000612814.5	-	Canonical	-	143	166	YFVLGRILCALLGDFGGLLAASFA	TMD	Nout	0.506531	GGGTTAT	1.44	40	23	CQPLLAGLGLADSHDSLCSFLLW*
SLC46A1	Q96NT5	ENSG00000076351.13	ENST00000612814.5	-	Canonical	-	267	291	LALYSLAIFVVITVHFGAQDILTLY	TMD	Nin	-0.347883	GGGGATG	2.57	53	31	GGLCLCHYHASHVHRIWVAFPVISHHTCHPG*
SLC46A1	Q96NT5	ENSG00000076351.13	ENST00000612814.5	-	Canonical	-	357	379	LMFTGYGLLFLSLVITPVIRAKL	TMD	Nout	-1.04538	GAAGGGG	2.48	42	23	VPLPPGSWPPAHPGCSDWDAGKG*
SLC46A1	Q96NT5	ENSG00000076351.13	ENST00000612814.5	-	Canonical	-	390	410	ALFSAVACVNSLAMLTASGIF	TMD	Nin	1.79704	GTTTCCC	2.66	44	4	PEPL
PLXNA2	O75051	ENSG00000076356.7	ENST00000367033.4	-	Canonical	-	1238	1262	AIVSIAAGGSLLLIIVIIVLIAYKR	TMD	Nout	-3.20254	CCCTTAC	2.81	50	88	PGLSYLRYASPVPGHRGPPRPAGAGGTRKRAAARGEGPEALCPAHQQQGVPADLHPHPGAAAQFLHARPGQRGFAHHDRPAGPPGICH*
TM9SF3	Q9HD45	ENSG00000077147.16	ENST00000371142.9	-	Canonical	-	1	23	MRPLPGALGVAAAAALWLLLLLL	Signal Peptide	Nin	-1.5062	AAAAAAA	0	46	6	KYQSLP*
TM9SF3	Q9HD45	ENSG00000077147.16	ENST00000371142.9	-	Canonical	-	224	248	FSIFNSFMMVIFLVGLVSMILMRTL	TMD	Nout	-2.2164	GATATTT	1.91	41	28	FLSDWFWMSDICCVSHRYYCCNDRRFIY*
TM9SF3	Q9HD45	ENSG00000077147.16	ENST00000371142.9	-	Canonical	-	294	318	LIGSGCQIFAVSLIVIIVAMIEDLY	TMD	Nin	-0.147517	GTTTATT	1.74	41	102	WGIPYPSYGVWHCLLHQFHSHLLPCFKSHSFWNNGGRLLHLFFCYSSSKSCWYNTWPKSVRSAQLSLSCQCCASSYTGEKMVHGACGYCLPGWNFTFWFNLY*
TM9SF3	Q9HD45	ENSG00000077147.16	ENST00000371142.9	-	Canonical	-	323	338	SMLSTAIFVYAATSPV	TMD	Nout	3.33604	CATTTAT	1.99	43	80	LPCFKSHSFWNNGGRLLHLFFCYSSSKSCWYNTWPKSVRSAQLSLSCQCCASSYTGEKMVHGACGYCLPGWNFTFWFNLY*
TM9SF3	Q9HD45	ENSG00000077147.16	ENST00000371142.9	-	Canonical	-	360	384	FIGAFLIPAMVCGTAFFINFIAIYY	TMD	Nin	-1.02124	GAAAAAA	0.38	55	22	MVHGACGYCLPGWNFTFWFNLY*
TM9SF3	Q9HD45	ENSG00000077147.16	ENST00000371142.9	-	Canonical	-	392	416	FGTMVAVCCICFFVILPLNLVGTIL	TMD	Nout	-2.25384	CTTTATT	1.74	45	0	*
TM9SF3	Q9HD45	ENSG00000077147.16	ENST00000371142.9	-	Canonical	-	483	507	FMMLVLVILCIVTVCVTIVCTYFLL	TMD	Nout	-4.69585	GGTATTT	2.29	50	0	*
DNAJC10	Q8IXB1	ENSG00000077232.19	ENST00000264065.12	-	Canonical	-	14	32	LKRIILCFLIVYMAILVGT	TMD	Nin	-1.65301	TTTAAAA	0.3	45	2	NK*
GTF3C1	Q12789	ENSG00000077235.18	ENST00000356183.9	-	Canonical	-	898	921	FGFGWALVSDILLCLPLSIFIQIV	TMD	Nout	-0.109806	CATTTTT	0.81	40	25	FGGGEPSEAVLHGAATVWSHGKVSG*
IL4R	P24394	ENSG00000077238.14	ENST00000395762.7	ENST00000543915.6	Canonical	-	1	21	MGWLCSGLLFPVSCLVLLQVA	Signal Peptide	Nin	0.0350352	TATCCCT	2.81	53	0	*
TYR	P14679	ENSG00000077498.9	ENST00000263321.6	-	Canonical	-	1	17	MLLAVLYCLLWSFQTSA	Signal Peptide	Nin	1.80845	ATTTCCC	2.66	51	5	LHRGG*
GPR137B	O60478	ENSG00000077585.14	ENST00000366592.8	-	Canonical	-	112	136	FVFWLLYCFPVCLQFFTLTLMNLYF	TMD	Nout	-1.64332	GGGAAAT	0.88	46	13	LGEEGYRLCASGH*
GPR137B	O60478	ENSG00000077585.14	ENST00000366592.8	-	Canonical	-	233	253	VCQVTAIGVTVILLYTSRACY	TMD	Nin	0.762452	ATTTGTT	2.42	45	15	LGTLTYHLSRLFLPS*
GPR137B	O60478	ENSG00000077585.14	ENST00000366592.8	-	Canonical	-	289	313	AGYVLFGVVLFVWELLPTTLVVYFF	TMD	Nout	-0.796248	GGGACTT	2.68	46	9	SGRFCSRLL*
NAALAD2	Q9Y3Q0	ENSG00000077616.11	ENST00000534061.6	-	Canonical	-	7	31	RLYLWMCLAAALASFLMGFMVGWFI	TMD	Nin	-2.85052	ACAAAAT	2.35	46	24	FLACQENPNPVEEIWTRFSQVGSL*
SLC25A43	Q8WUT9	ENSG00000077713.19	ENST00000217909.8	-	Canonical	-	10	33	LTGGQRLLCAGLAGTLSLSLTAPL	Signal Peptide	Nin	1.21925	GGGGAAC	1.84	37	27	RGGVPAPLPLQRRAARRLPQICCAVHR*
MCCC1	Q96RQ3	ENSG00000078070.14	ENST00000265594.9	-	Canonical	-	1	19	MAAASAVSVLLVAAERNRW	Signal Peptide	Nin	2.68445	CAAAAAA	0.93	49	9	TGCTDCGGL*
FAP	Q12884	ENSG00000078098.15	ENST00000188790.9	-	Canonical	-	3	27	TWVKIVFGVATSAVLALLVMCIVLR	Signal Peptide	Nin	-1.47635	TAATATT	2.62	52	0	*
ACER3	Q9NUN7	ENSG00000078124.13	ENST00000532485.6	-	Canonical	-	62	84	RYIASYLALTVVGMGSWCFHMTL	TMD	Nin	0.573157	TTTAATA	1.28	45	6	SNHSLP*
ACER3	Q9NUN7	ENSG00000078124.13	ENST00000532485.6	-	Canonical	-	94	113	LPMIYSCCIFVYCMFECFKI	TMD	Nout	1.39838	TATTTAT	1.99	47	9	YCYMGLSMA*
ACER3	Q9NUN7	ENSG00000078124.13	ENST00000532485.6	-	Canonical	-	119	139	YHLLFTLVLFSLIVTTVYLKV	TMD	Nin	-1.59146	GGGATTT	1.48	45	6	FILEYR*
ACER3	Q9NUN7	ENSG00000078124.13	ENST00000532485.6	-	Canonical	-	147	166	VMYGMLVFTLVLRSIYIVTW	TMD	Nout	-0.0604223	TATTTTA	1.11	55	22	NWPWFLSSHPFQFVYKNTLPEI*
ADCY2	Q08462	ENSG00000078295.17	ENST00000338316.9	-	Canonical	-	134	153	WDQVSFFLFIIFVVYTMLPF	TMD	Nout	-0.612466	CATTTTC	2.79	43	10	HLWEPGGSLP*
ADCY2	Q08462	ENSG00000078295.17	ENST00000338316.9	-	Canonical	-	158	180	AIIASVLTSSSHTIVLSVCLSAT	TMD	Nin	2.91038	GGAATTT	1.86	53	0	*
ADCY2	Q08462	ENSG00000078295.17	ENST00000338316.9	-	Canonical	-	677	701	WPRISLTIITTAIILMMAVFNMFFL	TMD	Nin	-1.96344	GGTAAAC	2.82	55	1	L*
EDN1	P05305	ENSG00000078401.7	ENST00000379375.6	-	Canonical	-	1	18	MDYLLMIFSLLFVACQGA	Signal Peptide	Nin	0.781204	GGATAAA	1.81	41	27	RVCLLLPPGHHLGQHSRARCSVWTWKP*
ADCYAP1R1	P41586	ENSG00000078549.16	ENST00000304166.9	-	Canonical	-	183	205	CTRNFIHMNLFVSFMLRAISVFI	TMD	Nin	1.68102	CCCTGAA	2.86	55	29	KEILLLVHHHWLGDPNCVCDSVGYAETLL*
ADCYAP1R1	P41586	ENSG00000078549.16	ENST00000304166.9	-	Canonical	-	266	290	FYWYTIIGWGTPTVCVTVWATLRLY	TMD	Nin	-0.47383	GAAACTT	2.51	43	8	SVSRHGRQ*
P2RY10	O00398	ENSG00000078589.13	ENST00000171757.3	ENST00000544091.1	Canonical	-	71	95	IFMINLSVADLAHVLSLPLRIYYYI	TMD	Nin	1.74374	CTTTTTT	0.93	37	12	SPQALQGQRLEA*
P2RY10	O00398	ENSG00000078589.13	ENST00000171757.3	ENST00000544091.1	Canonical	-	195	219	LVGMITVAELAGFVIPVIIIAWCTW	TMD	Nout	-0.868223	TTTTTAC	2.41	45	8	HHGKGNHH*
P2RY10	O00398	ENSG00000078589.13	ENST00000171757.3	ENST00000544091.1	Canonical	-	241	261	ALRMVFMCAAVFFICFTPYHI	TMD	Nin	-0.934748	TTTGGAT	2.87	38	12	SNSLLLYGFRVS*
PKD2L2	Q9NZM6	ENSG00000078795.17	ENST00000508883.6	-	Canonical	-	228	252	TRVIFIDFSLYNANVNLFCIIRLVA	TMD	Nin	2.14517	CAAAAAA	0.93	49	4	NKRI*
PKD2L2	Q9NZM6	ENSG00000078795.17	ENST00000508883.6	-	Canonical	-	277	298	YYDYFIASCEITFCIFLFVFTT	TMD	Nout	-0.528279	TGAAAAA	2.46	54	15	IFRFLFSCMLAHLLQ*
PKD2L2	Q9NZM6	ENSG00000078795.17	ENST00000508883.6	-	Canonical	-	315	337	IWNWLELLLLLLCFVAVSFNTYY	TMD	Nin	-1.56167	CTTTTTT	0.93	39	11	CMDKDIQIHKL*
PKD2L2	Q9NZM6	ENSG00000078795.17	ENST00000508883.6	-	Canonical	-	360	384	FLACWHIYYNNIIAITIFFAWIKIF	TMD	Nout	-0.464171	TGTTTTT	1.49	43	4	WITS*
PKD2L2	Q9NZM6	ENSG00000078795.17	ENST00000508883.6	-	Canonical	-	407	429	IVGFAIMFFIIFFAYAQLGFLVF	TMD	Nin	-2.39238	CTTTTTT	0.93	46	13	CVLCPAEYVLGNY*
PKD2L2	Q9NZM6	ENSG00000078795.17	ENST00000508883.6	-	Canonical	-	466	490	LGPIYFITFIFFVFFVLLNMFLAII	TMD	Nout	-3.96137	GAAGAAA	2.86	38	4	SSKR*
CDH17	Q12864	ENSG00000079112.10	ENST00000027335.8	ENST00000450165.6	Canonical	-	1	21	MILQAHLHSLCLLMLYLATGY	Signal Peptide	Nin	1.15126	TTTTGAA	2.46	38	40	TNWGDRQHICDRTGGTSVLQQSLGQGNKIYSQSPGCSPGR*
FKBP7	Q9Y680	ENSG00000079150.19	ENST00000424785.7	-	Canonical	-	7	23	FLFRFIVFFYLWGLFTA	Signal Peptide	Nin	-0.949951	ACAAAAT	2.35	53	0	*
SLC1A3	P43003	ENSG00000079215.15	ENST00000265113.9	ENST00000680318.1; ENST00000679983.1; ENST00000679992.1; ENST00000381918.4	Canonical	-	87	111	LLMRMLQMLVLPLIISSLVTGMAAL	TMD	Nout	-1.45619	GGAAAAC	2.39	41	33	HAQRRQNCTSDSCRCLPGLDQEHVPSKSGRSLL*
SLC1A3	P43003	ENSG00000079215.15	ENST00000265113.9	ENST00000680318.1; ENST00000679983.1; ENST00000679992.1; ENST00000381918.4	Canonical	-	124	145	VVYYMTTTIIAVVIGIIIVIII	TMD	Nin	-2.32619	GTTTAAA	1.86	44	3	NQL*
SLC1A3	P43003	ENSG00000079215.15	ENST00000265113.9	ENST00000680318.1; ENST00000679983.1; ENST00000679992.1; ENST00000381918.4	Canonical	-	278	302	IMRLVAVIMWYAPVGILFLIAGKIV	TMD	Nin	-1.14753	TTTTATT	0.81	45	48	WRVAASTHHRSGDLFKFCHPTHHLQVPGREQWRGQARHQIRAPRRSHH*
SLC1A3	P43003	ENSG00000079215.15	ENST00000265113.9	ENST00000680318.1; ENST00000679983.1; ENST00000679992.1; ENST00000381918.4	Canonical	-	345	362	PWVFIGGLLQALITALGT	TMD	Nin	1.91884	CATTTTC	2.79	48	4	HCSS*
SLC1A3	P43003	ENSG00000079215.15	ENST00000265113.9	ENST00000680318.1; ENST00000679983.1; ENST00000679992.1; ENST00000381918.4	Canonical	-	431	455	ITATAASIGAAGIPQAGLVTMVIVL	TMD	Nout	1.9235	AATGGGT	2.83	53	0	*
CEACAM1	P13688	ENSG00000079385.23	ENST00000161559.11	-	Canonical	-	429	452	AIAGIVIGVVALVALIAVALACFL	TMD	Nout	-3.09984	GAACTTT	2.77	44	0	*
CIC	Q96RK0	ENSG00000079432.9	ENST00000681038.1	-	Canonical	-	4	19	MKKACTGLSGPGSGSK	Signal Peptide	Nin	7.5098	GGGCCCT	1.16	50	2	WG*
SLC35C2	Q9NQQ7	ENSG00000080189.15	ENST00000372230.10	ENST00000372227.5; ENST00000243896.6	Canonical	-	136	156	LRAALVLVVLLIAGGLFMFTY	TMD	Nin	-2.9464	GAATCCC	2.44	39	22	HRHHVPPAATHVPGALPSLCCI*
SLC35C2	Q9NQQ7	ENSG00000080189.15	ENST00000372230.10	ENST00000372227.5; ENST00000243896.6	Canonical	-	207	226	LMFLGLFPLFAVFEGLHLST	TMD	Nin	1.04504	CATTTTT	0.81	50	0	*
SLC35C2	Q9NQQ7	ENSG00000080189.15	ENST00000372230.10	ENST00000372227.5; ENST00000243896.6	Canonical	-	238	262	LLLRVLGSLFLGGILAFGLGFSEFL	TMD	Nout	-1.56226	GGGAATA	1.53	46	13	IPPRCPQSPAFQR*
SLC35C2	Q9NQQ7	ENSG00000080189.15	ENST00000372230.10	ENST00000372227.5; ENST00000243896.6	Canonical	-	270	292	LTLSIAGIFKEVCTLLLAAHLLG	TMD	Nin	1.70323	GAAGGGG	2.48	38	19	AGLQPRPGAAAPEQPAGGR*
SCTR	P47872	ENSG00000080293.10	ENST00000019103.8	-	Canonical	-	12	32	LLLPVLLACAAHSTGALPRLC	Signal Peptide	Nin	2.12953	GGGGATG	2.57	35	50	VGQHKLLALFCAGPDGGGGMPEIPPDAHQQKWFLVPKLHTGWLVRNLPQA*
SCTR	P47872	ENSG00000080293.10	ENST00000019103.8	-	Canonical	-	258	280	FVAFGWGSPAIFVALWAIARHFL	TMD	Nin	0.173205	AAAACTT	2.13	42	0	*
SCTR	P47872	ENSG00000080293.10	ENST00000019103.8	-	Canonical	-	296	320	WIIRGPVILSILINFILFINILRIL	TMD	Nout	-1.90045	GTTTTTT	0.93	50	0	*
SLC4A4	Q9Y6R1	ENSG00000080493.19	ENST00000264485.11	ENST00000649996.1	Canonical	-	461	482	FYDALNIQALSAILFIYLATVT	TMD	Nout	0.0213184	AGTTTTT	1.49	51	0	*
SLC4A4	Q9Y6R1	ENSG00000080493.19	ENST00000264485.11	ENST00000649996.1	Canonical	-	486	501	TFGGLLGDATDNMQGV	TMD	Nin	8.75115	TAATTTT	1.81	45	0	*
SLC4A4	Q9Y6R1	ENSG00000080493.19	ENST00000264485.11	ENST00000649996.1	Canonical	-	505	526	FLGTAVSGAIFCLFAGQPLTIL	TMD	Nout	0.622522	CATTTTG	2.8	40	3	GSH*
SLC4A4	Q9Y6R1	ENSG00000080493.19	ENST00000264485.11	ENST00000649996.1	Canonical	-	688	710	FVPDITLMSFILFLGTYTSSMAL	TMD	Nout	0.627144	CCCAAAA	0.79	40	5	TNCAK*
SLC4A4	Q9Y6R1	ENSG00000080493.19	ENST00000264485.11	ENST00000649996.1	Canonical	-	821	844	LDLFWVAILMVICSLMALPWYVAA	TMD	Nin	-3.21178	GTTTATT	1.74	39	32	SDWSVSLYGSHLEVYTHACTLWCVPVYGSSIP*
SLC4A4	Q9Y6R1	ENSG00000080493.19	ENST00000264485.11	ENST00000649996.1	Canonical	-	905	929	LYGVFLYMGVASLNGVQFMDRLKLL	TMD	Nout	2.05313	CATTTTT	0.81	45	27	SSNDLGTCSCQKRHGLPLLPARPQLPG*
SLC4A4	Q9Y6R1	ENSG00000080493.19	ENST00000264485.11	ENST00000649996.1	Canonical	-	941	959	YLRHVPLRRVHLFTFLQVL	TMD	Nin	4.50626	GAAAAAG	2.48	52	3	EGG*
SLC4A4	Q9Y6R1	ENSG00000080493.19	ENST00000264485.11	ENST00000649996.1	Canonical	-	963	987	LLWILKSTVAAIIFPVMILALVAVR	TMD	Nout	-2.33067	AGAAAAA	2.46	52	4	SSKY*
COL5A3	P25940	ENSG00000080573.7	ENST00000264828.4	-	Canonical	-	7	25	LGQPRAGLCLLLAALQLLP	Signal Peptide	Nin	1.46992	CATCCCC	2.41	49	11	HVGTLSRRPLS*
CPB2	Q96IY4	ENSG00000080618.17	ENST00000181383.10	-	Canonical	-	1	16	MKLCSLAVLVPIVLFC	Signal Peptide	Nin	0.894898	GAAGAAA	2.86	47	10	KTSPFFCKCI*
CHRNA3	P32297	ENSG00000080644.16	ENST00000326828.6	ENST00000559658.5	Canonical	-	242	265	LFYTINLIIPCLLISFLTVLVFYL	TMD	Nout	-3.22504	CATCCCC	2.41	35	115	PDWRVPPVHHDFCNLVHRHHRLRAQRALQNPDDTHNALMGEDCILEPAPQGHVHDQANKQRGQRSEAEAPLRCRALKSELLQPRRVQRLQGGLPLPGRDVWLLPPPQDKNLQFQC*
KCNN2	Q9H2S1	ENSG00000080709.17	ENST00000673685.1	-	Canonical	-	348	372	DYALIFGMFGIVVMVIETELSWGAY	TMD	Nin	-0.0348671	TATTTTC	2.79	53	37	LHLLGNTGVCYSSHTWELYIHMDGPACLLLCPIHNHR*
KCNN2	Q9H2S1	ENSG00000080709.17	ENST00000673685.1	-	Canonical	-	380	403	LALKCLISLSTIILLGLIIVYHAR	TMD	Nout	-1.88823	GAATTAT	1.89	40	19	YIHMDGPACLLLCPIHNHR*
KCNN2	Q9H2S1	ENSG00000080709.17	ENST00000673685.1	-	Canonical	-	421	438	MTYERIFFICLEILVCAI	TMD	Nin	1.19204	GCTTTTA	2.43	47	1	T*
KCNN2	Q9H2S1	ENSG00000080709.17	ENST00000673685.1	-	Canonical	-	557	577	FLGAMWLISITFLSIGYGDMV	TMD	Nout	0.290664	AGAAAAA	2.46	37	12	TRAQFHDGYSAD*
KCNN2	Q9H2S1	ENSG00000080709.17	ENST00000673685.1	-	Canonical	-	586	609	VCLLTGIMGAGCTALVVAVVARKL	TMD	Nin	-0.271553	GAAAAAG	2.48	43	31	DRSCKSKKTSTKIPASYSSIKKCKNGAEETE*
PSEN1	P49768	ENSG00000080815.20	ENST00000324501.10	ENST00000700267.1; ENST00000700268.1; ENST00000700269.1; ENST00000700306.1; ENST00000554131.6; ENST00000700317.1; ENST00000700321.1; ENST00000700323.1; ENST00000700375.1; ENST00000700378.1	Canonical	-	82	106	VIMLFVPVTLCMVVVVATIKSVSFY	TMD	Nin	-0.633747	CATTGTT	2.3	36	10	CHDYPPGGSV*
PSEN1	P49768	ENSG00000080815.20	ENST00000324501.10	ENST00000700267.1; ENST00000700268.1; ENST00000700269.1; ENST00000700306.1; ENST00000554131.6; ENST00000700317.1; ENST00000700321.1; ENST00000700323.1; ENST00000700375.1; ENST00000700378.1	Canonical	-	133	157	ILNAAIMISVIVVMTILLVVLYKYR	TMD	Nout	-3.19104	GAATTTT	0.71	46	24	WCGGNDFHSLERSTSTPAGISHYD*
PSEN1	P49768	ENSG00000080815.20	ENST00000324501.10	ENST00000700267.1; ENST00000700268.1; ENST00000700269.1; ENST00000700306.1; ENST00000554131.6; ENST00000700317.1; ENST00000700321.1; ENST00000700323.1; ENST00000700375.1; ENST00000700378.1	Canonical	-	219	241	LRLQQAYLIMISALMALVFIKYL	TMD	Nin	-1.36982	TTTTCCA	2.52	41	31	SSHLLLNNGVVGEYGRRRPGSSKESIQKFQV*
PSEN1	P49768	ENSG00000080815.20	ENST00000324501.10	ENST00000700267.1; ENST00000700268.1; ENST00000700269.1; ENST00000700306.1; ENST00000554131.6; ENST00000700317.1; ENST00000700321.1; ENST00000700323.1; ENST00000700375.1; ENST00000700378.1	Canonical	-	245	263	TAWLILAVISVYDLVAVLC	TMD	Nout	0.427991	CAAAAAT	1.26	47	3	FQV*
PSEN1	P49768	ENSG00000080815.20	ENST00000324501.10	ENST00000700267.1; ENST00000700268.1; ENST00000700269.1; ENST00000700306.1; ENST00000554131.6; ENST00000700317.1; ENST00000700321.1; ENST00000700323.1; ENST00000700375.1; ENST00000700378.1	Canonical	-	406	428	TTIACFVAILIGLCLTLLLLAIF	TMD	Nout	-4.38786	ATTTTAT	2.11	36	2	YL
CLDND1	Q9NY35	ENSG00000080822.17	ENST00000341181.11	ENST00000394180.6; ENST00000503004.5; ENST00000394185.6; ENST00000510545.5; ENST00000513287.5	Canonical	-	4	25	RFATAFVIACVLSLISTIYMAA	TMD	Nin	-1.29845	ACTTTTT	2.13	42	22	SIQWHSGIVETVYHHTQKHALV*
IGSF9B	Q9UPX0	ENSG00000080854.16	ENST00000533871.8	-	Canonical	-	1	20	MIWYVATFIASVIGTRGLAA	Signal Peptide	Nin	0.530841	CCCCATC	2.41	47	15	PYLHQVWLLPAARGP*
CFHR2	P36980	ENSG00000080910.14	ENST00000367415.8	-	Canonical	-	1	16	MWLLVSVILISRISSV	Signal Peptide	Nin	1.29793	TAATTTT	1.81	41	38	CVSFKILLDSHNVRRRRMVTNTKVSQTVFLSFCGKWSF*
AFP	P02771	ENSG00000081051.8	ENST00000395792.7	-	Canonical	-	1	16	MKWVESIFLIFLLNFT	Signal Peptide	Nin	1.36468	GTTTGTT	2.42	37	19	SRSHLQGSKQNGERCIDCN*
COL4A4	P53420	ENSG00000081052.14	ENST00000396625.5	-	Canonical	-	13	37	FRLTKSLATGPWSLILILFSVQYVY	Signal Peptide	Nin	0.971994	GGGTCCA	2.78	36	33	NWTPGSPRTHWAFRRERNERGPRPSWSSRGQRR*
IMPG2	Q9BZV3	ENSG00000081148.12	ENST00000193391.8	-	Canonical	-	1	24	MIMFPLFGKISLGILIFVLIEGDF	Signal Peptide	Nin	0.392799	AAAGAAA	2.48	37	8	TASGPQRN*
PTPRC	P08575	ENSG00000081237.22	ENST00000442510.8	-	Canonical	-	1	24	MTMYLWLKLLAFGFAFLDTEVFVT	Signal Peptide	Nin	0.201022	AGAAAAT	2.79	41	0	*
PTPRC	P08575	ENSG00000081237.22	ENST00000442510.8	-	Canonical	-	578	602	ALIAFLAFLIIVTSIALLVVLYKIY	TMD	Nout	-4.63335	ACTTTTT	2.13	49	2	SG*
CACNA1S	Q13698	ENSG00000081248.13	ENST00000362061.4	-	Canonical	-	309	333	WPWIYFVTLILLGSFFILNLVLGVL	TMD	Nout	-3.19439	GGATGTT	2.37	43	0	*
CACNA1S	Q13698	ENSG00000081248.13	ENST00000362061.4	-	Canonical	-	635	659	MLVCIYFIILFVCGNYILLNVFLAI	TMD	Nout	-2.81147	CATCCCC	2.41	54	8	HHCQAENR*
CACNA1S	Q13698	ENSG00000081248.13	ENST00000362061.4	-	Canonical	-	900	916	RVLRPLRAINRAKGLKH	TMD	Nin	7.59545	GGGGAAG	2.48	35	121	VLQVHRLVQDDRGGVQGLLLRVQGRGPHADRAASPRVGTQRLPLRQCALSHDVPLHGLHLRGMASAAVQGHRLQCGGRGSHLQQPCGDGHLLHHLHHPHCLLHDEHLCGLRHCHLPGAGRD*
CACNA1S	Q13698	ENSG00000081248.13	ENST00000362061.4	-	Canonical	-	1044	1068	FFIIYIILIAFFMMNIFVGFVIVTF	TMD	Nin	-3.96591	AAACCCA	2.25	36	14	IPVPGVVHCHLLLL*
CACNA1S	Q13698	ENSG00000081248.13	ENST00000362061.4	-	Canonical	-	1356	1380	FAYYYFISFYMLCAFLVINLFVAVI	TMD	Nin	-3.07467	GGGCTTT	1.69	53	10	WEVLPTSGSL*
LRP2	P98164	ENSG00000081479.15	ENST00000649046.1	-	Canonical	-	6	23	AAVACTLLLALVACLAPA	Signal Peptide	Nin	-0.0120764	GGGACAA	2.57	54	8	MHPQLLGV*
LRP2	P98164	ENSG00000081479.15	ENST00000649046.1	-	Canonical	-	4422	4446	TTAVAVLLTILLIVVIGALAIAGFF	TMD	Nout	-4.30721	GGATATT	1.69	41	7	WSVWFWT*
SLC13A1	Q9BZW2	ENSG00000081800.9	ENST00000194130.7	-	Canonical	-	6	30	YILVYRRFLFVVFTVLVLLPLPIVL	TMD	Nin	-3.24795	GGATTTT	0.88	53	98	SLTANWSYLFSNIHRKMEFAQENCSENGDDGWCKSCMADAGVHEQHCLFVYVAQQHLDGCHGDAHCGGCSAADHQCRSRGRGHSDDLLQRINQPRTRN*
SLC13A1	Q9BZW2	ENSG00000081800.9	ENST00000194130.7	-	Canonical	-	37	61	CAYTLFVVATFWLTEALPLSVTALL	TMD	Nout	0.352638	GAATTTG	2.7	41	79	AQENCSENGDDGWCKSCMADAGVHEQHCLFVYVAQQHLDGCHGDAHCGGCSAADHQCRSRGRGHSDDLLQRINQPRTRN*
SLC13A1	Q9BZW2	ENSG00000081800.9	ENST00000194130.7	-	Canonical	-	121	138	AWLTLGFMSSTAFLSMWL	TMD	Nout	0.885533	AATAAAT	1.31	53	0	*
SLC13A1	Q9BZW2	ENSG00000081800.9	ENST00000194130.7	-	Canonical	-	235	257	VTRKLTCLCIAYSSTIGGLTTIT	TMD	Nin	1.89264	CAATTTT	1.81	53	0	*
SLC13A1	Q9BZW2	ENSG00000081800.9	ENST00000194130.7	-	Canonical	-	382	405	FATDSTVALLIGLLFFLIPAKTLT	TMD	Nout	-1.0376	AAATAAA	1.26	54	24	IISSGFITSMANNSDIFFDGDIFN*
SLC13A1	Q9BZW2	ENSG00000081800.9	ENST00000194130.7	-	Canonical	-	468	485	LPAWLIILISSLMVTSLT	TMD	Nin	-0.211049	AAATCCA	2.85	47	14	TQCYCLFIWSSESH*
SLC13A1	Q9BZW2	ENSG00000081800.9	ENST00000194130.7	-	Canonical	-	513	532	LYILIPSTLCTSFAFLLPVA	TMD	Nout	0.986632	TTACCCT	2.81	49	7	FVGSCYE*
PCDHA6	Q9UN73	ENSG00000081842.18	ENST00000529310.6	-	Canonical	-	8	26	RLGKQCLLLPLLLLAAWKV	Signal Peptide	Nin	0.426535	GGTAAAT	1.69	50	48	SAEWHFVCEFSDRPRGAVRAERGVQHPPGGDRGQAAAGFPCGRGGEGH*
PCDHA6	Q9UN73	ENSG00000081842.18	ENST00000529310.6	-	Canonical	-	698	722	VYLIIAICAVSSLLVLTLLLYTALR	TMD	Nout	-3.8477	GGGCCCA	1.55	40	8	TQDGSHGL*
PHLPP1	O60346	ENSG00000081913.14	ENST00000262719.10	-	Canonical	-	15	36	LGREDRASAPAAAAAAAAAAAA	Signal Peptide	Nin	4.71179	GGGGGGT	0.26	51	172	CRAQEAARGAPAHCRRGCPRTRGRRRRQLPPAEERAAEEESVRGRRGRLLVVVVLGRCCLALPRRCRPPRLLLGLGVAVHPEPGQEDAASEAPADAAAAAVGPGLGEAPAPARLRARLRPPHGLDLPAPGALHTGHHGRRGGRPPAAAGPQRRRRGEGAGPGARSRRRPGAR*
ATP8B1	O43520	ENSG00000081923.15	ENST00000648908.2	-	Canonical	-	118	133	RAANLYFLALLILQAV	TMD	Nin	1.25005	CAAAGTT	2.42	53	1	C*
ATP8B1	O43520	ENSG00000081923.15	ENST00000648908.2	-	Canonical	-	138	161	TLAWYTTLVPLLVVLGVTAIKDLV	TMD	Nout	-0.60965	TTTTGTT	1.49	45	2	SS*
ATP8B1	O43520	ENSG00000081923.15	ENST00000648908.2	-	Canonical	-	383	406	YRGFLIFWGYIIVLNTMVPISLYV	TMD	Nout	-0.697739	ACAAAAT	2.35	54	4	YHDL*
ATP8B1	O43520	ENSG00000081923.15	ENST00000648908.2	-	Canonical	-	950	971	FLRYFFYKNFAFTLVHFWYSFF	TMD	Nin	1.57944	GGGACAA	2.57	50	7	KRLTIQL*
ATP8B1	O43520	ENSG00000081923.15	ENST00000648908.2	-	Canonical	-	1032	1056	RFFVSLLHGVLTSMILFFIPLGAYL	TMD	Nin	-0.750904	TTATTTT	1.18	53	4	WHHV*
IL12RB2	Q99665	ENSG00000081985.14	ENST00000674203.2	ENST00000262345.5; ENST00000648487.1	Canonical	-	4	23	TFRGCSLAFMFIITWLLIKA	Signal Peptide	Nin	-1.23588	CAATTTT	1.81	54	28	SPWPLPQFSSHRSSPWYNLVCLQTGLYQ*
C1QTNF3	Q9BXJ4	ENSG00000082196.21	ENST00000382065.8	-	Canonical	-	1	22	MLWRQLIYWQLLALFFLPFCLC	Signal Peptide	Nin	-1.16517	GGATAAT	2.69	46	0	*
KCNK2	O95069	ENSG00000082482.14	ENST00000444842.7	-	Canonical	-	59	83	WKTVSTIFLVVVLYLIIGATVFKAL	TMD	Nin	-2.41093	AATAAAT	1.31	41	86	CRDYTVRKHLQSNQSLGFGKFLLLCWHCYYNHRIWKHLTTHRRRQNILYHLCLTGNSPLWFSLGWSWRSARHHIWKRNCQSGRYVY*
KCNK2	O95069	ENSG00000082482.14	ENST00000444842.7	-	Canonical	-	142	160	WDLGSSFFFAGTVITTIGF	TMD	Nout	1.98738	GTTTATT	1.74	50	0	*
KCNK2	O95069	ENSG00000082482.14	ENST00000444842.7	-	Canonical	-	253	274	ALDAIYFVVITLTTIGFGDYVA	TMD	Nin	0.69276	AAAAGAA	2.46	44	10	RGGRVQSTRC*
OPRK1	P41145	ENSG00000082556.14	ENST00000265572.8	ENST00000520287.5	Canonical	-	229	253	CVFIFAFVIPVLIIIVCYTLMILRL	TMD	Nout	-4.51754	TCCCATT	2.54	35	33	SHIHPGGGSGEHLPQHSCSLQLLLLHRLRLYQQ*
OPRK1	P41145	ENSG00000082556.14	ENST00000265572.8	ENST00000520287.5	Canonical	-	306	321	TAALSSYYFCIALGYT	TMD	Nout	2.50381	GAATAAA	1.64	55	3	TSM
SEMA5B	Q9P283	ENSG00000082684.16	ENST00000357599.8	ENST00000616742.4	Canonical	-	58	78	IMVLAGPLAVSLLLPSLTLLV	TMD	Nin	0.22223	GGATTTC	2.86	46	39	LPAGFGPLREPAHRGSQELPLQTQPCQCLSSSGHRVGLQ*
ITGB5	P18084	ENSG00000082781.12	ENST00000296181.9	-	Canonical	-	6	25	APLYACLLGLCALLPRLAGL	Signal Peptide	Nin	0.0474373	CAAAAAT	1.26	46	4	WLWR*
RNF13	O43567	ENSG00000082996.20	ENST00000392894.8	ENST00000344229.7	Canonical	-	2	26	LLSIGMLMLSATQVYTILTVQLFAF	Signal Peptide	Nin	0.796549	TTTTTTG	1.99	40	1	D*
RNF13	O43567	ENSG00000082996.20	ENST00000392894.8	ENST00000344229.7	Canonical	-	182	206	YYLIPFLIIVGICLILIVIFMITKF	TMD	Nout	-5.57725	TTTGGAT	2.87	37	0	*
TRPM3	Q9HCF6	ENSG00000083067.27	ENST00000677713.2	-	Canonical	-	5	26	WGTVYFLGIAQVFSFLFSWWNL	TMD	Nin	0.360364	TTATAAA	2.11	43	14	KRMCPHHTQHQRPP*
TRPM3	Q9HCF6	ENSG00000083067.27	ENST00000677713.2	-	Canonical	-	955	972	VTDLIAILLFSVGMILRL	TMD	Nin	-0.340152	AAAAATG	2.57	42	29	DDRHDVLCHHYAGGSDELWGRQASHPFSQ*
TRPM3	Q9HCF6	ENSG00000083067.27	ENST00000677713.2	-	Canonical	-	977	997	FRSDGRVIYCVNIIYWYIRLL	TMD	Nout	1.68275	TTTTCCC	1.73	45	1	Q*
TRPM3	Q9HCF6	ENSG00000083067.27	ENST00000677713.2	-	Canonical	-	1019	1043	DMMYFVIIMLVVLMSFGVARQAILF	TMD	Nin	-2.21126	TAAAATA	1.91	43	36	NPAASLQDRSLDRAGHHGLLPLSGKHLAGQPPHCCL*
DOP1A	Q5JWR5	ENSG00000083097.15	ENST00000349129.7	-	Canonical	-	180	204	AFYSALWGSLLTSPAVRLPGITYVL	TMD	Nout	2.15902	TTTTCCA	2.52	49	40	IPHESGHSTGYDQDLVSSPSCSAKEGYVSESKTLCMASWF*
DOP1A	Q5JWR5	ENSG00000083097.15	ENST00000349129.7	-	Canonical	-	1447	1465	FRSSMYIEILISLCLYYMR	TMD	Nout	0.81922	TTTCCCT	2.38	45	0	*
DOP1A	Q5JWR5	ENSG00000083097.15	ENST00000349129.7	-	Canonical	-	1633	1648	PITCQGMFLCAVIRAL	TMD	Nin	2.06175	AAATTTA	0.63	40	1	R*
DOP1A	Q5JWR5	ENSG00000083097.15	ENST00000349129.7	-	Canonical	-	1757	1779	ARSGILSILHMIMSSVTLLWSIL	TMD	Nin	1.10235	CCCCATT	0.81	37	17	FNESWCSLYGCHCICVE*
DOP1A	Q5JWR5	ENSG00000083097.15	ENST00000349129.7	-	Canonical	-	1811	1834	ILELLGPISMNHGVHFMAAIAFVW	TMD	Nout	3.34549	AGTTTTA	1.79	46	37	KAATSHSQGQETSFFGSLHASVFLCLYSKNSSAQFSG*
DOP1A	Q5JWR5	ENSG00000083097.15	ENST00000349129.7	-	Canonical	-	1893	1909	KHLSLEVCMLQFFYAYI	TMD	Nin	2.69692	AAACCCT	1.86	45	0	*
DOP1A	Q5JWR5	ENSG00000083097.15	ENST00000349129.7	-	Canonical	-	1934	1953	LSLPAPGQFLILGVLNEFIM	TMD	Nout	3.37145	TCCCAAA	2.66	48	10	NNGRWNQFGI*
BCKDHB	P21953	ENSG00000083123.15	ENST00000320393.9	ENST00000356489.9	Canonical	-	1	16	MAVVAAAAGWLLRLRA	Signal Peptide	Nin	1.82648	TCATTTT	2.32	36	28	YFPARSGAPGVRANSENESFPVCNKCLG*
PLOD1	Q02809	ENSG00000083444.17	ENST00000196061.5	-	Canonical	-	1	16	MRPLLLLALLGWLLLA	Signal Peptide	Nin	-1.12152	GAAGGGG	2.48	51	33	DVGRWRAEGPAAEESSGEARRQGGSGHSLRRQL*
P2RX5	Q93086	ENSG00000083454.23	ENST00000225328.10	-	Canonical	-	31	51	LLYRLLQASILAYLVVWVFLI	TMD	Nin	-1.80766	CTTTTTT	0.93	49	17	CGHQPDCDPQPAAERLC*
SLC27A5	Q9Y2P5	ENSG00000083807.10	ENST00000263093.7	-	Canonical	-	334	358	LPLYHVMGLVVGILGCLDLGATCVL	TMD	Nout	-0.0493011	GGGCAAT	2.57	49	4	WTTG*
FAT1	Q14517	ENSG00000083857.15	ENST00000441802.7	-	Canonical	-	1	16	MGRHLALLLLLLLLFQ	Signal Peptide	Nin	-0.728034	GGGTGTT	1.75	43	18	LHYTSSVGSKVQNCFRRQ*
ZMPSTE24	O75844	ENSG00000084073.10	ENST00000372759.4	-	Canonical	-	17	33	KRIFGAVLLFSWTVYLW	TMD	Nout	0.146601	GGATAAA	1.81	39	13	KHFQLLVRTLFRD*
ZMPSTE24	O75844	ENSG00000084073.10	ENST00000372759.4	-	Canonical	-	89	104	GTLILLFGGIPYLWRL	TMD	Nin	1.08073	AGAAAAA	2.46	46	37	TWLQSTDFGVLHERCNQEICCDSVYFVACVFTSTLHY*
ZMPSTE24	O75844	ENSG00000084073.10	ENST00000372759.4	-	Canonical	-	120	144	ITQSLVFLLLATLFSALTGLPWSLY	TMD	Nout	-0.805548	TATTAAA	1.74	44	3	NWG*
ZMPSTE24	O75844	ENSG00000084073.10	ENST00000372759.4	-	Canonical	-	170	191	KFVVTQCILLPVSSLLLYIIKI	TMD	Nin	0.612239	GGGAAAG	2.65	40	1	A*
ZMPSTE24	O75844	ENSG00000084073.10	ENST00000372759.4	-	Canonical	-	195	219	YFFIYAWLFTLVVSLVLVTIYADYI	TMD	Nout	-3.77898	TTATTTT	1.18	47	12	LWLLQEQANSFV*
ZMPSTE24	O75844	ENSG00000084073.10	ENST00000372759.4	-	Canonical	-	354	370	MNSFLCFFLFAVLIGRK	TMD	Nin	0.275673	GAAACTT	2.51	53	3	WEG*
ZMPSTE24	O75844	ENSG00000084073.10	ENST00000372759.4	-	Canonical	-	384	399	TLIGLLIIFQFIFSPY	TMD	Nout	0.942817	CCCTGTT	1.89	46	1	F*
APLP2	Q06481	ENSG00000084234.18	ENST00000338167.10	-	Canonical	-	10	34	AATGRLLLLLLVGLTAPALALAGYI	Signal Peptide	Nin	-2.15306	AACAAAA	2.8	48	26	RRSSSVLSGDVSRATDHKCDGGKPAG*
SLCO1A2	P46721	ENSG00000084453.17	ENST00000683939.1	ENST00000307378.10	Canonical	-	19	35	LKMFLLAITCAFVSKTL	TMD	Nin	0.810553	TTATTTT	1.18	42	5	WNQTA*
SLCO1A2	P46721	ENSG00000084453.17	ENST00000683939.1	ENST00000307378.10	Canonical	-	64	79	SFEIGNLLLIIFVSYF	TMD	Nout	1.77809	GGAAAAT	1.26	54	18	WNPDFKTNAGSIRVYKGS*
SLCO1A2	P46721	ENSG00000084453.17	ENST00000683939.1	ENST00000307378.10	Canonical	-	83	105	LHRPIMIGIGCVVMGLGCFLKSL	TMD	Nin	0.467532	GGAAGTT	2.42	46	0	*
SLCO1A2	P46721	ENSG00000084453.17	ENST00000683939.1	ENST00000307378.10	Canonical	-	155	170	SLMWVYVLVGNIVRGM	TMD	Nout	2.64502	AAATGTT	1.82	48	2	LC*
SLCO1A2	P46721	ENSG00000084453.17	ENST00000683939.1	ENST00000307378.10	Canonical	-	194	218	LYIGLVETGAIIGPLIGLLLASFCA	TMD	Nin	0.115606	TTTTTTC	1.98	44	13	LFAQHTSKGRTRD*
SLCO1A2	P46721	ENSG00000084453.17	ENST00000683939.1	ENST00000307378.10	Canonical	-	242	266	VGAWWFGFLICAGVNVLTAIPFFFL	TMD	Nout	-1.83693	TTTTCTA	2	38	27	TFHEKSFLQSNLYAFHTCKCDTVQCIR*
SLCO1A2	P46721	ENSG00000084453.17	ENST00000683939.1	ENST00000307378.10	Canonical	-	356	380	FLMGIYNLPPICIGYIIGGLIMKKF	TMD	Nout	1.31878	GGAAAAT	1.26	51	0	*
SLCO1A2	P46721	ENSG00000084453.17	ENST00000683939.1	ENST00000307378.10	Canonical	-	387	410	AAHIGCWLSLLEYLLYFLSFLMTC	TMD	Nin	0.94789	TAAAATA	1.91	37	20	MGSCVWKQWLVISVSLSCWL*
SLCO1A2	P46721	ENSG00000084453.17	ENST00000683939.1	ENST00000307378.10	Canonical	-	508	529	LMLQYFLILSAMSSFIYSLAAI	TMD	Nout	0.122338	TTTAATG	2.87	40	13	GFHMFTLGNFEMW*
SLCO1A2	P46721	ENSG00000084453.17	ENST00000683939.1	ENST00000307378.10	Canonical	-	552	576	TFCTRVFAGIPAPIYFGALMDSTCL	TMD	Nin	1.87263	CTTTGTT	2.42	36	16	SSLNHLNSFEEVSSTW*
RAB10	P61026	ENSG00000084733.11	ENST00000264710.5	-	Canonical	-	8	29	LLFKLLLIGDSGVGKTCVLFRF	Signal Peptide	Nin	2.4898	AATGGGT	2.83	53	5	YHASI*
FCN1	O00602	ENSG00000085265.12	ENST00000371806.4	-	Canonical	-	6	25	ATMARGLAVLLVLFLHIKNL	Signal Peptide	Nin	0.316595	AAAGGGA	2.65	37	82	RGRCHWRERRTRSPWSPWKGRTSGAQRRPRREGDAWRERRRWAVSVVCDRPTQLQGPARPGVFPERLAHHLPARLPAPDCAL*
SCAMP1	O15126	ENSG00000085365.18	ENST00000621999.5	-	Canonical	-	184	207	FGLSILWFLLFTPCSFVCWYRPLY	TMD	Nout	-1.32041	AAATATT	1.14	49	36	SCWNHDDNHSSTFHSISSHLTSYVQKSTWTISHNRC*
SCAMP1	O15126	ENSG00000085365.18	ENST00000621999.5	-	Canonical	-	215	231	SFRFFVFFFVYICQFAV	TMD	Nin	0.620152	CAAAAAA	0.93	51	10	STWTISHNRC*
OVGP1	Q12889	ENSG00000085465.13	ENST00000369732.4	-	Canonical	-	1	16	MWKLLLWVGLVLVLKH	Signal Peptide	Nin	0.417819	GATATTT	1.91	38	12	CLCLNEQQSDCC*
PILRA	Q9UKJ1	ENSG00000085514.16	ENST00000198536.7	-	Canonical	-	1	19	MGRPLLLPLLPLLLPPAFL	Signal Peptide	Nin	2.00414	TTACCCC	2.41	37	69	LGVSHSSRRENILETGPLPQAVLLQHKAAFHSQGLCEPALSELDRGSEERLPQDLQPAEAGPVCVFLPS*
PILRA	Q9UKJ1	ENSG00000085514.16	ENST00000198536.7	-	Canonical	-	198	222	VGVAVAVTVLGIMILGLICLLRWRR	TMD	Nout	-3.3378	AAATCCC	2.06	38	2	QG*
ABCB1	P08183	ENSG00000085563.15	ENST00000622132.5	ENST00000265724.8	Canonical	-	212	236	WKLTLVILAISPVLGLSAAVWAKIL	TMD	Nout	-0.907943	TTTAGAA	2.76	44	2	RS*
ABCB1	P08183	ENSG00000085563.15	ENST00000622132.5	ENST00000265724.8	Canonical	-	331	346	VLTVFFSVLIGAFSVG	TMD	Nout	1.62088	AAATTTG	2.32	44	15	GIQKCSLQLPISKRS*
ABCB1	P08183	ENSG00000085563.15	ENST00000622132.5	ENST00000265724.8	Canonical	-	708	732	WPYFVVGVFCAIINGGLQPAFAIIF	TMD	Nin	1.18672	GGGTTTC	2.24	41	29	HIWQSWRDPHQAAPIHGFPIHAQTGCELV*
ABCB1	P08183	ENSG00000085563.15	ENST00000622132.5	ENST00000265724.8	Canonical	-	754	777	LFSLLFLALGIISFITFFLQGFTF	TMD	Nout	-2.61202	AGTTAAA	2.42	47	48	RGYRFQACCNYPEYSKSWDRNNYILHLWLATNTVTLSNCTHHCNSRSC*
ABCB1	P08183	ENSG00000085563.15	ENST00000622132.5	ENST00000265724.8	Canonical	-	828	847	AIGSRLAVITQNIANLGTGI	TMD	Nin	5.42108	GAAAGAA	2.84	40	9	TRRFWEDRY*
ABCB1	P08183	ENSG00000085563.15	ENST00000622132.5	ENST00000265724.8	Canonical	-	940	964	ITFSFTQAMMYFSYAGCFRFGAYLV	TMD	Nin	2.17206	TGAAAAA	2.46	48	4	NPFD*
TTC39A	Q5SRH9	ENSG00000085831.16	ENST00000680483.1	-	Canonical	-	234	254	FRSVLCVMLLLCYHTFLTFVL	TMD	Nout	-0.828455	CATTAAA	1.74	36	3	RQH*
MGST2	Q99735	ENSG00000085871.9	ENST00000265498.6	ENST00000616265.4; ENST00000503816.1	Canonical	-	1	17	MAGNSILLAAVSILSAC	Signal Peptide	Nin	2.59058	GTTTTAT	2.11	41	41	SYIHNYIVDGWVVFQPSFCYLSGSGVHIWPSPILLGIFRSC*
MGST2	Q99735	ENSG00000085871.9	ENST00000265498.6	ENST00000616265.4; ENST00000503816.1	Canonical	-	66	90	TLWMAGWYFNQVFATCLGLVYIYGR	TMD	Nout	0.744681	CAATATT	2.62	47	9	CQETEAAIL
AQP6	Q13520	ENSG00000086159.14	ENST00000315520.10	-	Canonical	-	55	76	VLQIAITFNLVTAMAVQVTWKA	TMD	Nout	1.82808	GGGGGCT	2.66	37	168	CSALWGHAGRHPRDPWDQRGPEQCLNWPGGGSGAASDPAAGALCLRFHRQPSDIRLPGHHDWDLCGTGPPHWDPLHWLLHESSPLLRPCHHHWEVHSPLGLLGGAPDGSPPGLTDLQLRPVPRHQDPGAAAGYPHRHRRGGDRGRGRGGAPEEGIPAGFGSRGDGECV
IPO11	Q9UI26	ENSG00000086200.17	ENST00000325324.11	-	Canonical	-	3	18	LNSASTVVLQVLTQAT	Signal Peptide	Nin	5.01404	TTTTAAA	0.93	47	3	TWN*
FOLH1	Q04609	ENSG00000086205.18	ENST00000256999.7	-	Canonical	-	19	43	RWLCAGALVLAGGFFLLGFLFGWFI	TMD	Nin	-3.59523	AAACTTT	2.39	45	18	SACKANSIPVERIWPGFC*
FAT2	Q9NYQ8	ENSG00000086570.13	ENST00000261800.6	-	Canonical	-	4049	4073	LLIITVAVAFIIISTVGLLFYCRRC	TMD	Nout	-3.36714	TCCAAAT	2.85	51	0	*
HSD17B2	P37059	ENSG00000086696.11	ENST00000199936.9	-	Canonical	-	37	61	WMVCLAGLCAVCLLILSPFWGLILF	TMD	Nin	-3.05504	GGTATTT	2.29	47	5	CRSFE*
ALG9	Q9H6U8	ENSG00000086848.15	ENST00000616540.5	-	Canonical	-	212	235	TSIAVLGVAAGAILGWPFSAALGL	TMD	Nout	0.692671	CATTGTT	2.3	48	2	FV*
ALG9	Q9H6U8	ENSG00000086848.15	ENST00000616540.5	-	Canonical	-	251	274	FFHWSLMALILFLVPVVVIDSYYY	TMD	Nin	-1.95902	GAATTTC	2.69	38	133	QCSLCFGSPSPTTDFSYGIPAAEISCSEFRPPVLAYLGSNVYLVYNFLHPASQRGEISFPCVSTYMSLWRCGSLCTSAQFSVLPEMLPLCVSTISPGALYCDIELAGIRNCLPVWALVIFSLCGTVQRISRAP*
ALG9	Q9H6U8	ENSG00000086848.15	ENST00000616540.5	-	Canonical	-	303	327	WYFYLINGFLNFNVAFALALLVLPL	TMD	Nout	-1.18224	TTTCCCT	2.38	45	73	CVSTYMSLWRCGSLCTSAQFSVLPEMLPLCVSTISPGALYCDIELAGIRNCLPVWALVIFSLCGTVQRISRAP*
ALG9	Q9H6U8	ENSG00000086848.15	ENST00000616540.5	-	Canonical	-	419	441	WLALGTVFLFGLLSFSRSVALFR	TMD	Nin	-0.715643	ATTTCCC	2.66	40	6	QQLPSS*
NOX4	Q9NPH5	ENSG00000086991.13	ENST00000263317.9	-	Canonical	-	61	84	ASVLNLNCSLILLPMCRTLLAYLR	TMD	Nout	0.606727	CTTTGTT	2.42	53	0	*
NOX4	Q9NPH5	ENSG00000086991.13	ENST00000263317.9	-	Canonical	-	161	184	GLTGVCMVVVLFLMITASTYAIRV	TMD	Nout	-1.60561	GAATATT	1.52	51	11	FLTRVFLRTFS*
NOX4	Q9NPH5	ENSG00000086991.13	ENST00000263317.9	-	Canonical	-	189	213	IFWYTHNLFFVFYMLLTLHVSGGLL	TMD	Nin	-0.270718	CAAATTT	1.86	51	12	CEDLYGRAQIPS*
ACHE	P22303	ENSG00000087085.16	ENST00000241069.11	ENST00000428317.7; ENST00000412389.5	Canonical	-	6	29	CLLHTPSLASPLLLLLLWLLGGGV	Signal Peptide	Nin	0.0950392	CCCCTTT	0.93	37	43	CGATHGTPSLSATGAQAALVRGGRRYNLPECLLPICGHPIPRF*
TMPRSS11E	Q9UL52	ENSG00000087128.10	ENST00000305363.9	-	Canonical	-	19	43	WVIGLVIFISLIVLAVCIGLTVHYV	TMD	Nin	-3.55196	GAAAAAT	0.71	44	3	CIL*
LPCAT2	Q7L5N7	ENSG00000087253.13	ENST00000262134.10	-	Canonical	-	59	83	VLLGIILLPIRVLLVALILLLAWPF	TMD	Nin	-4.12543	GGGATTT	1.48	39	26	YSCCKRKDCKSFGSTSFCCCPSFNIL*
L2HGDH	Q9H9P8	ENSG00000087299.12	ENST00000267436.9	ENST00000421284.7	Canonical	-	49	70	FDIVIVGGGIVGLASARALILR	TMD	Nin	0.482054	CAAATTA	2.51	40	9	MCTRCSPPL*
NID2	Q14112	ENSG00000087303.19	ENST00000216286.10	-	Canonical	-	579	596	ALLPLTPIGGLFGWLFAL	TMD	Nout	0.901558	GGGACTT	2.68	38	0	*
ERGIC2	Q96RQ1	ENSG00000087502.19	ENST00000360150.9	-	Canonical	-	35	55	TVSLIAFTTMALLTIMEFSVY	TMD	Nin	0.764279	GGATTTA	1.18	39	13	SRNNGCICRWFSL*
ERGIC2	Q96RQ1	ENSG00000087502.19	ENST00000360150.9	-	Canonical	-	311	332	FWQFFVRLCGIVGGIFSTTGML	TMD	Nout	1.2002	AAATAAT	2.14	41	3	YTL
ALG6	Q9Y672	ENSG00000088035.18	ENST00000263440.6	-	Canonical	-	3	21	KWYLMTVVVLIGLTVRWTV	Signal Peptide	Nin	-1.07793	CAATTTA	2.11	42	14	TVLGIGLPTSYSLS*
ALG6	Q9Y672	ENSG00000088035.18	ENST00000263440.6	-	Canonical	-	111	135	FMRTTVLIADLLIYIPAVVLYCCCL	TMD	Nout	-0.87056	GGGTGTT	1.75	41	5	SWNIL*
ALG6	Q9Y672	ENSG00000088035.18	ENST00000263440.6	-	Canonical	-	144	162	IANALCILLYPGLILIDYG	TMD	Nin	1.38697	ATTTTTT	0.93	47	8	LLFTWQVF*
ALG6	Q9Y672	ENSG00000088035.18	ENST00000263440.6	-	Canonical	-	171	195	LGFALWGVLGISCDCDLLGSLAFCL	TMD	Nout	0.882915	TATTGTT	2.3	41	28	CGFLRSLLAAILYRKGTNPAGSKKTLPG*
ALG6	Q9Y672	ENSG00000088035.18	ENST00000263440.6	-	Canonical	-	228	251	FVLLVKLACIVVASFVLCWLPFFT	TMD	Nin	-2.51246	ATTAATA	2.56	46	31	NELLFYVFEPASCMHKINTSALFQRIQIYTG*
ALG6	Q9Y672	ENSG00000088035.18	ENST00000263440.6	-	Canonical	-	298	318	LIMSFCSTFLSLLPACIKLIL	TMD	Nout	1.27732	TCCTTTT	2.13	44	11	YVYLVFTCVNI*
ALG6	Q9Y672	ENSG00000088035.18	ENST00000263440.6	-	Canonical	-	325	341	FKFTLVSCALSFFLFSF	TMD	Nin	0.523136	ATTTTTT	0.93	55	10	YSLCNFLFNI*
ALG6	Q9Y672	ENSG00000088035.18	ENST00000263440.6	-	Canonical	-	437	460	RIIQYLFLISVITMVLLTLMTVTL	TMD	Nout	-2.80923	GAAGAAA	2.86	43	3	NQL
GP6	Q9HCN6	ENSG00000088053.11	ENST00000417454.5	-	Canonical	-	270	288	LVRICLGAVILIILAGFLA	TMD	Nout	-2.59099	GGATGTT	2.37	42	8	SQPRVMFM
EDEM2	Q9BV94	ENSG00000088298.13	ENST00000374492.8	-	Canonical	-	1	16	MPFRLLIPLGLLCALL	Signal Peptide	Nin	0.245066	CTTTCCC	2.66	38	2	LR*
SLC15A1	P46059	ENSG00000088386.17	ENST00000376503.10	-	Canonical	-	27	47	RFSYYGMRAILILYFTNFISW	TMD	Nin	0.943929	CATTAAT	2.62	55	0	*
SLC15A1	P46059	ENSG00000088386.17	ENST00000376503.10	-	Canonical	-	87	107	LSIVYTIGQAVTSVSSINDLT	TMD	Nin	4.93767	GAAACAA	2.4	49	12	KKQIFFHLLLGY*
SLC15A1	P46059	ENSG00000088386.17	ENST00000376503.10	-	Canonical	-	162	186	FFSIFYLAINAGSLLSTIITPMLRV	TMD	Nin	0.846871	GGGTAAA	1.19	47	11	SGQVHRFCHQK*
SLC15A1	P46059	ENSG00000088386.17	ENST00000376503.10	-	Canonical	-	325	348	MQTVNAILIVIMVPIFDAVLYPLI	TMD	Nout	0.228816	CCCCAAA	0.93	41	6	RKRSPN*
SLC15A1	P46059	ENSG00000088386.17	ENST00000376503.10	-	Canonical	-	358	378	LKKMAVGMVLASMAFVVAAIV	TMD	Nin	0.535268	AAACAAA	2.39	54	17	TDKDKHFFSWITSHCCN*
SLC15A1	P46059	ENSG00000088386.17	ENST00000376503.10	-	Canonical	-	588	607	YFLLTCGEVVFSVTGLEFSY	TMD	Nout	2.33745	CATTCTA	2.81	42	31	ICRVASGRLCNFCHHGSVLYLHQPSGDRSSI*
SLC15A1	P46059	ENSG00000088386.17	ENST00000376503.10	-	Canonical	-	617	639	VLQAGWLLTVAVGNIIVLIVAGA	TMD	Nin	-0.110725	AAAGAAA	2.48	47	6	KQTGKE*
TMEM40	Q8WWA1	ENSG00000088726.16	ENST00000314124.12	ENST00000264728.8	Canonical	-	160	181	FFHFVLLCFAIGALLVCYHYYA	TMD	Nin	-1.99322	CATCCCC	2.41	36	5	PLPEV*
CRLS1	Q9UJA2	ENSG00000088766.12	ENST00000378863.9	-	Canonical	-	112	129	MLSMTRIGLAPVLGYLII	TMD	Nin	2.11528	TAAAATA	1.91	44	7	TYQYLIC*
CRLS1	Q9UJA2	ENSG00000088766.12	ENST00000378863.9	-	Canonical	-	171	190	LADKILISILYVSLTYADLI	TMD	Nin	1.66681	GTTAAAA	1.58	45	28	TNIHQQGEYSSPVNLGGSFFGSSSFQLC*
CRLS1	Q9UJA2	ENSG00000088766.12	ENST00000378863.9	-	Canonical	-	194	217	LTYMIISRDVMLIAAVFYVRYRTL	TMD	Nout	-0.225385	CATTTAT	1.99	50	17	SSDTMVFYSFHHSCISL*
CRLS1	Q9UJA2	ENSG00000088766.12	ENST00000378863.9	-	Canonical	-	246	262	TAVQLILVAASLAAPVF	TMD	Nin	1.96161	GATAAAA	0.98	36	2	RL
DEFB127	Q9H1M4	ENSG00000088782.5	ENST00000382388.4	-	Canonical	-	1	16	MGLFMIIAILLFQKPT	Signal Peptide	Nin	1.00437	TAAAAAA	0.93	47	35	NYKATSSKASNTCTDSSRLCYNNRKFPKPEDTVYI
ATRN	O75882	ENSG00000088812.18	ENST00000262919.10	-	Canonical	-	1282	1303	FFVTFFSCFLSLLLVAAVVWKI	TMD	Nout	-1.79355	TCCCAAA	2.66	49	76	THCTGAVFWQQSRCPLCVCEAPSRPGWHPSSWAVRSCCGQRPGGHFSADADSVQGEVRSREKPEAAAPCTAWDLHL
SIGLEC1	Q9BZZ2	ENSG00000088827.14	ENST00000344754.6	-	Canonical	-	3	23	FLPKLLLLASFFPAGQASWGV	Signal Peptide	Nin	2.52172	GGACCCC	2.61	51	44	QAGGGPLPRPHRVHGEPRAQGVQPAAEGPAARGLWFLQLPLRDQ*
SLC4A11	Q8NBS3	ENSG00000088836.14	ENST00000642402.1	-	Canonical	-	556	576	ATAVLSLLIMLGTLWLGYTLY	TMD	Nout	-1.6754	CCCCTTT	0.93	51	100	CDGADPVAVPEGRQRCHGPRLPAVHALLHRAELGGRLGECTGEQAGEGHCLPLGPPAPRHHQHRAVSVWAALDPCRLPPLPAARASPGLSGGACGERTHL*
SLC4A11	Q8NBS3	ENSG00000088836.14	ENST00000642402.1	-	Canonical	-	738	760	TRLTSLGASVLVGLSLLLLPVPL	TMD	Nout	-0.398555	CCCCCCG	2.72	39	60	DTLHPEGAPEEDPLLHGPAGASAAAAVCLRHELPALHEDDLSPHHDRHDPHPLYPAAPNH*
CPXM1	Q96SM3	ENSG00000088882.8	ENST00000380605.3	-	Canonical	-	1	19	MWGLLLALAAFAPAVGPAL	Signal Peptide	Nin	1.11197	GAAGAAA	2.86	51	36	KGHYEEAEEANSNSPHPTGDCRAPCDPHSSRDPRPR*
F11	P03951	ENSG00000088926.15	ENST00000403665.7	-	Canonical	-	1	25	MIFLYQVVHFILFTSVSGECVTQLL	Signal Peptide	Nin	1.90771	GGATCCC	2.61	43	20	HPMVYLCPERQCYRNTAKSE*
SIRPG	Q9P1W8	ENSG00000089012.14	ENST00000303415.7	-	Canonical	-	11	28	PGPFLLLTLLLGLTEVAG	Signal Peptide	Nin	1.86948	GGAATTA	2.51	46	31	NLQSKRRPLPQGNNSFRPHKEKQHGLFHPHQ*
P2RX7	Q99572	ENSG00000089041.17	ENST00000328963.10	-	Canonical	-	28	46	TIKWFFHVIIFSYVCFALV	TMD	Nout	0.109017	CCCTTTG	2.39	49	34	AGELFLRDDKLSQNRRPRAAVVSRVSHPQDALFL*
SLC23A2	Q9UGH3	ENSG00000089057.15	ENST00000338244.6	ENST00000379333.5	Canonical	-	218	242	AIIMSSLIEVVIGLLGLPGALLKYI	TMD	Nin	0.521756	AAATGTT	1.82	46	0	*
SLC23A2	Q9UGH3	ENSG00000089057.15	ENST00000338244.6	ENST00000379333.5	Canonical	-	270	288	WGIAMLTIFLVLLFSQYAR	TMD	Nout	-0.877338	CCCTCCC	2.13	48	24	RQHKVWLLCSHRCQARRASGSPVV*
SLC23A2	Q9UGH3	ENSG00000089057.15	ENST00000338244.6	ENST00000379333.5	Canonical	-	368	392	FQWGLPTVSAAGVIGMLSAVVASII	TMD	Nout	1.29611	TTTGGGA	2.54	55	55	NYKGRQPPRDTVRSSPHARSGHDREVQRPLCVPSGSCAGSPVLHALWNDHSCWPL*
SLC23A2	Q9UGH3	ENSG00000089057.15	ENST00000338244.6	ENST00000379333.5	Canonical	-	486	509	VLGALFCTLFGMITAVGLSNLQFI	TMD	Nout	0.184203	GGCTTTT	2.66	55	3	YPG*
SLC23A2	Q9UGH3	ENSG00000089057.15	ENST00000338244.6	ENST00000379333.5	Canonical	-	517	535	LFVLGFSIFFGLVLPSYLR	TMD	Nin	-0.507653	GAAGGGT	2.74	50	56	CGQREQITRRHGVVQFAIWHEHYKKIQMLQLLTHQPNLCGLHMERPQEERQQPEFR*
SLC23A2	Q9UGH3	ENSG00000089057.15	ENST00000338244.6	ENST00000379333.5	Canonical	-	552	568	VLLTTAMFVGGCVAFIL	TMD	Nout	0.382743	AAAAAAA	0	42	31	IQMLQLLTHQPNLCGLHMERPQEERQQPEFR*
SLC8B1	Q6J4K2	ENSG00000089060.12	ENST00000680972.1	ENST00000552014.5; ENST00000202831.7	Canonical	-	169	192	LALGALFGAGVLVTTVVAGGITIL	TMD	Nout	-0.70671	GGGTTAC	2.67	39	47	PGLVCVLCGHCDSLHLDLPTATERISVLPHASYSRDPLRLRGGPGIF*
SLC8B1	Q6J4K2	ENSG00000089060.12	ENST00000680972.1	ENST00000552014.5; ENST00000202831.7	Canonical	-	358	382	LNCLHLVISPLVVVLTLQSGTYGVY	TMD	Nin	1.67234	GGGCTTT	1.69	42	148	SDQRPVDQRGRHRGGEHLAVPGCGLPAEQHCAGAHAAGLGEQHWRCLLGFHTGSPGLPTDGVLRLLWRHHLQHPRGCGAGLPAPDLPKPHRSEAGARRTAGVGPGRRPGAQPRLLPGLSPIAVLPAQQSLWLLPAPLLPELPCRGPPH*
SLC8B1	Q6J4K2	ENSG00000089060.12	ENST00000680972.1	ENST00000552014.5; ENST00000202831.7	Canonical	-	416	438	RLHWLFAFLGFLTSALWINAAAT	TMD	Nin	-0.426262	GGATTTC	2.86	36	98	HTGSPGLPTDGVLRLLWRHHLQHPRGCGAGLPAPDLPKPHRSEAGARRTAGVGPGRRPGAQPRLLPGLSPIAVLPAQQSLWLLPAPLLPELPCRGPPH*
GCN1	Q92616	ENSG00000089154.11	ENST00000300648.7	-	Canonical	-	2322	2341	VKAALLETLSLLLAKVGIAL	TMD	Nin	2.1533	GGACCCC	2.61	40	55	PLHRAAQWHPRHGGPRCQGHHAAGPEVCDSGSRGQSGCRHPEKHRLTPAEHAGTR*
LTBP4	Q8N2S1	ENSG00000090006.18	ENST00000396819.8	-	Canonical	-	5	20	VRLLWVSLLVLLAQLG	Signal Peptide	Nin	0.271679	CCCGGGG	2.72	55	22	GTRLPRLPVSLDLSQWRCVREA*
SLC9A1	P19634	ENSG00000090020.11	ENST00000263980.8	-	Canonical	-	14	33	RIFPSLLVVVALVGLLPVLR	Signal Peptide	Nin	-0.918143	CCCTGTT	1.89	39	0	*
SLC9A1	P19634	ENSG00000090020.11	ENST00000263980.8	-	Canonical	-	186	210	LGTILIFAVVGTLWNAFFLGGLMYA	TMD	Nin	-1.06467	TGTTTTT	1.49	48	6	WGVLAQ*
SLC9A1	P19634	ENSG00000090020.11	ENST00000263980.8	-	Canonical	-	450	469	FIIAYGGLRGAIAFSLGYLL	TMD	Nin	1.36712	GAAAAAG	2.48	40	42	ARDEALHQRRDPHTVPGPPSDRHRRHLWPLRSPPLEGQAQPV*
SLC9A1	P19634	ENSG00000090020.11	ENST00000263980.8	-	Canonical	-	476	500	MCDLFLTAIITVIFFTVFVQGMTIR	TMD	Nout	-1.73114	GTTTAAT	2.74	52	0	*
SPTLC1	O15269	ENSG00000090054.16	ENST00000262554.7	-	Canonical	-	161	179	AIIYSYGFATIASAIPAYS	TMD	Nin	3.04804	AAAAGAA	2.46	42	38	TRDRRSKESSQGSCNSAFHCSRRIVYEYWNYLSSSRIG*
SPTLC1	O15269	ENSG00000090054.16	ENST00000262554.7	-	Canonical	-	235	255	ARVTRRFIVVEGLYMNTGTIC	TMD	Nout	3.36487	CAATATT	2.62	40	0	*
PAPOLA	P51003	ENSG00000090060.19	ENST00000216277.13	-	Canonical	-	240	260	ILGFLGGVSWAMLVARTCQLY	TMD	Nin	1.08196	AAACCCC	1.46	44	1	Q*
SI	P14410	ENSG00000090402.8	ENST00000264382.8	-	Canonical	-	9	33	LEISLIVLFVIVTIIAIALIVVLAT	TMD	Nin	-4.3405	AATAAAC	2.44	41	23	LHSRTIPNRGNLCTERLLLEAVE*
MUL1	Q969V5	ENSG00000090432.7	ENST00000264198.5	-	Canonical	-	9	30	LCQFILLGTTSVVTAALYSVYR	Signal Peptide	Nin	0.654042	TGTTAAA	2.42	44	3	RNA*
DNAJB11	Q9UBS4	ENSG00000090520.12	ENST00000265028.8	ENST00000439351.5	Canonical	-	258	278	LYTNVTISLVESLVGFEMDIT	TMD	Nin	4.19409	GGATTTT	0.88	46	33	SKRTVNRGSERRYQTATETRVSAEGIQWTARIL
CERS4	Q9HA82	ENSG00000090661.13	ENST00000251363.10	ENST00000559450.6	Canonical	-	138	162	WRFLFYLSSFVGGLSVLYHESWLWA	TMD	Nin	0.947771	GGATTTC	2.86	42	36	QGAGDTPLRGGHPDDLLLQCQPAAHWLSGAAVTRFL*
MCOLN1	Q9GZU1	ENSG00000090674.16	ENST00000264079.11	-	Canonical	-	496	520	LYLYSFISLFIYMVLSLFIALITGA	TMD	Nout	-2.97682	GGACCCC	2.61	49	10	LGGAFAAGEL
EFNB1	P98172	ENSG00000090776.6	ENST00000204961.5	-	Canonical	-	239	263	ALFAAVGAGCVIFLLIIIFLTVLLL	TMD	Nout	-5.62702	CATTCCC	2.54	40	12	LTDYREQLLPPL*
DLL3	Q9NYJ7	ENSG00000090932.11	ENST00000356433.10	-	Canonical	-	490	513	RYLLPPALGLLVAAGVAGAALLLV	TMD	Nout	-1.11297	CCCTGAA	2.86	52	21	RCRPSRDLCHICSFHLRSGGL
NAT14	Q8WUY8	ENSG00000090971.5	ENST00000205194.5	-	Canonical	-	36	51	LHALTRPPALLLLAAA	TMD	Nin	3.40643	GGGCCCC	0.76	44	8	LGGRAGLR*
PITPNM2	Q9BZ72	ENSG00000090975.14	ENST00000320201.10	-	Canonical	-	719	740	ITDLFLFGCPLGLVLALRKTVI	TMD	Nout	-0.238714	GGGGGAT	0.88	53	39	WLLHAAGGCAPDPQCSLPRAWRPLLAGHCPCQSWLPPSQ*
LAMB4	A4D0S4	ENSG00000091128.13	ENST00000388781.8	ENST00000205386.8	Canonical	-	1	16	MQFQLTLFLHLGWLSY	Signal Peptide	Nin	2.18024	GGAGGGG	2.65	47	7	GTKMLHL*
NRCAM	Q92823	ENSG00000091129.22	ENST00000379028.8	-	Canonical	-	11	30	RLSAGRVPLILFLCQMISAL	Signal Peptide	Nin	1.62985	TCATTTT	2.32	55	0	*
NRCAM	Q92823	ENSG00000091129.22	ENST00000379028.8	-	Canonical	-	1169	1192	WFIGLMCAVALLILILLIVCFIRR	TMD	Nout	-5.64889	GAAAAAA	0.38	42	14	RKSNSFRQDCEKRR*
LAMB1	P07942	ENSG00000091136.15	ENST00000222399.11	-	Canonical	-	1	20	MGLLQLLAFSFLALCRARVR	Signal Peptide	Nin	0.126482	CAAAAAA	0.93	53	11	MLHMQFPRSLS*
SLC26A4	O43511	ENSG00000091137.14	ENST00000644269.2	-	Canonical	-	83	100	WLLSDVISGVSTGLVATL	TMD	Nin	3.40699	TTTAATG	2.87	45	33	GGICCSEHGPRRTLSRIQQQWNCIKYYYDRHCS*
SLC26A4	O43511	ENSG00000091137.14	ENST00000644269.2	-	Canonical	-	106	130	ALLAAVPVGYGLYSAFFPILTYFIF	TMD	Nout	0.899639	ATTAAAT	1.91	40	8	YYYDRHCS*
SLC26A4	O43511	ENSG00000091137.14	ENST00000644269.2	-	Canonical	-	192	216	LTLLVGIIQLIFGGLQIGFIVRYLA	TMD	Nin	-1.25917	AAATATT	1.14	46	1	W*
SLC26A4	O43511	ENSG00000091137.14	ENST00000644269.2	-	Canonical	-	269	288	LADFTAGLLTIVVCMAVKEL	TMD	Nout	1.11171	GGGGTTT	0.93	45	3	FAS*
SLC26A4	O43511	ENSG00000091137.14	ENST00000644269.2	-	Canonical	-	480	504	VIWVFTCIVSIILGLDLGLLAGLIF	TMD	Nin	-2.48557	TATTTTC	2.79	49	7	LWQCRWF*
SLC26A3	P40879	ENSG00000091138.13	ENST00000340010.10	-	Canonical	-	104	123	YGLYASFFPAIIYLFFGTSR	TMD	Nout	1.32757	GAATAAT	2.52	40	5	FFTTG*
SLC26A3	P40879	ENSG00000091138.13	ENST00000340010.10	-	Canonical	-	182	205	VTVLSGIIQLAFGILRIGFVVIYL	TMD	Nin	-0.0524087	TAATATT	2.62	52	16	CRPGDSSDCPFGCIHC*
SLC26A3	P40879	ENSG00000091138.13	ENST00000340010.10	-	Canonical	-	209	230	LISGFTTAAAVHVLVSQLKFIF	TMD	Nout	2.06828	TGTTAAA	2.42	44	31	RNKSALQRQTSSAHSNRIHYDRDCSRCILRL*
SLC26A3	P40879	ENSG00000091138.13	ENST00000340010.10	-	Canonical	-	259	278	IADLVTALIVLLVVSIVKEI	TMD	Nin	0.188474	GAATCCT	2.84	43	8	WISAPYYT*
SLC26A3	P40879	ENSG00000091138.13	ENST00000340010.10	-	Canonical	-	470	494	LIWIMTFIFTIVLGLGLGLAASVAF	TMD	Nin	-3.22603	AAACATT	2.27	53	3	WFL*
IL5RA	Q01344	ENSG00000091181.20	ENST00000446632.7	ENST00000256452.7	Canonical	-	1	23	MIIVAHVLLILLGATEILQADLL	Signal Peptide	Nin	0.447329	AATAAAC	2.44	45	5	RSKRR*
ABCC6	O95255	ENSG00000091262.17	ENST00000205557.12	-	Canonical	-	68	92	LFKAKMVLGFALIVLCTSSVAVALW	TMD	Nin	-1.48256	AAAGGGA	2.65	35	65	SPVIWSAVWLLASLLCLASYQRCPAGLRSGLPERPCPPPVHLPMPVSGGGTVCAVLPGGSTPLLP*
ABCC6	O95255	ENSG00000091262.17	ENST00000205557.12	-	Canonical	-	135	152	VLFGYWLLCFVLPATNAA	TMD	Nin	0.867905	CCCTGAA	2.86	41	5	RPPAV*
ABCC6	O95255	ENSG00000091262.17	ENST00000205557.12	-	Canonical	-	1078	1101	LVVAVATPLATVAILPLFLLYAGF	TMD	Nout	-1.40564	CCCCTTT	0.93	43	9	CGSEQCSRR*
CMTM6	Q9NX76	ENSG00000091317.8	ENST00000205636.4	-	Canonical	-	36	55	LLRRVLKGLQLLLSLLAFIC	TMD	Nin	1.09982	GGATTTT	0.88	50	21	LYYFGNRMCVFVGIHHFCFHT*
CMTM6	Q9NX76	ENSG00000091317.8	ENST00000205636.4	-	Canonical	-	107	127	FYITLGTGCVFLLASIIFVST	TMD	Nin	-0.983609	TGAAAAT	2.79	41	2	YH*
SEL1L3	Q68CR1	ENSG00000091490.11	ENST00000399878.8	-	Canonical	-	160	178	YFIRHSISVSAVIVRAWIT	TMD	Nout	2.01817	GGGTTAT	1.44	48	16	YLEPSGKQDSTVSSGK*
TF	P02787	ENSG00000091513.16	ENST00000402696.9	-	Canonical	-	1	20	MRLAVGALLVCAVLGLCLAV	Signal Peptide	Nin	-1.84314	GAAGAAA	2.86	39	4	SLLP*
NLRP1	Q9C000	ENSG00000091592.17	ENST00000572272.6	ENST00000699709.1; ENST00000617618.5	Canonical	-	439	463	LLGSLLGKTILPEASFLITARTTAL	TMD	Nout	2.43809	AAACAAA	2.39	46	65	RALGPVSCALGVLAGLHLPDAADEAEGKTHTDFQDHHNPLSTLPCPGSPSSAIGTPAQRPLLSGC*
NLRP1	Q9C000	ENSG00000091592.17	ENST00000572272.6	ENST00000699709.1; ENST00000617618.5	Canonical	-	513	531	LWALCLVPWVSWLACTCLM	TMD	Nin	0.330691	GCAAAAA	2.02	49	7	KDPFQSR*
SLC17A6	Q9P2U8	ENSG00000091664.9	ENST00000263160.4	-	Canonical	-	172	190	AARVHYGCVIFVRILQGLV	TMD	Nout	2.75384	GTTTTAT	2.11	55	18	CLRKLWNGLVHVLAFGVL*
SLC17A6	Q9P2U8	ENSG00000091664.9	ENST00000263160.4	-	Canonical	-	245	263	VFYVYGSFGMVWYMFWLLV	TMD	Nout	0.102199	GTTTTTT	0.93	42	24	YIHASLCNNCCKLLQKLDFLFIAY*
SLC17A6	Q9P2U8	ENSG00000091664.9	ENST00000263160.4	-	Canonical	-	306	330	FFTSMPVYAIIVANFCRSWTFYLLL	TMD	Nin	0.47368	TTTTCTA	2	41	35	KKQADSFNYDSEKDHELWWFWHGSHTAPGRWLFSY*
SLC17A6	Q9P2U8	ENSG00000091664.9	ENST00000263160.4	-	Canonical	-	383	403	TVRKIMNCGGFGMEATLLLVV	TMD	Nin	3.31654	GGGCATT	1.57	43	22	FEWCWHIVRNGLSYHCWCNDKE*
SLC17A6	Q9P2U8	ENSG00000091664.9	ENST00000263160.4	-	Canonical	-	408	430	TRGVAISFLVLAVGFSGFAISGF	TMD	Nout	0.0821259	AAAGAAT	2.81	38	0	*
SLC17A6	Q9P2U8	ENSG00000091664.9	ENST00000263160.4	-	Canonical	-	476	498	WQYVFLIAALVHYGGVIFYAIFA	TMD	Nin	-0.18964	AAATTAT	1.51	38	17	WYHQVLWCHNTGQWRLA*
CPA1	P15085	ENSG00000091704.10	ENST00000011292.8	-	Canonical	-	1	17	MRGLLVLSVLLGAVFGK	Signal Peptide	Nin	0.705013	CCCCATC	2.41	44	23	RRPSALPQHPGGQDLSGVPRHQL*
TMEM101	Q96IK0	ENSG00000091947.10	ENST00000206380.8	ENST00000589334.5	Canonical	-	82	99	AALQLAISTYAAYIGGYV	TMD	Nin	3.33947	GGGTATC	2.67	49	68	LPHLCGLLTAAQQGGPAGVSEPSPRRGADDPAVLRAVWHPGPGLSVRLLRDPRCPDPGCTAAPCHAAH*
CMA1	P23946	ENSG00000092009.10	ENST00000250378.7	-	Canonical	-	1	17	MLLLPLPLLLFLLCSRA	Signal Peptide	Nin	-0.350447	GAACTTT	2.77	41	19	CADGCSLCRKVYNSHPWSP*
SLC7A8	Q9UHI5	ENSG00000092068.21	ENST00000316902.12	-	Canonical	-	40	60	IGLVSACGIIVGNIIGSGIFV	TMD	Nin	1.78611	CCCCAAA	0.93	40	3	IWR*
SLC7A8	Q9UHI5	ENSG00000092068.21	ENST00000316902.12	-	Canonical	-	160	175	GLRLLAAICLLLLTWV	TMD	Nout	-1.49888	AAAGAAT	2.81	44	2	CI*
SLC7A8	Q9UHI5	ENSG00000092068.21	ENST00000316902.12	-	Canonical	-	189	210	IFTAGKLLALALIIIMGIVQIC	TMD	Nin	-0.864762	GAACTTT	2.77	38	5	SELRD*
SLC7A8	Q9UHI5	ENSG00000092068.21	ENST00000316902.12	-	Canonical	-	365	388	IPALLFTCISTLLMLVTSDMYTLI	TMD	Nin	-0.286433	CCCCATC	2.41	38	49	HLLAVLGLPAGLQPVVRAGGVWHWPGHHADRSACLFPGCLLATQAQVFQ*
SLC7A8	Q9UHI5	ENSG00000092068.21	ENST00000316902.12	-	Canonical	-	396	412	YLFYGVTVAGQIVLRWK	TMD	Nout	2.14492	GGGTGTT	1.75	53	10	LLATQAQVFQ*
SCFD1	Q8WVM8	ENSG00000092108.22	ENST00000458591.7	-	Canonical	-	192	216	TIVDSLFCFFVTLGAVPIIRCSRGT	TMD	Nout	0.556405	TCCTTTA	2.43	53	21	TSYLDISSIGARCTGFPFKQG*
SEMA6A	Q9H2E6	ENSG00000092421.17	ENST00000343348.11	ENST00000510263.5	Canonical	-	5	20	ALLLYFTLLHFAGAGF	Signal Peptide	Nin	1.45303	TATTTAT	1.99	55	2	YC*
SEMA6A	Q9H2E6	ENSG00000092421.17	ENST00000343348.11	ENST00000510263.5	Canonical	-	648	672	VTLLAIAVILAFVMGAVFSGITVYC	TMD	Nout	-2.35729	CCCAAAG	2.89	44	25	AGGHPHATHAQRQARHSRQHGQDAH*
TRPM7	Q96QT4	ENSG00000092439.16	ENST00000646667.1	-	Canonical	-	758	778	WYKVILSILVPPAILLLEYKT	TMD	Nout	1.12667	AAAGAAT	2.81	48	0	*
TRPM7	Q96QT4	ENSG00000092439.16	ENST00000646667.1	-	Canonical	-	923	945	YFNISDTIAIISFFIGFGLRFGA	TMD	Nout	0.579901	AAAAATG	2.57	49	16	GGQYVLHCSDYGSCIT*
TRPM7	Q96QT4	ENSG00000092439.16	ENST00000646667.1	-	Canonical	-	1000	1023	MFYIVVIMALVLLSFGVPRKAILY	TMD	Nout	-1.42689	TATCCCT	2.81	38	26	SNLWSWDVVDSISSSSLPLCTVYHYG*
TRPM7	Q96QT4	ENSG00000092439.16	ENST00000646667.1	-	Canonical	-	1075	1096	FLQAVYLFVQYIIMVNLLIAFF	TMD	Nin	-0.511135	AAAGAAA	2.48	53	1	R*
TRPM7	Q96QT4	ENSG00000092439.16	ENST00000646667.1	-	Canonical	-	1127	1149	VLPPPLIILSHIVSLFCCICKRR	TMD	Nout	1.56677	TTTTGAA	2.46	51	9	KSGTDVHSD*
TRPM7	Q96QT4	ENSG00000092439.16	ENST00000646667.1	-	Canonical	-	1701	1719	RFLEVFLLYCHSAGQWFAV	TMD	Nin	3.5209	TGAAAAT	2.79	53	2	FD*
TYRO3	Q06418	ENSG00000092445.12	ENST00000263798.8	-	Canonical	-	429	452	WVPVVLGVLTALVTAAALALILLR	TMD	Nout	-1.70882	GGAAAAA	0.93	53	47	TGGCAHPRAAVHPGPDVGQRRVWFSAGGPAEARGWLLCESGCEDAES*
COL9A3	Q14050	ENSG00000092758.18	ENST00000649368.1	-	Canonical	-	5	25	RACAPLLLLLLLGELLAAAGA	Signal Peptide	Nin	-0.796385	GGGGAAA	0.38	45	94	TRRGWAAGTAGCGWSDWTRWTPWTQGCPWGTGKSGTPGAARAGGQRPPWTPRRGRSERPPRWDRPPRPPGTFWTPRPPWSPRTSRTPWTPRSPP*
MFSD11	O43934	ENSG00000092931.12	ENST00000685175.1	ENST00000586622.5; ENST00000621483.4; ENST00000588460.6; ENST00000336509.8; ENST00000590514.5	Canonical	-	7	28	KLFNIIILGVAFMFMFTAFQTC	TMD	Nin	-1.24547	TTTATTT	1.23	55	43	LQHVHCRFHPAFPVVLLHSLCFHWNCCCCALDSTRKLPDNQFG*
MFSD11	O43934	ENSG00000092931.12	ENST00000685175.1	ENST00000586622.5; ENST00000621483.4; ENST00000588460.6; ENST00000336509.8; ENST00000590514.5	Canonical	-	47	65	SGYTSMAIIYGVFSASNLI	TMD	Nout	3.02775	TTTCATT	2.79	41	20	WNCCCCALDSTRKLPDNQFG*
MFSD11	O43934	ENSG00000092931.12	ENST00000685175.1	ENST00000586622.5; ENST00000621483.4; ENST00000588460.6; ENST00000336509.8; ENST00000590514.5	Canonical	-	99	118	WSFYTASVFIGIAAAVLWTA	TMD	Nout	-0.745049	GTTTATT	1.74	54	5	CPNGD*
MFSD11	O43934	ENSG00000092931.12	ENST00000685175.1	ENST00000586622.5; ENST00000621483.4; ENST00000588460.6; ENST00000336509.8; ENST00000590514.5	Canonical	-	138	158	IFWALLQSSLFFGNLYIYFAW	TMD	Nin	0.232336	TGAAAAT	2.79	37	5	CPRRR*
MFSD11	O43934	ENSG00000092931.12	ENST00000685175.1	ENST00000586622.5; ENST00000621483.4; ENST00000588460.6; ENST00000336509.8; ENST00000590514.5	Canonical	-	169	191	RRTVFIALTVISLVGTVLFFLIR	TMD	Nout	-2.18298	TTTTAAA	0.93	35	3	KVF*
MFSD11	O43934	ENSG00000092931.12	ENST00000685175.1	ENST00000586622.5; ENST00000621483.4; ENST00000588460.6; ENST00000336509.8; ENST00000590514.5	Canonical	-	240	264	LLLSITTAYTGLELTFFSGVYGTCI	TMD	Nin	1.54276	AAATCCA	2.85	43	29	SCAVGHPGALHSFLSNISQHAWRCPDCSC*
MFSD11	O43934	ENSG00000092931.12	ENST00000685175.1	ENST00000586622.5; ENST00000621483.4; ENST00000588460.6; ENST00000336509.8; ENST00000590514.5	Canonical	-	277	299	LIGLSGIFIGIGEILGGSLFGLL	TMD	Nout	0.91732	TGTTAAA	2.42	38	2	RN*
MFSD11	O43934	ENSG00000092931.12	ENST00000685175.1	ENST00000586622.5; ENST00000621483.4; ENST00000588460.6; ENST00000336509.8; ENST00000590514.5	Canonical	-	304	327	RFGRNPVVLLGILVHFIAFYLIFL	TMD	Nin	-1.17159	GGGCTTT	1.69	49	3	SVF*
MFSD11	O43934	ENSG00000092931.12	ENST00000685175.1	ENST00000586622.5; ENST00000621483.4; ENST00000588460.6; ENST00000336509.8; ENST00000590514.5	Canonical	-	356	380	LCSFLLGLGDSCFNTQLLSILGFLY	TMD	Nout	2.19066	GTTTTTT	0.93	42	20	WNNFFLHCGMGSCRLCSPRL*
TGFB2	P61812	ENSG00000092969.12	ENST00000366930.9	-	Canonical	-	3	27	YCVLSAFLILHLVTVALSLSTCSTL	Signal Peptide	Nin	-1.27607	CCCCCCG	2.72	36	67	GGDFHLQQHQGLAPGEGEPEGGRLRAREERRRVLRQGGLQNRHAALLPLRKCHPAHFLQTLLQNCSI*
SEC22C	Q9BRL7	ENSG00000093183.14	ENST00000264454.8	-	Canonical	-	68	92	VACMAICSCQCPAAMAFCFLETLWW	TMD	Nout	0.795357	GGAAAAA	0.93	46	37	NSGGAQVAASSGSHSGGHRCGKWGDEWSHTDALGACS*
SEC22C	Q9BRL7	ENSG00000093183.14	ENST00000264454.8	-	Canonical	-	184	205	VTALGILSLILNIMCAALNLIR	TMD	Nin	-0.0384996	CTTTATT	1.74	52	40	LPGQHVPARAEEPLANPFPHRSGFSVFISDTNKAASGEAV*
SEC22C	Q9BRL7	ENSG00000093183.14	ENST00000264454.8	-	Canonical	-	224	244	ILAFLVPFVACIFQCYLYLFY	TMD	Nout	-0.90609	GGCTTTT	2.66	37	16	SVFISDTNKAASGEAV*
OR1I1	O60431	ENSG00000094661.3	ENST00000641398.1	ENST00000209540.2	Canonical	-	26	50	LLFTMFLSTYLVTIIGNALIILAII	TMD	Nin	-1.76112	CCCCTTT	0.93	42	78	CGLPHPDVCLPPVRDHGQLSPGSNGHRPLRGHCPPTALLGSHVLPCLWAAAGSIMDDHQPPVSHTHLPHGSTDLLRRL*
OR1I1	O60431	ENSG00000094661.3	ENST00000641398.1	ENST00000209540.2	Canonical	-	237	260	AFSTCGLHLTVVSLSYGTIFAVYL	TMD	Nin	0.856884	GGGGAAG	2.48	41	10	AHRQSGRPLS*
OR1I1	O60431	ENSG00000094661.3	ENST00000641398.1	ENST00000209540.2	Canonical	-	273	293	AAALMCGVFIPMLNPFIYSIR	TMD	Nout	2.08017	CATCCCC	2.41	45	16	LPWRSSESSWEQRHGI
FMO2	Q99518	ENSG00000094963.14	ENST00000209929.10	-	Canonical	-	4	22	KVAVIGAGVSGLISLKCCV	Signal Peptide	Nin	2.65452	TTTTCCA	2.52	55	4	KLPA*
SUCO	Q9UBS9	ENSG00000094975.15	ENST00000263688.4	-	Canonical	-	5	29	RRALALVSCLFLCSLVWLPSWRVCC	Signal Peptide	Nin	-1.60912	AAATTTA	0.63	47	7	TYFSKRT*
TMEM38B	Q9NVV0	ENSG00000095209.12	ENST00000374692.8	-	Canonical	-	51	70	WFTAMLHCFGGGILSCLLLA	TMD	Nin	0.454279	GAAAATA	1.36	54	7	SRWSHTC*
TMEM38B	Q9NVV0	ENSG00000095209.12	ENST00000374692.8	-	Canonical	-	74	96	LKFLANHTNILLASSIWYITFFC	TMD	Nout	1.72194	CAAAAAT	1.26	41	22	WLDSHDSYWMGPRCRWYHYNEF*
TMEM38B	Q9NVV0	ENSG00000095209.12	ENST00000374692.8	-	Canonical	-	208	226	LMFLYTIFIVATKITMMTT	TMD	Nout	0.694599	TGTTAAA	2.42	55	4	KETY*
PTGS1	P23219	ENSG00000095303.17	ENST00000362012.7	-	Canonical	-	3	24	RSLLLWFLLFLLLLPPLPVLLA	Signal Peptide	Nin	-2.84859	CATCCCT	2.81	45	62	WPVDLAPEFTAAQPLFHPLPAHSRALVLGVCQCHLHPRDAHAPGTHSALQPYPQSPHLQLST*
NUP188	Q5SRE5	ENSG00000095319.14	ENST00000372577.2	-	Canonical	-	1152	1172	CLRLGSMKCTLLLILLRQWKR	TMD	Nout	0.784486	CATCCCC	2.41	51	10	PVLPAGAECL*
SEMA4G	Q9NTN9	ENSG00000095539.16	ENST00000210633.4	-	Canonical	-	680	704	LLYVLAIAALGGLCLILASSLLYVA	TMD	Nout	-3.61871	GGGGGCT	2.66	45	29	WGPGGQLSPDHPWGGSPSPTTPTAPTATG*
SMIM24	O75264	ENSG00000095932.7	ENST00000215531.6	-	Canonical	-	31	55	WLVGLAAVVGFLFIVYLVLLANRLW	TMD	Nout	-3.4188	GAAAAAG	2.48	44	21	DSKGRREQLGTGSGGKRARRP*
TREM2	Q9NZC2	ENSG00000095970.17	ENST00000373113.8	-	Canonical	-	3	18	PLRLLILLFVTELSGA	Signal Peptide	Nin	1.45321	GGGCCCA	1.55	39	44	MPACGQHAQLVAAVLPEEVEWEHSHHRRYPGWHSHHYAAESTTP*
KCNK16	Q96T55	ENSG00000095981.11	ENST00000437525.3	-	Canonical	-	13	35	RVLPLLLAYVCYLLLGATIFQLL	TMD	Nout	-1.85389	GAACCCC	1.84	46	52	QRQLYQPQQLGLWQQFLLCRHSRHYHRIWEPGTQHRGRSGLLCLLCPVGHPA*
CRISP3	P54108	ENSG00000096006.12	ENST00000263045.9	-	Canonical	-	11	31	TTAMTLFPVLLFLVAGLLPSF	Signal Peptide	Nin	-0.279621	GAACAAA	2.77	47	18	RGCSKCPKVGKPVQLQTQ*
FKBP5	Q13451	ENSG00000096060.15	ENST00000357266.9	ENST00000536438.5; ENST00000539068.5	Canonical	-	315	331	FLLAAFLNLAMCYLKLR	TMD	Nout	0.882616	AAACCCC	1.46	49	2	PE*
TMEM14A	Q9Y6G1	ENSG00000096092.6	ENST00000211314.5	-	Canonical	-	3	22	LIGFGYAALVTFGSIFGYKR	TMD	Nout	1.38551	AATGGGT	2.83	44	3	CEI*
VARS1	P26640	ENSG00000096171.14	ENST00000211402.10	-	Canonical	-	825	846	ILFFWVARMVMLGLKLTGRLPF	TMD	Nout	0.667025	GGATCCC	2.61	48	12	QRGGEGQRRAES*
NCR2	O95944	ENSG00000096264.14	ENST00000373089.10	-	Canonical	-	191	215	IALVPVFCGLLVAKSLVLSALLVWW	TMD	Nout	-0.88821	AATATTA	2.56	41	7	ISHCCKD*
ITPR3	Q14573	ENSG00000096433.11	ENST00000605930.3	ENST00000374316.9	Canonical	-	967	991	TKLKILEILQFILNVRLDYRISYLL	TMD	Nout	3.16175	GGGGAAG	2.48	47	8	DKQHAGGG*
IL12RB1	P42701	ENSG00000096996.16	ENST00000593993.7	ENST00000600835.6	Canonical	-	4	19	LVTWVVPLLFLFLLSR	Signal Peptide	Nin	-0.340487	GGGTCCC	1.99	48	12	HSWGQPLPAVLP*
SCD	O00767	ENSG00000099194.6	ENST00000370355.3	-	Canonical	-	215	238	RRYYKPGLLMMCFILPTLVPWYFW	TMD	Nin	-0.336473	GAACATT	2.65	40	0	*
SCD	O00767	ENSG00000099194.6	ENST00000370355.3	-	Canonical	-	246	268	VFVATFLRYAVVLNATWLVNSAA	TMD	Nout	1.58792	CTTTCCC	2.66	35	1	L*
ERMP1	Q7Z2K6	ENSG00000099219.15	ENST00000339450.10	ENST00000688202.1; ENST00000689364.1; ENST00000690284.1; ENST00000689268.1; ENST00000487088.6; ENST00000462592.5	Canonical	-	71	90	VRAALGLALYLIALRTLVQL	TMD	Nin	-0.523848	AAATGAA	2.79	41	11	NSDRALPFGTD*
ERMP1	Q7Z2K6	ENSG00000099219.15	ENST00000339450.10	ENST00000688202.1; ENST00000689364.1; ENST00000690284.1; ENST00000689268.1; ENST00000487088.6; ENST00000462592.5	Canonical	-	458	482	LISWFTSLVTVLIIAVFISLIGQSL	TMD	Nin	-2.59561	ATTTTTT	0.93	44	0	*
ERMP1	Q7Z2K6	ENSG00000099219.15	ENST00000339450.10	ENST00000688202.1; ENST00000689364.1; ENST00000690284.1; ENST00000689268.1; ENST00000487088.6; ENST00000462592.5	Canonical	-	538	562	FLVTLTYQGLCSAFISAVWVAFPLL	TMD	Nin	-0.0278149	CCCTATC	2.81	45	6	PREKWF*
ERMP1	Q7Z2K6	ENSG00000099219.15	ENST00000339450.10	ENST00000688202.1; ENST00000689364.1; ENST00000690284.1; ENST00000689268.1; ENST00000487088.6; ENST00000462592.5	Canonical	-	580	603	FIAFYLLGMFIPYLYALYLIWAVF	TMD	Nout	-2.05459	AAAAAAA	0	45	24	NHANFNFGMCNYIPPCLQWNIFSI*
TSPAN15	O95858	ENSG00000099282.10	ENST00000373290.7	-	Canonical	-	90	114	YLLQAFMYILGICLIMELIGGVVAL	TMD	Nout	-2.20025	GAAAAAG	2.48	35	118	VQVLWRGGLPRLEQESVPRLQCPWTPGLWGALHLLHQEHDRSCQHHVWLQNYRQGAFQCAGCHLRAGLHQRRDHLVHGQLHHHGGHPPGHPASPVPGGAADAAVHHPGGGHHHGALCH*
TSPAN15	O95858	ENSG00000099282.10	ENST00000373290.7	-	Canonical	-	231	255	YTIMAGILLGILLPQFLGVLLTLLY	TMD	Nout	-2.06847	CCCCAAT	1.81	37	1	L
KCNK6	Q9Y257	ENSG00000099337.5	ENST00000263372.5	-	Canonical	-	90	113	AWDFASALFFASTLITTVGYGYTT	TMD	Nin	0.782977	GGACCCC	2.61	50	117	PAGGLLALGGPVGGRSDRLLSGAGCDLCPPRGGLELLGCLLLLLYLSVHHRPGRLRARGGPWPALPGPLQGAGHSLPLPGPGGHGAGAADLPPRVRPPRPHGAHPAAPSVPCQFQCG*
KCNK6	Q9Y257	ENSG00000099337.5	ENST00000263372.5	-	Canonical	-	233	257	LYKVLVTVYLFLGLVAMVLVLQTFR	TMD	Nin	-2.68261	CATCCCC	2.41	53	2	QV
CBARP	Q8N350	ENSG00000099625.14	ENST00000650044.2	-	Canonical	-	45	69	YVLLVVVMSLFVGGTLVVLSGVLLL	TMD	Nout	-2.24214	GGACCCC	2.61	41	23	RVPGCGDRTLPVHQLHGPPGLLQ*
AMELY	Q99218	ENSG00000099721.16	ENST00000651267.2	-	Canonical	-	1	19	MGTWILFACLVGAAFAMPL	Signal Peptide	Nin	-0.716739	CATCCCC	2.41	47	105	RGVPTAPPDSHPAVSSPHPSGASSAAQGPPASTDACSWPAIHDSNPTPSAKPPSACPAALPAPACSATASPAHAAPATCATHAAPAATATSASNVPPAAPAPHTS*
MARCHF2	Q9P0N8	ENSG00000099785.11	ENST00000215555.7	ENST00000602117.1	Canonical	-	137	161	TLCCDMVCFLFITPLAAISGWLCLR	TMD	Nin	-1.23134	GAAAGTT	1.87	51	33	SPEDPGGGQPRGPPAFSTGSWTPEEGGRGDTSM
TECR	Q9NZ01	ENSG00000099797.15	ENST00000215567.10	-	Canonical	-	165	180	CTYYWGFAAWMAYYIN	TMD	Nin	2.25835	GAACCCC	1.84	53	74	LHVALPAGVLPQLHLRGGVLDRFRHHDAVSPSGPVLPGGLHPDDHLGQGQAPQLPEGVPGLPAPAHAHHPLPAL
TECR	Q9NZ01	ENSG00000099797.15	ENST00000215567.10	-	Canonical	-	233	248	KNPFTWLFLLVSCPNY	TMD	Nin	3.38781	CATCCCC	2.41	55	4	LPAL
HCN2	Q9UL51	ENSG00000099822.3	ENST00000251287.3	-	Canonical	-	212	236	FYWDFTMLLFMVGNLIIIPVGITFF	TMD	Nin	-1.90779	GGACCCC	2.61	41	33	REDQEEVSAHVVRGGLRVLHPRGLHLPYRGEGH*
HCN2	Q9UL51	ENSG00000099822.3	ENST00000251287.3	-	Canonical	-	240	261	TTAPWIVFNVVSDTFFLMDLVL	TMD	Nout	2.41034	GGGCATT	1.57	49	0	*
CDHR5	Q9HBB8	ENSG00000099834.19	ENST00000397542.7	ENST00000674088.1	Canonical	-	4	19	WALLWPPLLFTGLLVR	Signal Peptide	Nin	1.16316	CCCCTTT	0.93	48	15	CISDPGKPAVSQRDS*
IZUMO4	Q1ZYL8	ENSG00000099840.14	ENST00000395301.8	-	Canonical	-	1	19	MALLLCLVCLTAALAHGCL	Signal Peptide	Nin	-0.524474	CATCCCC	2.41	48	86	RQDHPGEAGPSGDSSVPDDGSAVPGEDVLPRVFPQRAAKHLPGAGAPHPERHHRKPHRLSAPLWHLPVRDHLLQQLHRLARRLLWL*
SERPIND1	P05546	ENSG00000099937.11	ENST00000215727.10	ENST00000406799.1	Canonical	-	4	19	SLNALLIFLIITSAWG	Signal Peptide	Nin	0.209332	GGAAAAC	2.39	42	24	HRHQRLDSRGGGGRRLSGPGEDIQ*
DERL3	Q96Q80	ENSG00000099958.15	ENST00000318109.12	-	Canonical	-	153	177	FLPWALMGFSLLLGNSILVDLLGIA	TMD	Nin	-0.497409	CCCCAAT	1.81	38	5	LPAPP*
SLC7A4	O43246	ENSG00000099960.13	ENST00000382932.3	ENST00000403586.5	Canonical	-	197	217	TFSAISLLVILFIVILGFILA	TMD	Nin	-3.38543	GAACCCA	2.63	45	189	TAVCASGHRHLACHCSWCLHPCLHRANPHGALAQPGPRLSACRCLLPAGLQVGWLHRGSWLHLRHEHRPAQPPLLPATHCLCHGRRWALLPGVCPCAPPDTGACGGHPGVRAPHGLPGTAAGPGVAGSVPVPWHTPGLHIRGHQYHCAALPEVFPAQLPRPSQPWPPDQAAELLLRPPTAGGHCTRLRP*
SLC7A4	O43246	ENSG00000099960.13	ENST00000382932.3	ENST00000403586.5	Canonical	-	229	249	FAPFGFSGVMAGTASCFYAFV	TMD	Nout	2.04333	GGACCCC	2.61	50	152	RLSACRCLLPAGLQVGWLHRGSWLHLRHEHRPAQPPLLPATHCLCHGRRWALLPGVCPCAPPDTGACGGHPGVRAPHGLPGTAAGPGVAGSVPVPWHTPGLHIRGHQYHCAALPEVFPAQLPRPSQPWPPDQAAELLLRPPTAGGHCTRLRP*
SLC7A4	O43246	ENSG00000099960.13	ENST00000382932.3	ENST00000403586.5	Canonical	-	476	498	AVVTWALGVMLASAITIGCVLVF	TMD	Nin	-1.3162	CTTATTT	2.51	40	23	SDPHGSPDSSPEHRPQHLPHAET*
SLC7A4	O43246	ENSG00000099960.13	ENST00000382932.3	ENST00000403586.5	Canonical	-	508	530	WGYILLLLLTSVMFLLSLLVLGA	TMD	Nout	-3.53295	GGGACTT	2.68	47	10	CSVFRLWHPA*
OSM	P13725	ENSG00000099985.4	ENST00000215781.3	-	Canonical	-	4	28	LLTQRTLLSLVLALLFPSMASMAAI	Signal Peptide	Nin	-0.588224	GGATGTT	2.37	37	1	S*
SUSD2	Q9UGT4	ENSG00000099994.11	ENST00000358321.4	-	Canonical	-	4	19	ALLPWALLLLATALGP	Signal Peptide	Nin	0.879128	GGATTTC	2.86	37	39	PGLLPGDIALLRIHDGRQGLCGAALQDVQPHRRQCDLQV*
SLC16A8	O95907	ENSG00000100156.12	ENST00000681075.2	ENST00000320521.10	Canonical	-	17	35	WGWVVLGACFVVTGFAYGF	TMD	Nin	-0.203241	GGGCCCC	0.76	36	149	RVQHPRDPLWLSPGDAGGWAAGFRGHDPSFLCHAPPGALPDRWGAHRPGPGPQLPAVAHHAGAVLRAAAASGQRAGGGGQPRVPVRAVAARPAAAGALRLARRLPAARRAPAALLRLRGCHEAAARAGPATAQGQRRRPRRGRSGRGGG*
SLC5A1	P13866	ENSG00000100170.10	ENST00000266088.9	-	Canonical	-	274	293	LPWPGFIFGMSILTLWYWCT	TMD	Nout	-0.801078	AGAAAAA	2.46	47	9	NCLCRPFRM*
SLC5A1	P13866	ENSG00000100170.10	ENST00000266088.9	-	Canonical	-	524	548	VHYLYFAIILFAISFITIVVISLLT	TMD	Nout	-3.8853	GAAGAAA	2.86	48	8	KRNLQESL*
SLC5A4	Q9NY91	ENSG00000100191.6	ENST00000266086.6	-	Canonical	-	143	167	VYLSILSLFICVVLLISADIFAGAI	TMD	Nin	-2.38583	TTTTATT	0.81	48	6	SHGVCI*
SLC5A4	Q9NY91	ENSG00000100191.6	ENST00000266086.6	-	Canonical	-	171	194	LALGLDLYLAIFILLAMTAVYTTT	TMD	Nout	-2.76263	GGGGGAC	2.61	51	102	QLDNQCQLLHTSGGLLPHLPRCCDWGHSMARNYIWNAHYSFVVLVHKSGHCAALPVWQGHVSREGRLHYVCLPEAAAHVPHGDAGDDQPHPVHRYGSMCGTF*
SLC5A4	Q9NY91	ENSG00000100191.6	ENST00000266086.6	-	Canonical	-	274	293	IPWPGIIFGMPITALWYWCT	TMD	Nout	0.465993	GGGGATG	2.57	38	16	DQPHPVHRYGSMCGTF*
SLC5A4	Q9NY91	ENSG00000100191.6	ENST00000266086.6	-	Canonical	-	422	444	LLIAGRIFVLLLTVVSIVWVPLV	TMD	Nin	-2.19868	GGGTCTA	2.26	43	26	NGWTCNGPHSYDNRVCLWNRELLGSQ*
SLC5A4	Q9NY91	ENSG00000100191.6	ENST00000266086.6	-	Canonical	-	462	480	YLGPPIAAVFVLAIFCKRV	TMD	Nout	0.555624	CTTTTTT	0.93	53	17	WVHAGHPGNFPLNKTHS*
SLC5A4	Q9NY91	ENSG00000100191.6	ENST00000266086.6	-	Canonical	-	485	502	AFWGLMVGLAMGLIRMIT	TMD	Nin	0.237863	AACAAAA	2.8	45	3	THS*
KDELR3	O43731	ENSG00000100196.11	ENST00000216014.9	-	Canonical	-	146	164	TITTHYLFFLGLYRALYLA	TMD	Nin	0.440036	GGGAAAG	2.65	40	9	EVKSSNANL
TIMP3	P35625	ENSG00000100234.12	ENST00000266085.7	-	Canonical	-	1	16	MTPWLGLIVLLGSWSL	Signal Peptide	Nin	0.670245	GGAGGGG	2.65	37	38	ALRHAGLHHQADEDVPRLHQDAPCAVHPYGSFRESLWP*
RHBDD3	Q9Y3P4	ENSG00000100263.14	ENST00000216085.12	-	Canonical	-	165	186	FLQLLCGLLAGLAYAAGAFRWL	TMD	Nout	-0.31895	CATCCCT	2.81	48	8	WTALCGLP*
SYNGR1	O43759	ENSG00000100321.15	ENST00000328933.10	-	Canonical	-	146	169	AARAAIAFSFFSIFTWAGQAVLAF	TMD	Nout	0.68602	GGATCCC	2.61	36	27	RRYGRHLPAAGQHLRHRAPGLPVAGLL
APOL4	Q9BPW4	ENSG00000100336.18	ENST00000683024.1	ENST00000684666.1; ENST00000457630.7; ENST00000616056.4; ENST00000332987.5	Canonical	-	160	184	FTAGLSLSITAAGVGLGIASATAGI	TMD	Nout	1.06596	TTCTTTT	2.88	43	2	CT*
APOL4	Q9BPW4	ENSG00000100336.18	ENST00000683024.1	ENST00000684666.1; ENST00000457630.7; ENST00000616056.4; ENST00000332987.5	Canonical	-	289	306	LGKATSGVLVVLDVVNLV	TMD	Nin	3.5249	TCTAAAA	2	38	3	SRL
PNPLA3	Q9NST1	ENSG00000100344.11	ENST00000216180.8	-	Canonical	-	6	29	RGWSLSFAGCGFLGFYHVGATRCL	TMD	Nout	1.44771	GAACATT	2.65	50	41	WHLPSILQLKQVPPTGSLQMPPGQCPPAHLRQNRHLSYQSV*
PNPLA3	Q9NST1	ENSG00000100344.11	ENST00000216180.8	-	Canonical	-	40	62	ARMLFGASAGALHCVGVLSGIPL	TMD	Nin	2.1396	CAAAATA	1.91	50	8	RHLSYQSV*
CACNA1I	Q9P0X4	ENSG00000100346.18	ENST00000402142.4	-	Canonical	-	80	99	WFECVSMLVILLNCVTLGMY	TMD	Nin	0.632849	GGATTTC	2.86	54	81	LHRHGRDGRVLPGPSEHQPVSHPHRARPEAPQSHQPRAQYADPGEPAPGHTAHAGECPAALLLCLLHLWHHRCAALGGPAA*
CACNA1I	Q9P0X4	ENSG00000100346.18	ENST00000402142.4	-	Canonical	-	149	169	TWNRLDFFIVMAGMVEYSLDL	TMD	Nin	2.31489	GGGGAAT	0.71	40	25	CPAALLLCLLHLWHHRCAALGGPAA*
CACNA1I	Q9P0X4	ENSG00000100346.18	ENST00000402142.4	-	Canonical	-	212	236	VLLLCFFVFFIFGIIGVQLWAGLLR	TMD	Nout	-4.39855	CCCCCCG	2.72	47	6	AQGAGP*
CACNA1I	Q9P0X4	ENSG00000100346.18	ENST00000402142.4	-	Canonical	-	837	861	WASLYFVALMTFGNYVLFNLLVAIL	TMD	Nin	-0.484253	CCCCAAT	1.81	48	51	WAPGPQSPTGWAPRSCWGCGTCPPTLTAAGPHAGGPGLPKEQCHVSREDEL*
CSF2RB	P32927	ENSG00000100368.15	ENST00000403662.8	-	Canonical	-	439	463	VLPMWVLALIVIFLTIAVLLALRFC	TMD	Nout	-5.0954	TCCCCCA	2.52	44	10	TPGAVGQPLP*
SLC25A17	O43808	ENSG00000100372.15	ENST00000435456.7	-	Canonical	-	13	37	AVAGAVGSVTAMTVFFPLDTARLRL	TMD	Nin	1.68884	TTTTAAT	1.81	48	0	*
SLC25A17	O43808	ENSG00000100372.15	ENST00000435456.7	-	Canonical	-	105	125	LVVGFVAGVVNVLLTTPLWVV	TMD	Nout	0.640055	ATTTCCC	2.66	44	15	LIAVGLQSCHPVHVL*
CHADL	Q6NUI6	ENSG00000100399.16	ENST00000216241.14	-	Canonical	-	10	29	VPLVLPLLVLLLLAPARQAA	Signal Peptide	Nin	-0.13105	GGGCAAT	2.57	41	51	FAEGDPRSRLPGRASPHTPGPAPLRGGAGGRGRLPWPGPPAPAQPGLQPPA*
MLC1	Q15049	ENSG00000100427.16	ENST00000311597.10	ENST00000395876.6	Canonical	-	50	72	KTWVFSVLMGSCLLVTSGFSLYL	TMD	Nout	-0.21711	GTTTGTT	2.42	42	63	FHVCCDHYVFNLVWMQTSPEPISNKHQLQPHPAAPAGAAHGGHGDHRCTVQRGGLQEKEGLHV*
MLC1	Q15049	ENSG00000100427.16	ENST00000311597.10	ENST00000395876.6	Canonical	-	111	135	FQILFVSTFAVTTTCLIWFGCKLVL	TMD	Nin	-0.585162	GAAAAAG	2.48	37	5	EGLHV*
KCNK10	P57789	ENSG00000100433.16	ENST00000319231.10	-	Canonical	-	266	289	WTALESIYFVVVTLTTVGFGDFVA	TMD	Nout	1.4458	AAAAGAA	2.46	45	3	RGG*
CDKN3	Q16667	ENSG00000100526.21	ENST00000335183.11	-	Canonical	-	144	159	LGRSCLVAACLLLYLS	TMD	Nin	0.111112	CAAATTA	2.51	35	17	SCTSIIKRFTIKICIKI
CNIH1	O95406	ENSG00000100528.12	ENST00000216416.9	-	Canonical	-	56	77	YLIHAFFCVMFLCAAEWLTLGL	TMD	Nout	-1.29575	CAAATTA	2.51	44	22	SFLSSSIFLLPIWHDLCFGELL
PIGH	Q14442	ENSG00000100564.9	ENST00000216452.9	-	Canonical	-	62	83	SMILSAAIFITLLGLLGYLHFV	TMD	Nout	-1.38096	GGATATT	1.69	37	3	CHQ*
ALKBH1	Q13686	ENSG00000100601.10	ENST00000216489.8	-	Canonical	-	1	16	MGKMAAAVGSVATLAT	Signal Peptide	Nin	3.76887	GGGTCCT	2.39	39	16	WCPKGDQISAKCVFCQ*
CHGA	P10645	ENSG00000100604.13	ENST00000216492.10	-	Canonical	-	1	19	MRSAAVLALLLCAGQVTAL	Signal Peptide	Nin	0.520036	GAATTTA	1.01	54	25	TEGAPRPRSPRRQGEGTSAEETQRF*
GALNT16	Q8N428	ENSG00000100626.17	ENST00000448469.8	ENST00000337827.8	Canonical	-	195	210	RVRGADVAAATVLTFL	TMD	Nin	3.30972	TAATTTT	1.81	36	7	CLPCSIC*
SLC10A1	Q14973	ENSG00000100652.5	ENST00000216540.5	-	Canonical	-	23	46	TDLALSVILVFMLFFIMLSLGCTM	TMD	Nout	-3.4067	GAACATT	2.65	40	0	*
SLC10A1	Q14973	ENSG00000100652.5	ENST00000216540.5	-	Canonical	-	156	176	YKGIVISLVLVLIPCTIGIVL	TMD	Nout	-0.612004	TTTTATT	0.81	54	44	WLSAGLCSLCSLLPQWTVQTHCQHGDWMPKCPTLFHHPQCGLST*
SLC10A1	Q14973	ENSG00000100652.5	ENST00000216540.5	-	Canonical	-	221	245	LLIATSSLMPFIGFLLGYVLSALFC	TMD	Nout	-0.531876	CTTTCCC	2.66	39	21	PPLHDFPAWRRASPHCHILVL*
SLC10A1	Q14973	ENSG00000100652.5	ENST00000216540.5	-	Canonical	-	263	279	VQLCSTILNVAFPPEVI	TMD	Nin	5.2839	AAAAATG	2.57	38	7	DLHSCHN*
SERPINA4	P29622	ENSG00000100665.12	ENST00000557004.6	ENST00000555095.5; ENST00000298841.5	Canonical	-	3	18	LIDYLLLLLVGLLALS	Signal Peptide	Nin	-0.644008	CCCGGGG	2.72	52	30	EEHLFLPAEHLGGLRHAFPGGLLTQPQPDP*
SLC8A3	P57103	ENSG00000100678.20	ENST00000356921.7	ENST00000705391.1	Canonical	-	9	30	LTSAFLHFGLVTFVLFLNGLRA	TMD	Nin	-0.100749	GAACCCT	2.24	36	27	FPWGQDCQGHCLFCGPDIHVPWGVHHC*
SLC8A3	P57103	ENSG00000100678.20	ENST00000356921.7	ENST00000705391.1	Canonical	-	235	251	LLTLFFFPVCVLLAWVA	TMD	Nout	-1.4178	TTTTCTA	2	44	13	RWEPGAPGREGSG*
DICER1	Q9UPY3	ENSG00000100697.17	ENST00000343455.8	ENST00000529720.2; ENST00000674628.2; ENST00000531162.7; ENST00000526495.6; ENST00000393063.6; ENST00000527414.5	Canonical	-	5	20	ALQPLSMAGLQLMTPA	Signal Peptide	Nin	4.93887	TTTAAAC	1.76	43	13	HWLREDIYCSTTH*
PCNX1	Q96RV3	ENSG00000100731.16	ENST00000304743.7	-	Canonical	-	1007	1030	VLAVILAILVAFLGSILLIQGFFR	TMD	Nin	-2.90642	AGTTTAT	2.67	42	14	FLHMLRSYLALGLW*
PCNX1	Q96RV3	ENSG00000100731.16	ENST00000304743.7	-	Canonical	-	1034	1049	VFQFCLVIASCQYSLL	TMD	Nout	2.32379	CAAATTA	2.51	48	45	IWNNFHQSTGVYISQGFSYSVYTLFPNSVFHWSPASGEYICNVPL*
PCNX1	Q96RV3	ENSG00000100731.16	ENST00000304743.7	-	Canonical	-	1066	1087	IIAYSRPVYFCICCGLIWLLDY	TMD	Nin	-0.313137	TTTCATT	2.79	41	14	WSPASGEYICNVPL*
PCNX1	Q96RV3	ENSG00000100731.16	ENST00000304743.7	-	Canonical	-	1109	1133	VFISARDLVIVFTLCFPIVFFIGLL	TMD	Nout	-1.79872	TTTAAAG	2.4	51	31	GFLGWPAYSSTFLHFLWFISGSVLPSQPTKQ*
PCNX1	Q96RV3	ENSG00000100731.16	ENST00000304743.7	-	Canonical	-	1161	1185	LAALYSFICSIVAVALLYGLCYGAL	TMD	Nin	-2.76335	TTTTCCA	2.52	45	12	KNGREKSRRPSI*
PCNX1	Q96RV3	ENSG00000100731.16	ENST00000304743.7	-	Canonical	-	1194	1212	IPVLFSIFCGLLVAVSYHL	TMD	Nout	0.67291	AAAACTT	2.13	40	0	*
PCNX1	Q96RV3	ENSG00000100731.16	ENST00000304743.7	-	Canonical	-	1292	1311	LKYVLYTLVGFVGFVTHYVL	TMD	Nout	0.662159	GAAACTT	2.51	37	19	SCVASFCGEEYNLSIDCSQ*
PCNX1	Q96RV3	ENSG00000100731.16	ENST00000304743.7	-	Canonical	-	1432	1448	TMLLDLFFMSILFNKLW	TMD	Nout	0.891716	GTTTATT	1.74	39	36	SGCCLGLLLYSTEPLSGKCNIHHFICPTCEILGERL*
PCNX1	Q96RV3	ENSG00000100731.16	ENST00000304743.7	-	Canonical	-	1485	1501	AMLFIQAAVSAFFSTPL	TMD	Nout	2.46148	AAATCCA	2.85	42	3	RIR*
PCNX1	Q96RV3	ENSG00000100731.16	ENST00000304743.7	-	Canonical	-	1789	1804	LVTLCYGLCVLGRRAL	TMD	Nin	1.40467	CATTAAA	1.74	54	10	TSSGSFYFSR*
BDKRB1	P46663	ENSG00000100739.11	ENST00000216629.11	ENST00000611804.1	Canonical	-	116	139	VIKANLFISIFLVVAISQDRYRVL	TMD	Nout	0.835903	CCCCCAT	2.12	54	0	*
BDKRB1	P46663	ENSG00000100739.11	ENST00000216629.11	ENST00000611804.1	Canonical	-	200	221	FARIVELNILGFLLPLAAIVFF	TMD	Nout	-0.413549	CCCTTAC	2.81	43	24	PLLCLPGILIPGASSPRLLLGGLH*
BDKRB1	P46663	ENSG00000100739.11	ENST00000216629.11	ENST00000611804.1	Canonical	-	248	272	TTALILTLVVAFLVCWAPYHFFAFL	TMD	Nin	-2.58269	TTATAAA	2.11	54	4	TMHP*
PAPLN	O95428	ENSG00000100767.17	ENST00000644200.2	ENST00000554301.5	Canonical	-	1	16	MRLLLLVPLLLAPAPG	Signal Peptide	Nin	1.52572	GGGCCCC	0.76	49	49	RPEPPLLSHGELPRRRPGLPGRAVRGVRRSGVPGAAVSVAALLQRPKQV*
C14orf93	Q9H972	ENSG00000100802.15	ENST00000299088.11	ENST00000397379.7; ENST00000397382.8	Canonical	-	1	24	MSFSATILFSPPSGSEARCCCCAC	Signal Peptide	Nin	5.48317	GGGTTTG	2.25	49	1	G*
TM9SF1	O15321	ENSG00000100926.15	ENST00000261789.9	-	Canonical	-	8	25	RSWSCQWLPILILLLGTG	Signal Peptide	Nin	1.767	GGGTGAA	2.72	54	8	SAGWGPNG*
TM9SF1	O15321	ENSG00000100926.15	ENST00000261789.9	-	Canonical	-	237	261	LSIINSMVLVFLLVGFVAVILMRVL	TMD	Nout	-2.97146	CCCCCCA	0.79	39	39	IPWSALCCAWRGCPVPGPWHWHYCHGTAGHVQCAPSWGH*
TM9SF1	O15321	ENSG00000100926.15	ENST00000261789.9	-	Canonical	-	371	394	RWVWNIILTTSLFSVPFFLTWSVV	TMD	Nin	-0.311635	CCCCTTT	0.93	45	0	*
TM9SF1	O15321	ENSG00000100926.15	ENST00000261789.9	-	Canonical	-	529	553	YRWWWRSVLSVGSTGLFIFLYSVFY	TMD	Nin	-1.07872	TTTTTCT	2.88	36	10	FPKVHPVYLC*
PLTP	P55058	ENSG00000100979.15	ENST00000372431.8	ENST00000477313.5	Canonical	-	1	19	MALFGALFLALLAGAHAEF	Signal Peptide	Nin	0.438032	GGGCAAA	1.69	36	9	RRPLLLQHL*
UQCC1	Q9NVA1	ENSG00000101019.22	ENST00000374385.10	-	Canonical	-	142	162	TFNSWFLITLLHVWMCLVRMK	TMD	Nout	0.111788	AAATCAT	2.65	43	8	FLCSDLGI*
R3HDML	Q9H3Y0	ENSG00000101074.5	ENST00000217043.4	-	Canonical	-	3	18	LLPSTVGLAGLLFWAG	Signal Peptide	Nin	1.67527	GGATTAT	2.06	49	70	SQPHPGQCVPTCRQHGIHGLGQAAGQGCRSLGHPVHLGTWAFTADEIRGPEPLHPFWPVPVRSGSHEVLV*
CTSZ	Q9UBR2	ENSG00000101160.15	ENST00000217131.6	-	Canonical	-	7	29	GWRPLLLLVLLAGAAQGGLYFRR	Signal Peptide	Nin	-0.663044	CATCCCC	2.41	55	41	PILRLLLGPRQHQRYGGSDQHQEEGSVALHPPVRAERHRLR*
HRH3	Q9Y5N1	ENSG00000101180.17	ENST00000340177.10	-	Canonical	-	109	133	LWLVVDYLLCTSSAFNIVLISYDRF	TMD	Nout	0.896713	CATCCCC	2.41	49	33	RGPLLCRVLLQLVLPHHGFHPGVLYALPQRHLL*
HRH3	Q9Y5N1	ENSG00000101180.17	ENST00000340177.10	-	Canonical	-	193	217	FYNWYFLITASTLEFFTPFLSVTFF	TMD	Nout	1.03403	GAAGGGG	2.48	46	13	ARGGHAAAQVWGG*
SLCO4A1	Q96BD0	ENSG00000101187.16	ENST00000217159.6	ENST00000370507.5	Canonical	-	263	287	VYIAIFYTAAILGPAAGYLIGGALL	TMD	Nin	-0.0504343	TTACCCT	2.81	43	219	SAAARLPALRGHESGGNAPVEGQQPWGGEQPGLWENHQRPASLHLAPAEEPHVHPALPGRGHRGHSHHRHVHVQPQVLGVPVQPECLRSCHLVWVPGGASGWWRHLPGRLLCEQAQAPGLRGHQVLPVLHRCQPAGHPRLLTALPQCAHGGRHSQLRREPPARRPPEPNGSLQRCLQLPARTLQPCVRLGRPHVLLTVPRRVPCSHGDECGRPEGVPRL*
SLCO4A1	Q96BD0	ENSG00000101187.16	ENST00000217159.6	ENST00000370507.5	Canonical	-	305	329	LWVGAWWVGFLGSGAAAFFTAVPIL	TMD	Nout	-0.321226	GAACCCC	1.84	52	168	HVHPALPGRGHRGHSHHRHVHVQPQVLGVPVQPECLRSCHLVWVPGGASGWWRHLPGRLLCEQAQAPGLRGHQVLPVLHRCQPAGHPRLLTALPQCAHGGRHSQLRREPPARRPPEPNGSLQRCLQLPARTLQPCVRLGRPHVLLTVPRRVPCSHGDECGRPEGVPRL*
SLC17A9	Q9BYT1	ENSG00000101194.18	ENST00000370351.9	-	Canonical	-	242	266	WAAVVSQLSAACSFFILLSWLPTFF	TMD	Nin	-0.694747	GGGTTAC	2.67	37	31	QSHHGAEAHAGHGPWPLQRLCSVPGPHLQLL*
NKAIN4	Q8IVV8	ENSG00000101198.15	ENST00000370316.8	-	Canonical	-	60	84	RYVMVYTLWAAVWVTWNVFIICFYL	TMD	Nin	-1.26427	CCCCCAT	2.12	42	50	WPGPGVRCWLCPGAQLCGGPTQLPADPDRASGLCLWLPGGQRVYGGRGQL*
SEL1L2	Q5TEA6	ENSG00000101251.13	ENST00000284951.10	-	Canonical	-	4	21	LSLLIEILIILGVTIKTI	Signal Peptide	Nin	0.257042	AGAAAAT	2.79	43	9	SPGEKEEST*
SLC52A3	Q9NQ40	ENSG00000101276.18	ENST00000645534.1	ENST00000217254.11; ENST00000488495.3	Canonical	-	74	96	IIFTLLGVGTVTCIIFAFLWNMT	TMD	Nin	-1.77118	GGGTGAA	2.72	47	25	RTQRPLARPGGSCPGLRSHYLRQCH*
RSPO4	Q2I0M5	ENSG00000101282.9	ENST00000217260.9	-	Canonical	-	1	20	MRAPLCLLLLVAHAVDMLAL	Signal Peptide	Nin	0.322921	TCCCCCT	2.13	53	20	WVLRHPRPGGQQVQKMWGHL*
CDS2	O95674	ENSG00000101290.14	ENST00000460006.6	-	Canonical	-	340	364	IALSTFASLIGPFGGFFASGFKRAF	TMD	Nout	2.5263	TTTTATC	2.41	35	3	QRP*
PROKR2	Q8NFJ6	ENSG00000101292.8	ENST00000678254.1	ENST00000217270.4	Canonical	-	90	114	LLIANLAISDFLVAIICCPFEMDYY	TMD	Nin	0.690711	GAATTAT	1.89	51	131	SNGLLPDRLGLDGVHSHCHPIGLLCNRNGPLYCQEPGEDLLWPDLACGSAALLQVLLPLHLWCRVRGPCGHHDPVLCQDLPGALVQGSPWVPDGADSQAAALPQEDGPGAHVHSHGLCAVLGTLLRFHHRS*
PROKR2	Q8NFJ6	ENSG00000101292.8	ENST00000678254.1	ENST00000217270.4	Canonical	-	133	157	YLRTVSLYVSTNALLAIAIDRYLAI	TMD	Nout	0.836629	CTTTATT	1.74	40	99	CQEPGEDLLWPDLACGSAALLQVLLPLHLWCRVRGPCGHHDPVLCQDLPGALVQGSPWVPDGADSQAAALPQEDGPGAHVHSHGLCAVLGTLLRFHHRS*
PROKR2	Q8NFJ6	ENSG00000101292.8	ENST00000678254.1	ENST00000217270.4	Canonical	-	169	193	TASFLIALVWMVSILIAIPSAYFAT	TMD	Nin	-1.81786	GGGCCCT	1.16	40	63	CGHHDPVLCQDLPGALVQGSPWVPDGADSQAAALPQEDGPGAHVHSHGLCAVLGTLLRFHHRS*
HM13	Q8TCT9	ENSG00000101294.20	ENST00000398174.9	-	Canonical	-	32	56	IALAYGSLLLMALLPIFFGALRSVR	TMD	Nout	-1.70003	CAAAATA	1.91	37	31	ILPGVHQPPAVHVFLRAGNPGPVPHHQPLHE*
HM13	Q8TCT9	ENSG00000101294.20	ENST00000398174.9	-	Canonical	-	75	96	AARFPIIASCTLLGLYLFFKIF	TMD	Nin	-0.437929	GGAAAAC	2.39	51	7	QGRDHQL*
HM13	Q8TCT9	ENSG00000101294.20	ENST00000398174.9	-	Canonical	-	163	179	LVCLGLSSIVGVWYLLR	TMD	Nin	0.542791	GGTATTT	2.29	43	55	WHQCDGDSGQVLRGTNKIGVSPGSAGERPRSKQLCHAGTWRCRHSRDLHCLAAAL*
HM13	Q8TCT9	ENSG00000101294.20	ENST00000398174.9	-	Canonical	-	205	224	VSTGCILLGGLFIYDVFWVF	TMD	Nout	0.210583	GGGACTT	2.68	37	16	WRCRHSRDLHCLAAAL*
HM13	Q8TCT9	ENSG00000101294.20	ENST00000398174.9	-	Canonical	-	258	279	FAMLGLGDVVIPGIFIALLLRF	TMD	Nin	-0.605936	TTTTCCT	2.13	49	65	CPGGAGQGRSDRDVQLRVLGGNPASYPEAHPLPHSLGLPSQPGRLHAAEASWPSPPAPAESQRHL*
HM13	Q8TCT9	ENSG00000101294.20	ENST00000398174.9	-	Canonical	-	318	337	ALLYLVPACIGFPVLVALAK	TMD	Nin	-0.0892843	GAATCCC	2.44	52	4	QRHL*
SIRPB1	O00241	ENSG00000101307.16	ENST00000381605.9	-	Canonical	-	10	28	LPSPFLLMTLLLGRLTGVA	Signal Peptide	Nin	1.38559	GGAATTA	2.51	47	31	NLQSERRPLPTGNNCFRTHKEKQPGLFHQHQ*
PDYN	P01213	ENSG00000101327.9	ENST00000217305.3	ENST00000540134.5; ENST00000539905.5	Canonical	-	1	23	MAWQGLVLAACLLMFPSTTADCL	Signal Peptide	Nin	0.283181	TTTTTTC	1.98	44	8	HPLHPWAQ*
TM9SF4	Q92544	ENSG00000101337.16	ENST00000398022.7	-	Canonical	-	347	370	LLGSGIQLFCMILIVIFVAMLGML	TMD	Nin	-2.66796	GAAGAAA	2.86	39	66	RSLLYGNSVPWCGFWHLLRIELLHLGKALIRSGALSHHGGSAVHVVRDLPAPRLLGLLLRLPKAAI*
TM9SF4	Q92544	ENSG00000101337.16	ENST00000398022.7	-	Canonical	-	378	402	LMTTACFLFMFMGVFGGFSAGRLYR	TMD	Nout	-1.35932	CTTTCCC	2.66	43	30	HHGGSAVHVVRDLPAPRLLGLLLRLPKAAI*
TM9SF4	Q92544	ENSG00000101337.16	ENST00000398022.7	-	Canonical	-	503	526	ILMAGILPFGAMFIELFFIFSAIW	TMD	Nin	-0.806301	AAATTTC	2.31	44	19	PSLRGLCILRPGLCHLLFR*
TM9SF4	Q92544	ENSG00000101337.16	ENST00000398022.7	-	Canonical	-	530	554	FYYLFGFLFLVFIILVVSCSQISIV	TMD	Nout	-3.41607	CATCCCC	2.41	45	42	LSPLLWLHGPHGLVLLAANGYHRLLCSLHVCSQDLCCCEDRL
TM9SF4	Q92544	ENSG00000101337.16	ENST00000398022.7	-	Canonical	-	566	590	RWWWRNFLVSGGSAFYVLVYAIFYF	TMD	Nin	-0.188948	GTTTGTT	2.42	40	11	SQDLCCCEDRL
POFUT1	Q9H488	ENSG00000101346.15	ENST00000375749.8	-	Canonical	-	3	24	AAAWARPLSVSFLLLLLPLPGM	Signal Peptide	Nin	0.591889	CCCTCCT	2.53	43	2	LD*
JAG1	P78504	ENSG00000101384.12	ENST00000254958.10	-	Canonical	-	1072	1094	LLSSVLTVAWICCLVTAFYWCLR	TMD	Nout	-2.46106	GGATTAT	2.06	43	0	*
BPI	P17213	ENSG00000101425.15	ENST00000642449.2	ENST00000716802.1	Canonical	-	10	28	RWASLMVLVAIGTAVTAAV	Signal Peptide	Nin	0.0473038	GAAGGGG	2.48	46	2	AL*
SLC32A1	Q9H598	ENSG00000101438.4	ENST00000217420.2	-	Canonical	-	242	258	SWSIIATAVLLPCAFLK	TMD	Nout	1.03443	CCCCATC	2.41	48	64	LHWHHRVQLHVSDLPAFAGGQYAAAQRVPLHDELDAHRSLRAQGPLRARRLPHLGRRDQGGHHG*
SLC32A1	Q9H598	ENSG00000101438.4	ENST00000217420.2	-	Canonical	-	266	290	FSLLCTLAHFVINILVIAYCLSRAR	TMD	Nin	-0.802368	GGGCAAT	2.57	37	43	YAAAQRVPLHDELDAHRSLRAQGPLRARRLPHLGRRDQGGHHG*
SLC32A1	Q9H598	ENSG00000101438.4	ENST00000217420.2	-	Canonical	-	377	396	SIRAVVNIFLVAKALLSYPL	TMD	Nout	1.8462	CATTTAT	1.99	51	77	CAALRAAHGPHRQPHGRRPLFLAAQPLSPAPALAQAAVAPSLLRRRHLRHRRHLQRVRLRALPRGPHRSLPNQRGGL
ASIP	P42127	ENSG00000101440.10	ENST00000374954.4	ENST00000568305.5	Canonical	-	3	20	VTRLLLATLLVFLCFFTA	Signal Peptide	Nin	-1.92154	AAAGAAA	2.48	48	3	KIF*
SPINT3	P49223	ENSG00000101446.8	ENST00000217428.7	-	Canonical	-	3	20	LQASLSFLLILTLCLELR	Signal Peptide	Nin	0.0186985	GTTATTT	2.51	42	18	CLRRLRRQQQQLFEERKM*
EPPIN	O95925	ENSG00000101448.14	ENST00000354280.9	-	Canonical	-	4	19	SGLLSLLVLFVLLANV	Signal Peptide	Nin	0.233673	AAAAAAA	0	47	27	MFRSQTRCMRNAKRNWPLPGLFSSLVV*
PIGU	Q9H490	ENSG00000101464.11	ENST00000217446.8	-	Canonical	-	1	21	MAAPLVLVLVVAVTVRAALFR	Signal Peptide	Nin	-1.08442	ATTAATA	2.56	46	8	NIPLSFPN*
PIGU	Q9H490	ENSG00000101464.11	ENST00000217446.8	-	Canonical	-	75	99	FLIDYAELVFMITDALTAIALYFAI	TMD	Nout	0.695557	CTTAAAT	1.91	46	135	SLHDFVLCCQVYLCHQQHPHCFLHFDYDKRQCFPQCYFSCLSDIPVSVPTHLVCPRTPLSPPAAVHTCENEEQSLLDLFLGVCHDVCGKPSGNHLPLLLPSQLLGFHPRSLWLYTFCSRSHSKHWSFLVLLCRDV*
PIGU	Q9H490	ENSG00000101464.11	ENST00000217446.8	-	Canonical	-	194	210	LYPLTLFVPGLLYLLQR	TMD	Nout	1.43352	CATCCCC	2.41	43	27	RSLWLYTFCSRSHSKHWSFLVLLCRDV*
PIGU	Q9H490	ENSG00000101464.11	ENST00000217446.8	-	Canonical	-	229	253	YAMMYVGSLVVIICLSFFLLSSWDF	TMD	Nin	-2.41223	CATCCCC	2.41	48	23	LSHKAKGAPHLLHVYPDRCHRHL*
CDH20	Q9HBT6	ENSG00000101542.10	ENST00000262717.9	ENST00000538374.5; ENST00000536675.2	Canonical	-	13	33	WLGLGMSLYFWGLMDLTTTVL	Signal Peptide	Nin	1.57187	CCCTTTG	2.39	43	81	VCRQASFRYGQGRRIHQIHPLGRRCWHRVYHRRHHWRHPRHSEARPRGKSPVYSKGSSPRQADGQANGARVRVHHQNSRHQ*
CDH20	Q9HBT6	ENSG00000101542.10	ENST00000262717.9	ENST00000538374.5; ENST00000536675.2	Canonical	-	621	644	ALIAILACIFVLLVLVLLILSMRR	TMD	Nout	-5.53902	GAACCCC	1.84	40	116	PGGAGGGRPQDAAGHAARDREPLPLRASDVRSEQHCPQLRAGQALRGRHGPVGTALRLPPDVYVRGGRLCGGVAELPAVGHVGLGTELRLPDGLGAPLPEAGRALRGVGGTRAAVV
LAMA1	P25391	ENSG00000101680.16	ENST00000389658.4	-	Canonical	-	1	18	MRGGVLLVLLLCVAAQCR	Signal Peptide	Nin	-0.0559171	AAACCCA	2.25	44	5	TVPDL*
MXRA5	Q9NR99	ENSG00000101825.8	ENST00000217939.7	-	Canonical	-	4	25	RAHWGALSVVLILLWGHPRVAL	Signal Peptide	Nin	0.573502	GTTTAAT	2.74	38	0	*
GPR143	P51810	ENSG00000101850.13	ENST00000467482.6	-	Canonical	-	27	49	RAFHALCLGSGGLRLALGLLQLL	TMD	Nout	1.56119	CCCAAAT	1.12	46	2	FC*
GPR143	P51810	ENSG00000101850.13	ENST00000467482.6	-	Canonical	-	120	144	AMWIQLLYSACFWWLFCYAVDAYLV	TMD	Nout	-0.683587	CATCCCC	2.41	47	31	PLCHHVPAPAAGSRGEPHPVPKDSDCSGLFT*
GPR143	P51810	ENSG00000101850.13	ENST00000467482.6	-	Canonical	-	154	178	ILLYHIMAWGLATLLCVEGAAMLYY	TMD	Nin	-0.902876	TTTACTT	2.43	44	0	*
GPR143	P51810	ENSG00000101850.13	ENST00000467482.6	-	Canonical	-	241	262	VIKIRFFKIMLVLIICWLSNII	TMD	Nin	-0.731388	GGGATTT	1.48	40	33	SLVFGLLRLDRMQPGFSVSQEGDPVGITDHLGC*
GPR143	P51810	ENSG00000101850.13	ENST00000467482.6	-	Canonical	-	290	314	TTWFIMGILNPAQGFLLSLAFYGWT	TMD	Nout	0.969967	AAACCCT	1.86	35	13	CFREGVSSGWADF*
GUCY2F	P51841	ENSG00000101890.5	ENST00000218006.3	-	Canonical	-	27	51	LASAKFLWCLCLLSVMSLPQQVWTL	TMD	Nin	0.405061	TTTTGAA	2.46	43	5	IRDSQ*
GUCY2F	P51841	ENSG00000101890.5	ENST00000218006.3	-	Canonical	-	979	1003	IRIGLHSGPVVAGVVGLTMPRYCLF	TMD	Nin	2.16302	GGGCAAA	1.69	47	57	RHRGNLLADWEKRLHEAPSCAPTSGQRWASGPWPATSGDCSLPKKKSRKAVGEKQAI
ATP1B4	Q9UN42	ENSG00000101892.12	ENST00000218008.8	-	Canonical	-	111	135	LILLIYFFFYASLAAVITLCMYTLF	TMD	Nin	-3.98454	CCTAAAT	1.83	46	6	WLSPGL*
TLR8	Q9NR97	ENSG00000101916.12	ENST00000218032.7	-	Canonical	-	4	26	MFLQSSMLTCIFLLISGSCELCA	Signal Peptide	Nin	0.967495	GGGCAAA	1.69	35	8	ICDRTRPV*
TLR8	Q9NR97	ENSG00000101916.12	ENST00000218032.7	-	Canonical	-	826	848	VTAVILFFFTFFITTMVMLAALA	TMD	Nout	-2.50038	GATAAAT	1.31	49	0	*
CHRDL1	Q9BU40	ENSG00000101938.15	ENST00000372042.6	-	Canonical	-	10	27	MKYIFSLLFFLLLEGGKT	Signal Peptide	Nin	1.03461	TCCAAAT	2.85	53	27	CSLPFSCAYSSSVLPSLPRRLLTPSEQ*
GLRA2	P23416	ENSG00000101958.14	ENST00000218075.9	-	Canonical	-	316	338	AIDIWMAVCLLFVFAALLEYAAV	TMD	Nout	-2.24453	GATGGGT	2.83	38	40	SLPPSERWNSCQGHTCQPTPTTAKRWRCYQEEVCGPGKKD*
ATP11C	Q8NB49	ENSG00000101974.15	ENST00000682941.1	-	Canonical	-	64	82	FRRIANFYFLIIFLVQVTV	TMD	Nin	0.357191	CATTATT	1.62	44	0	*
ATP11C	Q8NB49	ENSG00000101974.15	ENST00000682941.1	-	Canonical	-	89	105	VTSGLPLFFVITVTAIK	TMD	Nout	1.77433	CTTTCCC	2.66	49	1	L*
ATP11C	Q8NB49	ENSG00000101974.15	ENST00000682941.1	-	Canonical	-	154	174	TFPCDLILLSSCTTDGTCYVT	TMD	Nin	3.69581	CAAATTT	1.86	45	8	CWANQYLQ*
ATP11C	Q8NB49	ENSG00000101974.15	ENST00000682941.1	-	Canonical	-	338	362	LKMFTDFLSFMVLFNFIIPVSMYVT	TMD	Nin	-0.080269	GGATTAT	2.06	41	4	CIYR*
ATP11C	Q8NB49	ENSG00000101974.15	ENST00000682941.1	-	Canonical	-	774	793	IFLQICMKCTAVLCCRMAPL	TMD	Nout	2.60349	TATTAAA	1.74	39	8	RQRRSPSS*
ATP11C	Q8NB49	ENSG00000101974.15	ENST00000682941.1	-	Canonical	-	956	978	FLYWTFLAAFEGTVFFFGTYFLF	TMD	Nin	-1.63867	GATAAAT	1.31	42	58	SLCDLGFFSLLCIFLILLGRNYLAFSQATENVFCICPNAVFCIHMVGYNSSNIYQPVP*
ATP11C	Q8NB49	ENSG00000101974.15	ENST00000682941.1	-	Canonical	-	1024	1048	FVIWGSLAFYVFFSFFWGGIIWPFL	TMD	Nin	-1.96455	AAAGAAT	2.81	39	12	CKKKKCQEKSEL*
F9	P00740	ENSG00000101981.12	ENST00000218099.7	-	Canonical	-	13	32	GLITICLLGYLLSAECTVFL	Signal Peptide	Nin	0.401277	TTTTGAA	2.46	45	2	KH*
ABCD1	P33897	ENSG00000101986.12	ENST00000218104.6	-	Canonical	-	238	261	AGTAWPSAIAGLVVFLTANVLRAF	TMD	Nout	0.196431	GGGCCAT	2.88	36	0	*
CACNA1F	O60840	ENSG00000102001.13	ENST00000323022.10	-	Canonical	-	132	153	YVFLVIFTVETVLKIVAYGLVL	TMD	Nout	0.882732	GGGAAAG	2.65	41	101	ARRLRCEGIEGVSGAAATEAGVWGPEPAHSAQFHHEGSGAAAAHCTARALRHHHLCHHWARAVPWTNAQDVLLPGIRHGSGGGPIALCVFGIRACVHAEPD*
CACNA1F	O60840	ENSG00000102001.13	ENST00000323022.10	-	Canonical	-	347	371	LPWVYFVSLVIFGSFFVLNLVLGVL	TMD	Nout	-2.17171	GGACCCC	2.61	46	3	LRR*
CACNA1F	O60840	ENSG00000102001.13	ENST00000323022.10	-	Canonical	-	519	536	ACYWAVLLLVFLNTLTIA	TMD	Nin	-0.786712	GGGCCCC	0.76	36	11	LCLCVFLLQPL*
CACNA1F	O60840	ENSG00000102001.13	ENST00000323022.10	-	Canonical	-	861	879	VFTNLILVFIILSSVSLAA	TMD	Nout	-0.488125	GTTTAAT	2.74	49	124	YVGSAGGQCVPHLLWHPLQRHLGGEDSASTPSTAAPPSHQQGQGTQACGAVCICGHPDHRKHHDCHHTSAIYVRLHRGAALQGEILHLHGRGQTHPSRMQGLLPGIPRWRRVTAPGPGAALGQQ*
CACNA1F	O60840	ENSG00000102001.13	ENST00000323022.10	-	Canonical	-	1242	1261	AWNTFDALIVVGSIVDIAVT	TMD	Nout	2.37857	GGGTGAA	2.72	37	71	RDPHIALDIHQVLPGLALCGSSHRNDILHLCRHWHADVRQGGSSGWHTDKPKQQLPDLSTGCAASVQVCHW*
CACNA1F	O60840	ENSG00000102001.13	ENST00000323022.10	-	Canonical	-	1278	1296	RISITFFRLFRVMRLVKLL	TMD	Nin	2.60877	GATAAAC	2.44	52	21	PKQQLPDLSTGCAASVQVCHW*
CACNA1F	O60840	ENSG00000102001.13	ENST00000323022.10	-	Canonical	-	1405	1429	FAIAYFISFFMLCAFLIINLFVAVI	TMD	Nin	-3.57325	GGGATTT	1.48	53	72	WEAVPTPSGLQETCGNEHAPQLRWDGDIQRHTLCPGPDIPEDQNRREPGASQPGAADCHQKDLEADETEAAR*
SYP	P08247	ENSG00000102003.12	ENST00000263233.9	ENST00000479808.5	Canonical	-	106	128	FFVTVAVFAFLYSMGALATYIFL	TMD	Nout	-1.40829	GAACATT	2.65	46	47	YQGDACLPPDREHMQGAERPCDLGTQHLGGVRLPEPGALGRQPVVRV*
PLP2	Q04941	ENSG00000102007.11	ENST00000376327.6	-	Canonical	-	26	46	ILLFAEIILCLVILICFSAST	TMD	Nin	-2.51343	CATTGTT	2.3	53	3	CPC*
PLP2	Q04941	ENSG00000102007.11	ENST00000376327.6	-	Canonical	-	52	71	LSVIEMILAAIFFVVYMCDL	TMD	Nout	-0.294458	GGGCCTA	2.26	46	8	NRYVPLWL*
SLC25A14	O95258	ENSG00000102078.16	ENST00000545805.6	ENST00000218197.9	Canonical	-	1	16	MGIFPGIILIFLRVKF	Signal Peptide	Nin	0.92135	TTTCCCT	2.38	42	15	CGPYQNTTSGSRPKH*
SLC35A2	P78381	ENSG00000102100.16	ENST00000247138.11	-	Canonical	-	200	220	GAGLAAVVASCLSSGFAGVYF	TMD	Nout	2.0709	CTTTTTT	0.93	43	27	WVHTCCLGRGAQPGLRRATGGCGCQVR*
SLC35A2	P78381	ENSG00000102100.16	ENST00000247138.11	-	Canonical	-	231	253	VWLRNLQLGLFGTALGLVGLWWA	TMD	Nin	-0.0115723	GGGCTTT	1.69	44	98	CHLPVHCAVHCCLHSPLWLPRGPIICPWRWTRHWCCLPLQPSPRCSQSHSLCLCLRLRALRSPAASRAATTTAAVFPPWRPHHGALSAKVAHQGEGFL
SLC35A2	P78381	ENSG00000102100.16	ENST00000247138.11	-	Canonical	-	263	287	FFFGYTPAVWGVVLNQAFGGLLVAV	TMD	Nout	1.66524	ATTATTT	2.51	35	73	CPWRWTRHWCCLPLQPSPRCSQSHSLCLCLRLRALRSPAASRAATTTAAVFPPWRPHHGALSAKVAHQGEGFL
SLC35A2	P78381	ENSG00000102100.16	ENST00000247138.11	-	Canonical	-	323	340	LFALGAGLVIGAVYLYSL	TMD	Nout	-0.303575	GAAGGGT	2.74	53	2	FL
RS1	O15537	ENSG00000102104.9	ENST00000379984.4	-	Canonical	-	3	22	RKIEGFLLLLLFGYEATLGL	Signal Peptide	Nin	1.13601	GGGTTTC	2.24	47	13	RVRGGHTGPDHLL*
TAFAZZIN	Q16635	ENSG00000102125.17	ENST00000601016.6	-	Canonical	-	15	36	LTWTLASSVVMGLVGTYSCFWT	TMD	Nout	0.521846	CCCTCAT	2.72	39	55	SLGDPETPPHLEPEVDALDPCSCRHLLHQGATLPLLQLGQVCACVPRSRIFPSRE*
MAGT1	Q9H0U3	ENSG00000102158.22	ENST00000618282.5	ENST00000358075.11	Canonical	-	2	24	AARWRFWCVSVTMVVALLIVCDV	Signal Peptide	Nin	-1.2627	AAATTAC	2.74	46	12	LRYRHVHCSPTA*
MAGT1	Q9H0U3	ENSG00000102158.22	ENST00000618282.5	ENST00000358075.11	Canonical	-	186	207	YAGPLMLGLLLAVIGGLVYLRR	TMD	Nout	-1.4173	GAATTAT	1.89	47	11	YPWKQSSPVCS*
MAGT1	Q9H0U3	ENSG00000102158.22	ENST00000618282.5	ENST00000358075.11	Canonical	-	217	236	TGWAFAALCFVLAMTSGQMW	TMD	Nin	0.210148	GCTTTTA	2.43	48	1	M*
CD99L2	Q8TCZ2	ENSG00000102181.22	ENST00000370377.8	-	Canonical	-	1	20	MVAWRSAFLVCLAFSLATLV	Signal Peptide	Nin	-0.893402	GGCAAAA	2.55	43	3	TSR*
GPR50	Q13585	ENSG00000102195.10	ENST00000218316.4	-	Canonical	-	23	44	YPPALIIFMFCAMVITIVVDLI	TMD	Nout	-1.28422	CCCTTTG	2.39	38	135	DAACHVHWGLGSEPVTVPDGRVHHRAECGRLHLQHRGNRYQPLLLHLPQPPVRTDLQCAQYLHLPGHHLDHDRPGCPAQHVHWHHRVRSSHLHLHLQLSEQPCLHCYHRLHPLRPPSPHRGFLLREDLDQSAGGP*
GPR50	Q13585	ENSG00000102195.10	ENST00000218316.4	-	Canonical	-	145	169	TCIYLVITWIMTVLAVLPNMYIGTI	TMD	Nin	-0.453575	GGGTTTC	2.24	35	13	LLREDLDQSAGGP*
GPR50	Q13585	ENSG00000102195.10	ENST00000218316.4	-	Canonical	-	188	212	FTVTIVCIHFVLPLLIVGFCYVRIW	TMD	Nout	-2.03709	CCCTATC	2.81	39	45	QRAHCLGGCQSEGDGRQDPQLALSCSLLHSLLQQLPQRCDLRAPQ*
GPR50	Q13585	ENSG00000102195.10	ENST00000218316.4	-	Canonical	-	236	260	FLTMFVIFLLFAVCWCPINVLTVLV	TMD	Nin	-2.83739	GAATTTC	2.69	39	23	PKRILDHLPCYAAPYHILLWPHQ*
BRS3	P32247	ENSG00000102239.5	ENST00000370648.4	-	Canonical	-	122	146	VLSFIRLTSVGVSVFTLTILSADRY	TMD	Nout	0.290062	CAATAAA	2.74	48	4	KYDI*
BRS3	P32247	ENSG00000102239.5	ENST00000370648.4	-	Canonical	-	161	185	ILKTCVKAGCVWIVSMIFALPEAIF	TMD	Nin	1.3784	CATTATT	1.62	41	13	STLYYLCLLFLDC*
BRS3	P32247	ENSG00000102239.5	ENST00000370648.4	-	Canonical	-	268	285	RIARTVLVLVALFALCWL	TMD	Nin	-1.98588	CCCCTTT	0.93	41	13	CSLLAEQKLPEAF*
CD40LG	P29965	ENSG00000102245.9	ENST00000370629.7	-	Canonical	-	23	46	IFMYLLTVFLITQMIGSALFAVYL	TMD	Nout	-1.92612	AAACAAA	2.39	54	9	RGDEERKQL*
GABRE	P78334	ENSG00000102287.19	ENST00000370328.4	-	Canonical	-	288	303	SSVTTMLSWVSFWIKT	TMD	Nout	3.74746	GGATTTC	2.86	37	33	LYRHLLRLLLLRSVGVCCAQLPDLQPDKSPCFS*
PCDH11X	Q9BZA7	ENSG00000102290.23	ENST00000682573.1	ENST00000373094.5	Canonical	-	813	837	ILVAAVAGTITVVVVIFITAVVRCR	TMD	Nout	-2.15619	TAATTTT	1.81	46	3	CHY*
PORCN	Q9H237	ENSG00000102312.24	ENST00000326194.11	-	Canonical	-	155	177	FMGYLYFVGTIVFGPWISFHSYL	TMD	Nout	0.941633	CATCCCC	2.41	41	3	PQR*
PORCN	Q9H237	ENSG00000102312.24	ENST00000326194.11	-	Canonical	-	193	215	VARSLALALLCLVLSTCVGPYLF	TMD	Nin	-1.54146	GGGCTTT	1.69	43	54	SFRGHGHVGGGWLYRGEGSPGMGPDGVQATECGAASVNGGSCHKLEPAHVLLAK*
ITIH6	Q6UXX5	ENSG00000102313.9	ENST00000218436.7	-	Canonical	-	1	22	MSGWRYLICVSFLLTILLELTY	Signal Peptide	Nin	-1.35398	GTTTAAT	2.74	37	3	STC*
SRPX2	O60687	ENSG00000102359.9	ENST00000373004.5	-	Canonical	-	5	27	LTQRGALFLLFFLTPAVTPTWYA	Signal Peptide	Nin	-0.0663372	AAATTAT	1.51	50	8	SQQPGHAL*
ZDHHC15	Q96MV8	ENSG00000102383.14	ENST00000373367.8	-	Canonical	-	173	197	FFLQFLAYSVLYCLYIATTVFSYFI	TMD	Nin	-0.439493	AAACAAA	2.39	43	34	NHLRGLLHSSVYKWPREKWVQPWLHQEYPAGVWR*
ZDHHC15	Q96MV8	ENSG00000102383.14	ENST00000373367.8	-	Canonical	-	213	237	VLFLLFVACMFFVSLVILFGYHCWL	TMD	Nout	-4.48709	GTTAATA	2.56	44	7	TYWFQPW*
NALCN	Q8IZF0	ENSG00000102452.18	ENST00000251127.11	-	Canonical	-	40	61	SLLRICAIISVISVCMNTPMTF	TMD	Nin	0.68284	TGTTTTT	1.49	47	0	*
NALCN	Q8IZF0	ENSG00000102452.18	ENST00000251127.11	-	Canonical	-	106	127	RWCVFDGFMVFCLWVSLVLQVF	TMD	Nin	-0.289415	TTTAAAG	2.4	43	38	AIGRTNMECFHFSTFLSTSLWNFRSSDVWNIYLSLCCK*
NALCN	Q8IZF0	ENSG00000102452.18	ENST00000251127.11	-	Canonical	-	179	203	WSVSIFLLFFLLLYGILGVQMFGTF	TMD	Nin	-2.56452	GGGACTT	2.68	48	0	*
NALCN	Q8IZF0	ENSG00000102452.18	ENST00000251127.11	-	Canonical	-	380	402	MMRSSVFHMFILSMVTVDVIVAA	TMD	Nin	1.75221	GGGATTT	1.48	38	4	YWIY*
NALCN	Q8IZF0	ENSG00000102452.18	ENST00000251127.11	-	Canonical	-	509	531	LVVFTASLLIVMSAISLQMFCFV	TMD	Nin	-1.07287	TTTCATT	2.79	47	24	SLSSFCHSDPPEFVCCCYFGQLRT*
NALCN	Q8IZF0	ENSG00000102452.18	ENST00000251127.11	-	Canonical	-	575	599	VAIYFILYHLFATLILLSLFVAVIL	TMD	Nout	-3.3303	AAAATTT	0.93	36	19	SKQTSNGENLKASFRFYSS*
NALCN	Q8IZF0	ENSG00000102452.18	ENST00000251127.11	-	Canonical	-	881	905	LLGLVTYLDWVMIIVTICSCISMMF	TMD	Nin	-0.968925	CTTATTT	2.51	36	35	FHSNCCHQGLRWSNGHIYISCELDISLLDASKCTC*
NALCN	Q8IZF0	ENSG00000102452.18	ENST00000251127.11	-	Canonical	-	956	972	VMDIFIYLVSLIFLCWM	TMD	Nin	0.0307219	TTTTTTG	1.99	45	28	GLHSFADINARFCKLWSSAFCWKTGQVQ*
NALCN	Q8IZF0	ENSG00000102452.18	ENST00000251127.11	-	Canonical	-	982	1000	AQLLMVLRCLRPLRIFKLV	TMD	Nout	3.46204	CATTATT	1.62	50	0	*
NALCN	Q8IZF0	ENSG00000102452.18	ENST00000251127.11	-	Canonical	-	1017	1040	IFLVSILLLTLMLVFASFGVQLFA	TMD	Nin	-2.68153	GAAAAAA	0.38	39	15	TWILGAPCLGESSEL*
NALCN	Q8IZF0	ENSG00000102452.18	ENST00000251127.11	-	Canonical	-	1134	1157	IYIHVFVFLGCMIGLTLFVGVVIA	TMD	Nout	-1.90524	ATTTTTT	0.93	53	0	*
NALCN	Q8IZF0	ENSG00000102452.18	ENST00000251127.11	-	Canonical	-	1278	1302	LLVTSLGVVWVVLHFALLNAYTYMM	TMD	Nin	-0.97225	TGTTTTA	1.79	52	10	IWYCEIWGEY*
NALCN	Q8IZF0	ENSG00000102452.18	ENST00000251127.11	-	Canonical	-	1306	1329	VIVFRFFSICGKHVTLKMLLLTVV	TMD	Nout	2.11581	TTTTTCT	2.88	42	15	FGWKSYYRTVPNCHR*
HTR2A	P28223	ENSG00000102468.11	ENST00000542664.4	-	Canonical	-	116	140	LAIADMLLGFLVMPVSMLTILYGYR	TMD	Nin	-1.09113	GAATCCC	2.44	38	10	HPPQPLQLQN*
HTR2A	P28223	ENSG00000102468.11	ENST00000542664.4	-	Canonical	-	147	171	LCAVWIYLDVLFSTASIMHLCAISL	TMD	Nout	0.494061	GGAGGGG	2.65	52	6	ELLTRR*
HTR2A	P28223	ENSG00000102468.11	ENST00000542664.4	-	Canonical	-	192	215	AFLKIIAVWTISVGISMPIPVFGL	TMD	Nin	0.621168	GAAAGAA	2.84	47	6	SYFVCK*
HTR2A	P28223	ENSG00000102468.11	ENST00000542664.4	-	Canonical	-	321	345	ACKVLGIVFFLFVVMWCPFFITNIM	TMD	Nin	-2.05982	GGAAAAC	2.39	55	19	QKTIAVNFSEHNTGFGLQV*
HTR2A	P28223	ENSG00000102468.11	ENST00000542664.4	-	Canonical	-	357	372	VIGALLNVFVWIGYLS	TMD	Nout	1.68053	GGGACAA	2.57	54	12	KKEFKARCQDNR*
NDFIP2	Q9NV92	ENSG00000102471.16	ENST00000218652.12	-	Canonical	-	231	255	GIFMLAFFMAFIFNWLGFCLSFCIT	TMD	Nout	-1.75419	GATATTT	1.91	42	13	SCTWPAPFLQRIC*
MLNR	O43193	ENSG00000102539.5	ENST00000218721.1	-	Canonical	-	109	132	LLCRLSLYVGEGCTYATLLHMTAL	TMD	Nout	1.98609	GGACCCC	2.61	49	153	RHLRSPGPQWHRADRLLASRLVAASLALAGATAVPAVGARDRGGRGAVQPRMPAEPRAAGRAACHAVGHHRLLLPALSVPQHPLRAHRAGAVEQPAAAARPGRLGAGERPPADRPRPAGGGSGIYNLLVALPRWQNHLHKHGRFADDVLLSVL*
MLNR	O43193	ENSG00000102539.5	ENST00000218721.1	-	Canonical	-	296	314	TVRVLLVVVLAFIICWLPF	TMD	Nin	-2.36378	CTTTAAA	1.86	52	38	TAARKEVQAERLPQKQGHCGGSCRGHWRRHGGLHRDKR*
ACP5	P13686	ENSG00000102575.14	ENST00000648477.1	ENST00000592828.7; ENST00000590832.2; ENST00000695791.1; ENST00000592659.2; ENST00000589792.6; ENST00000695811.1; ENST00000649386.2; ENST00000591319.2; ENST00000412435.7; ENST00000218758.10	Canonical	-	3	19	MWTALLILQALLLPSLA	Signal Peptide	Nin	0.238342	CAATTTT	1.81	52	9	LLHWCARHQ*
DNAJC3	Q13217	ENSG00000102580.15	ENST00000602402.6	-	Canonical	-	7	26	VTSRLGSVFPFLLVLVDLQY	Signal Peptide	Nin	2.13851	TTATTAT	2.36	47	17	SEGYCLFSYGQIKSCTS*
SLC25A15	Q9Y619	ENSG00000102743.16	ENST00000338625.9	ENST00000707033.1	Canonical	-	110	134	AAAGSFASAFAALVLCPTELVKCRL	TMD	Nin	1.93357	TTTACTT	2.43	42	13	SRSTRLFLLLRWL*
SLC25A15	Q9Y619	ENSG00000102743.16	ENST00000338625.9	ENST00000707033.1	Canonical	-	176	199	TLLREVPGYFFFFGGYELSRSFFA	TMD	Nout	3.08081	AAATGTT	1.82	55	3	CEK*
FLT1	P17948	ENSG00000102755.13	ENST00000282397.9	-	Canonical	-	759	783	LITLTCTCVAATLFWLLLTLFIRKM	TMD	Nout	-2.97817	GGGCAAA	1.69	46	18	ITWKRGFWKSGSSISIWH*
DGKH	Q86XP1	ENSG00000102780.17	ENST00000337343.9	-	Canonical	-	13	32	AAGGAAAGAGAAVTSAAASA	Signal Peptide	Nin	3.91881	GAAAAAG	2.48	50	21	AILQTSRPHPLLCKGLKVSDI*
CLN5	O75503	ENSG00000102805.16	ENST00000377453.9	ENST00000636183.2	Canonical	-	23	44	RASWCWALALLWLAVVPGWSRV	TMD	Nin	-0.426534	AGTTTTT	1.49	49	9	SITSPSMGI*
NUP93	Q8N1F7	ENSG00000102900.13	ENST00000308159.10	-	Canonical	-	460	482	FLYFQVLFLTAQFEAAVAFLFRM	TMD	Nout	0.172489	CCCTCCT	2.53	37	18	LLAAAELRAAPHAVHPEV*
DHODH	Q02127	ENSG00000102967.12	ENST00000219240.9	-	Canonical	-	13	31	AVIILGGGGLLFASYLMAT	TMD	Nin	0.629112	GGGCCAT	2.88	52	0	*
CCL17	Q92583	ENSG00000102970.11	ENST00000219244.9	ENST00000616880.1	Canonical	-	1	18	MAPLKMLALVTLLLGASL	Signal Peptide	Nin	0.786886	CGTTTTT	1.49	44	21	CNCAGQGHLFGPQQQESEECS*
SLC38A7	Q9NVC3	ENSG00000103042.9	ENST00000219320.9	ENST00000570101.5	Canonical	-	126	150	LTGVLCEVAIAVYTFGTCIAFLIII	TMD	Nin	-0.186369	CATCCCC	2.41	42	32	QGDWFPEICQLPERRGYLVRHSHRYHQVHLAR*
SLC38A7	Q9NVC3	ENSG00000103042.9	ENST00000219320.9	ENST00000570101.5	Canonical	-	319	342	MAVAVARAFIILSVLTSYPILHFC	TMD	Nout	-0.0631874	CATCCCT	2.81	45	0	*
HAS3	O00219	ENSG00000103044.11	ENST00000569188.6	ENST00000306560.1	Canonical	-	478	501	FIGLIPVSIWVAVLLGGLAYTAYC	TMD	Nin	-1.09404	GGCTTTT	2.66	47	1	C*
TANGO6	Q9C0B7	ENSG00000103047.8	ENST00000261778.2	-	Canonical	-	90	114	VTWSFTSQTLLLLLCLKETMIRLAA	TMD	Nout	1.1073	GGGTATC	2.67	41	14	LPLSHAWCWSPFEI*
TANGO6	Q9C0B7	ENSG00000103047.8	ENST00000261778.2	-	Canonical	-	144	162	TVQFVLQFVVTLGICPYLM	TMD	Nin	1.23663	GAATGTT	2.2	41	43	CSAHISGELDLLPPLWGYRSRSVPTGILPNQKKTANTCRRGSN*
TANGO6	Q9C0B7	ENSG00000103047.8	ENST00000261778.2	-	Canonical	-	1015	1030	VRRAAIHVVVLLLRGL	TMD	Nout	1.17471	GAAAAAC	1.84	46	17	LPVPSTEAGEEDHGPAV
SLC7A6	Q92536	ENSG00000103064.15	ENST00000219343.11	ENST00000566454.5	Canonical	-	45	65	ISLLNGVSLVVGNMIGSGIFV	TMD	Nin	3.18809	TTATATT	1.99	48	20	SRGLWGLHCLHPPVGLTASC*
SLC7A6	Q92536	ENSG00000103064.15	ENST00000219343.11	ENST00000566454.5	Canonical	-	163	187	YLACRLLAAACICLLTFVNCAYVKW	TMD	Nin	-2.02114	GGGAAAC	2.01	46	18	PLSCPLLCPLLLLRLGHP*
SLC7A6	Q92536	ENSG00000103064.15	ENST00000219343.11	ENST00000566454.5	Canonical	-	194	215	TFTYAKVVALIAIIVMGLVKLC	TMD	Nout	-0.860935	CAAAAAC	2.39	45	37	PRKKFALGHWDFYANCDAHLHPDQCGLLHSAEHFRCP*
SLC7A6	Q92536	ENSG00000103064.15	ENST00000219343.11	ENST00000566454.5	Canonical	-	313	337	FGMFSWTIPIAVALSCFGGLNASIF	TMD	Nout	0.728426	GGATGTT	2.37	47	60	FPAYQLLQLQLLVLRGPVCCWTALPPLEGAQAAPASQAERVFPHRVLHMLRVSGDSAPLH*
SLC7A6	Q92536	ENSG00000103064.15	ENST00000219343.11	ENST00000566454.5	Canonical	-	363	383	RFTPIPALLFNCTMALIYLIV	TMD	Nin	0.693719	CCCCATC	2.41	45	16	RVLHMLRVSGDSAPLH*
SLC7A6	Q92536	ENSG00000103064.15	ENST00000219343.11	ENST00000566454.5	Canonical	-	392	413	YFSFSYWFFVGLSVVGQLYLRW	TMD	Nout	0.258035	CCCTTTC	2.38	49	36	LLHGCLPARVPEAIVYSECPGCYHQRHPAALLLCPD*
SLC7A6	Q92536	ENSG00000103064.15	ENST00000219343.11	ENST00000566454.5	Canonical	-	451	471	SLIGIGIALSGVPFYFMGVYL	TMD	Nout	1.03764	AAAAAAG	2.1	36	1	G*
PLA2G15	Q8NCC3	ENSG00000103066.13	ENST00000219345.10	-	Canonical	-	72	91	YFTIWLNLELLLPVIIDCWI	TMD	Nout	1.07536	GGACCCC	2.61	36	24	QQKQRGFLFPHHGGEPCGLGLHTG*
ABCC1	P33527	ENSG00000103222.20	ENST00000399410.8	-	Canonical	-	73	94	TKTALGFLLWIVCWADLFYSFW	TMD	Nin	-0.388197	GGGAGTT	2.04	36	39	SVFRDHAHFLAGSPSVCPSHPEIQNYDSLKRGCPGGPVS*
ABCC1	P33527	ENSG00000103222.20	ENST00000399410.8	-	Canonical	-	100	124	IFLAPVFLVSPTLLGITMLLATFLI	TMD	Nout	-1.44455	CTTAAAA	1.58	36	9	RGCPGGPVS*
ABCC1	P33527	ENSG00000103222.20	ENST00000399410.8	-	Canonical	-	137	161	IMLTFWLVALVCALAILRSKIMTAL	TMD	Nin	-2.15007	CCCTAAT	2.21	43	33	SLPRVQRFLPVEDHLLVDHRVDCPGLPPAPGGQ*
ABCC1	P33527	ENSG00000103222.20	ENST00000399410.8	-	Canonical	-	601	616	MVISSIVQASVSLKRL	TMD	Nin	4.80096	CCCTCCC	2.13	41	34	HTEWHHLLHPRRCFGGRGGPGGLRKVVPALSPLG*
ABCC1	P33527	ENSG00000103222.20	ENST00000399410.8	-	Canonical	-	962	984	VYWDYMKAIGLFISFLSIFLFMC	TMD	Nout	-0.38454	GGGCATT	1.57	38	40	FTRDRRVWLLHGRVHRGDLGFPLSARGPAAQHPAVTHELL*
NOMO3	P69849	ENSG00000103226.19	ENST00000399336.9	ENST00000676846.1; ENST00000677777.1	Canonical	-	10	29	LGPAVVTAAVVLLLSGVGPA	Signal Peptide	Nin	1.39192	CCCTAAT	2.21	43	0	*
LMF1	Q96S06	ENSG00000103227.19	ENST00000262301.16	-	Canonical	-	101	119	RTSWEVFSYMPTILWLMDW	TMD	Nin	3.07833	GGGCCAT	2.88	45	76	CLVLFRMGVPASGDGVPGDLPVPSVDAVKAAPAYPHIPDCPVGLPVADLQDHAWSRPDQDPGGPVLARPHLHGLPL*
LMF1	Q96S06	ENSG00000103227.19	ENST00000262301.16	-	Canonical	-	154	173	LWGLYMSLVNVGHVWYSFGW	TMD	Nin	2.79752	GGGGGAC	2.61	54	13	PVLARPHLHGLPL*
CLCN7	P51798	ENSG00000103249.19	ENST00000382745.9	-	Canonical	-	174	197	FSLLLWATLNAAFVLVGSVIVAFI	TMD	Nout	-1.15191	GGGAAAG	2.65	47	117	GRADDPLRFSDCRRDLSGKVNVTETRFQDLRVLPQRHREAGLRLRRGCGRSVSGVWSPRGWGPVQLGGGCVLLEPVPDLEDLLCFHDLHVHPEFCSEHLPREHVGPVQPRPHQLRKV*
CLCN7	P51798	ENSG00000103249.19	ENST00000382745.9	-	Canonical	-	375	399	IPVFIAMGVVGGVLGAVFNALNYWL	TMD	Nout	0.767213	GGGGGGC	0.76	43	154	LHVLPAAALLCRWRVQLHGCGLLQHPGEERGEPLPRPARLLQPPDPRPVHAGLLLPGLLDLRAHGVCRGLHPVPAHRGCLGPALWDLPVLPHGGGDLGGPRQIRPDGSCCPAGRDCADDTEPDRHHDGGHQQRDLRLPHHAGAHDRQDRGRRLH*
CLCN7	P51798	ENSG00000103249.19	ENST00000382745.9	-	Canonical	-	518	542	LLIGAAWGRLFGISLSYLTGAAIWA	TMD	Nin	0.397494	CCCCATC	2.41	39	15	HAGAHDRQDRGRRLH*
SLC7A5	Q01650	ENSG00000103257.10	ENST00000261622.5	-	Canonical	-	170	188	AAKLVACLCVLLLTAVNCY	TMD	Nout	0.0905936	GGGGAAC	1.84	52	181	HCAGIIQRPLCLWRMELLEFRHRGNDQPLQKPAPGHHHLPAHRDAGVRADQPGLLHHPVHRADAVVRGRGRGLRELSPGRHVLDHPRLRGPVLLRLRQWVPVHILQALLRGVPGRPPALHPLHDPPTAPHPRAVPRVHVCDDAALRLLQGHLLRHQLLQLLQLALRGPGHHRHDLAAPQKA*
SLC7A5	Q01650	ENSG00000103257.10	ENST00000261622.5	-	Canonical	-	199	220	AFAAAKLLALALIILLGFVQIG	TMD	Nin	-1.42455	GAATTTC	2.69	40	161	RHRGNDQPLQKPAPGHHHLPAHRDAGVRADQPGLLHHPVHRADAVVRGRGRGLRELSPGRHVLDHPRLRGPVLLRLRQWVPVHILQALLRGVPGRPPALHPLHDPPTAPHPRAVPRVHVCDDAALRLLQGHLLRHQLLQLLQLALRGPGHHRHDLAAPQKA*
RHBDL1	O75783	ENSG00000103269.14	ENST00000352681.8	-	Canonical	-	309	330	FMAHLAGAVVGVSMGLTILRSY	TMD	Nout	1.1831	CCCCCCA	0.79	39	3	TAL
PIEZO1	Q92508	ENSG00000103335.22	ENST00000301015.14	-	Canonical	-	218	238	ALSSVYLLLFLALCTWWACHF	TMD	Nout	-1.56731	GGGTCCC	1.99	53	55	HQLLQPPRAGPQHRPGLACVCQPRRPPAAVLRHGLSAQAPRVPPLRPEEGGGKGV*
PIEZO1	Q92508	ENSG00000103335.22	ENST00000301015.14	-	Canonical	-	436	457	ITYHSWLTFVLLLWACLIWTVR	TMD	Nout	-2.01564	GGGCCCC	0.76	39	277	RQPAPAGAGAHPLPLSGPWCHVALHPDLLAPAAPVCEREAAEVGRVSSCADGGHRGRHRAHADADAVAEPGGAGEGRVRQVLDLCVCWHVHRGQLRRPPRGLQDCLHVPLPALPHPLPGLLQPVAEAAQGLLVARGGLHHAGPHRRLHLPVPGLPCLLAQPHWLHRRAAGGPGPGAVQRVRALLQHPGARLLPPGLHPAAALLPQALHAAHRHGARVPAWHAPPALGSQAGCSEWDPTAAGGAAGASAAAAGGGGGGGGLQGRGAGRGHSPPGHAGA*
PIEZO1	Q92508	ENSG00000103335.22	ENST00000301015.14	-	Canonical	-	509	533	TRYPCLDLGAMLLYTLTFWLLLRQF	TMD	Nout	-0.577362	GGGGGAG	2.65	35	205	AGEGRVRQVLDLCVCWHVHRGQLRRPPRGLQDCLHVPLPALPHPLPGLLQPVAEAAQGLLVARGGLHHAGPHRRLHLPVPGLPCLLAQPHWLHRRAAGGPGPGAVQRVRALLQHPGARLLPPGLHPAAALLPQALHAAHRHGARVPAWHAPPALGSQAGCSEWDPTAAGGAAGASAAAAGGGGGGGGLQGRGAGRGHSPPGHAGA*
PIEZO1	Q92508	ENSG00000103335.22	ENST00000301015.14	-	Canonical	-	597	621	LVVYKIVYMFLFLLCLTLFQVYYSL	TMD	Nout	-2.72114	GGGGGAC	2.61	46	106	PGPGAVQRVRALLQHPGARLLPPGLHPAAALLPQALHAAHRHGARVPAWHAPPALGSQAGCSEWDPTAAGGAAGASAAAAGGGGGGGGLQGRGAGRGHSPPGHAGA*
PIEZO1	Q92508	ENSG00000103335.22	ENST00000301015.14	-	Canonical	-	983	1007	LKYFINFFFYKFGLEICFLMAVNVI	TMD	Nin	1.14215	GGGGATG	2.57	50	6	APGPVH*
PIEZO1	Q92508	ENSG00000103335.22	ENST00000301015.14	-	Canonical	-	2170	2194	IVKYGMGGLIILFLIAIIWFPLLFM	TMD	Nin	-4.10554	CATCCCC	2.41	38	6	LHGPGL*
AQP8	O94778	ENSG00000103375.11	ENST00000219660.6	-	Canonical	-	154	177	VAGALVAEIILTTLLALAVCMGAI	TMD	Nout	-0.597247	GGGCCCA	1.55	55	11	TPGWPACWTAH*
DNAJA3	Q96EY1	ENSG00000103423.14	ENST00000262375.11	-	Canonical	-	4	22	RCSTRWLLVVVGTPRLPAI	Signal Peptide	Nin	2.22833	AACAAAA	2.8	49	1	T*
BFAR	Q9NZS9	ENSG00000103429.11	ENST00000261658.7	-	Canonical	-	144	167	FFSGVLTALTGVAVVLLVYHWSSR	TMD	Nin	-0.141791	GCTTTTA	2.43	47	44	NFDRGRIFQDALYHRKQQPQESHPHGARTCQSIRREAPPESLGI*
BFAR	Q9NZS9	ENSG00000103429.11	ENST00000261658.7	-	Canonical	-	332	352	FLVKYSFLPYQLIAEFAWDWL	TMD	Nin	2.95187	GGGGCTT	2.13	51	24	FCGHVLAPHPSVCLQLFVLLGPVL*
BFAR	Q9NZS9	ENSG00000103429.11	ENST00000261658.7	-	Canonical	-	357	381	WTSRFLIINAMLLSVLELFSFWRIW	TMD	Nout	-0.962117	GTTTGTT	2.42	35	11	LQLFVLLGPVL*
NOMO1	Q15155	ENSG00000103512.16	ENST00000287667.12	-	Canonical	-	10	29	LGPAVVTAAVVLLLSGVGPA	Signal Peptide	Nin	1.39192	CCCTAAT	2.21	43	0	*
TMC5	Q6UXY8	ENSG00000103534.17	ENST00000542583.7	ENST00000396229.6	Canonical	-	691	714	VYVLLIRNIFLKISIIGILCYYWL	TMD	Nin	-1.67218	GGGGGAG	2.65	36	19	VSEENHWDATDHKSWPSGV*
TMC5	Q6UXY8	ENSG00000103534.17	ENST00000542583.7	ENST00000396229.6	Canonical	-	733	757	IYRLLLMDFVFSLVNSFLGEFLRRI	TMD	Nout	1.03778	CAAAAAT	1.26	54	50	YQPDDEFPASEQSLAGLTDDDFLHLLALFPILHRGLVHPGHHHLEIEAFS*
TMC5	Q6UXY8	ENSG00000103534.17	ENST00000542583.7	ENST00000396229.6	Canonical	-	901	923	LIGSVHFFFILTLIVLIITYLYW	TMD	Nin	-3.66863	AAACCCC	1.46	41	21	QLTCSGKERGGATRLFAFGGT*
SLC6A2	P23975	ENSG00000103546.19	ENST00000568943.6	ENST00000379906.6	Canonical	-	63	87	IDFLLSVVGFAVDLANVWRFPYLCY	TMD	Nin	2.305	GGGGGCT	2.66	35	90	CHRLENLPILQRRWLCCHPDRPVRWLLLQRHHRLVTLLPLLLLHPQPALDRLWPHLEQPQLYRPQAPQWLRAWQPHQVLQVQVHAGSRVL*
SLC6A2	P23975	ENSG00000103546.19	ENST00000568943.6	ENST00000379906.6	Canonical	-	140	164	AVILIALYVGFYYNVIIAWSLYYLF	TMD	Nin	-1.46661	GTTTTAT	2.11	48	0	*
SLC6A2	P23975	ENSG00000103546.19	ENST00000568943.6	ENST00000379906.6	Canonical	-	262	284	VVWITATLPYFVLFVLLVHGVTL	TMD	Nin	-0.947522	CAAATTT	1.86	49	0	*
SLC6A2	P23975	ENSG00000103546.19	ENST00000568943.6	ENST00000379906.6	Canonical	-	444	468	LFTFGVTFSTFLLALFCITKGGIYV	TMD	Nin	-0.787289	GGGTCTA	2.26	45	60	ILETVLEVRQSCLPPVRGCGQHHQLQATHLRRLHLPALGQLGGVGHRPVLHGPGAHLRHL*
AQP9	O43315	ENSG00000103569.11	ENST00000219919.9	-	Canonical	-	30	54	FLGTFILIVLGCGCVAQAILSRGRF	TMD	Nin	-0.967854	ATTTTAT	2.11	49	20	CGSPVLGSLCGGCNRLWHLL*
AQP9	O43315	ENSG00000103569.11	ENST00000219919.9	-	Canonical	-	58	75	ITINVGFSMAVAMAIYVA	TMD	Nout	1.71606	GGGGGCT	2.66	40	8	CNRLWHLL*
AQP9	O43315	ENSG00000103569.11	ENST00000219919.9	-	Canonical	-	166	181	VVATMILLIIVFAIFD	TMD	Nout	-0.999535	GGGGTTT	0.93	51	0	*
AQP9	O43315	ENSG00000103569.11	ENST00000219919.9	-	Canonical	-	191	209	LEPIAIGLLIIVIASSLGL	TMD	Nin	-0.21968	CCCTTTG	2.39	41	14	GWCCHWRPHLCSCH*
IGDCC4	Q8TDY8	ENSG00000103742.12	ENST00000352385.3	-	Canonical	-	956	980	VTGIIVGVCLGLLCLLACMCAGLRR	TMD	Nout	-2.22297	CCCCCAT	2.12	43	15	SPGLVPATLRRGGQG*
CTSH	P09668	ENSG00000103811.18	ENST00000220166.10	-	Canonical	-	1	23	MWATLPLLCAGAWLLGVPVCGAA	Signal Peptide	Nin	0.394331	GATAAAC	2.44	41	9	RPQQWEPHI*
CEMIP	Q8WUJ3	ENSG00000103888.17	ENST00000394685.8	ENST00000220244.7; ENST00000356249.9	Canonical	-	9	29	FLFKAMLTISWLTLTCFPGAT	Signal Peptide	Nin	1.28722	CATTAAA	1.74	55	15	RPRRADCFANPAHPD*
TMEM87A	Q8NBN3	ENSG00000103978.17	ENST00000389834.9	-	Canonical	-	307	322	LARTLVIIVSLGYGIV	TMD	Nout	0.910709	TATCCCC	2.41	42	14	LGFPRHCLVLVDIY*
TMEM87A	Q8NBN3	ENSG00000103978.17	ENST00000389834.9	-	Canonical	-	326	346	LGVTLHKVVVAGALYLLFSGM	TMD	Nin	1.56839	AAAACTT	2.13	43	84	SEEHCKTLFVSAFHQHAYFGSGSIHCVYHLDNHEVQNSDMSVGLAGAVGRRCHLALAVLHDPLCHHGSLATICKQPEVCLFTIV*
TMEM87A	Q8NBN3	ENSG00000103978.17	ENST00000389834.9	-	Canonical	-	443	464	AIWRLLFSMILFVIMVLWRPSA	TMD	Nout	-2.53826	TAAAGTT	2.42	44	0	*
ATP8B4	Q8TF62	ENSG00000104043.15	ENST00000284509.11	ENST00000559829.5	Canonical	-	54	69	RVANAYFLCLLILQLI	TMD	Nin	0.954831	GAATAAT	2.52	40	3	SAV*
ATP8B4	Q8TF62	ENSG00000104043.15	ENST00000284509.11	ENST00000559829.5	Canonical	-	75	93	LTWFTTIVPLVLVITMTAV	TMD	Nout	-0.380295	AGAAAAT	2.79	45	0	*
ATP8B4	Q8TF62	ENSG00000104043.15	ENST00000284509.11	ENST00000559829.5	Canonical	-	324	346	FLTFWSYIIILNTVVPISLYVSV	TMD	Nout	-0.386131	CATTTTC	2.79	42	14	LRQNGYPHSKHHDL*
ATP8B4	Q8TF62	ENSG00000104043.15	ENST00000284509.11	ENST00000559829.5	Canonical	-	872	896	FLCYFFYKNFAFTLVHFWFGFFCGF	TMD	Nin	0.607247	GCTTTTT	2.13	52	0	*
ATP8B4	Q8TF62	ENSG00000104043.15	ENST00000284509.11	ENST00000559829.5	Canonical	-	905	925	WFITLFNIVYTSLPVLAMGIF	TMD	Nout	1.73532	CATCCCC	2.41	46	16	LWGLLQRGWRRWATYC*
ATP8B4	Q8TF62	ENSG00000104043.15	ENST00000284509.11	ENST00000559829.5	Canonical	-	955	978	FFICVLHGIYTSLVLFFIPYGAFY	TMD	Nin	-0.0831029	CATTAAT	2.62	41	20	SRLHLGEHCHLFLHFIYNAQ*
ATP8B4	Q8TF62	ENSG00000104043.15	ENST00000284509.11	ENST00000559829.5	Canonical	-	994	1012	FAVTMATSLVIVVSVQIAL	TMD	Nout	0.829513	ATTTGTT	2.42	41	1	W*
ATP8B4	Q8TF62	ENSG00000104043.15	ENST00000284509.11	ENST00000559829.5	Canonical	-	1016	1039	YWTFINHVFIWGSIAIYFSILFTM	TMD	Nin	-0.346328	GGATTTA	1.18	51	5	IPNPE*
OCA2	Q04671	ENSG00000104044.16	ENST00000354638.8	-	Canonical	-	331	355	VTIATAILAGVYALIIFEIVHRTLA	TMD	Nout	-0.69111	GGGATTT	1.48	49	51	FRLLCCKGIPALPGTGVGHDHHALSHRGRPLCLLGQRHHHAPLHACDHKVV*
OCA2	Q04671	ENSG00000104044.16	ENST00000354638.8	-	Canonical	-	417	440	LSRGRVWAMIIMLCLIAAVLSAFL	TMD	Nin	-3.08535	TCCAAAT	2.85	47	48	CHYCFQPRAEEDGPGLCRIHCTHVHWDLPCSPGLLSAPQTPLLEQKAL*
OCA2	Q04671	ENSG00000104044.16	ENST00000354638.8	-	Canonical	-	508	532	FTAHMFIGICLVLLVCFPLLRLLYW	TMD	Nout	-3.83243	GGGGAAG	2.48	44	37	GAGTGAPARPEAAHLPQTDLTGGQKLGDQYPRTPKKA*
OCA2	Q04671	ENSG00000104044.16	ENST00000354638.8	-	Canonical	-	621	643	ILLAKCLTVLGFVIFMFFLNSFV	TMD	Nin	-1.83867	CTTTGTT	2.42	45	49	SDGGIGTSPLNRICWRTNCFANKDGPRGAAPHSRHCPGGVGLSPGVVPD*
ENTREP2	O60320	ENSG00000104059.5	ENST00000261275.5	-	Canonical	-	33	57	LALGATQMALGCLIVAVSFAALALT	TMD	Nin	-1.39	GAATTTG	2.7	49	22	GWFNSLLSECSASQLPRRLPVD*
ENTREP2	O60320	ENSG00000104059.5	ENST00000261275.5	-	Canonical	-	176	200	LLFSVCALNVLSTIVCALATAMCCM	TMD	Nout	-0.551565	CCCCCCA	0.79	41	17	TPASTLLPPRVHLHTVH*
SCG3	Q8WXD2	ENSG00000104112.9	ENST00000220478.8	-	Canonical	-	3	20	FLGTGTWILVLVLPIQAF	Signal Peptide	Nin	0.593637	TTCTTTT	2.88	49	1	C*
SPG11	Q96JI7	ENSG00000104133.16	ENST00000261866.12	-	Canonical	-	10	31	AASAGGSWGTAAMGRVLPMLLV	Signal Peptide	Nin	4.00478	GGGCCCC	0.76	50	10	LLALSMGGFS*
SLC30A4	O14863	ENSG00000104154.7	ENST00000261867.5	-	Canonical	-	147	163	MLTDLSAIILTLLALWL	TMD	Nout	-0.13816	AATAAAT	1.31	49	14	WRYNAHHRSCWSCS*
SLC30A4	O14863	ENSG00000104154.7	ENST00000261867.5	-	Canonical	-	217	236	IMLITAAVGVAVNVIMGFLL	TMD	Nout	0.331391	TTTGGGA	2.54	42	24	RFGTECWCANSCIHHTIQARIQDC*
SLC30A4	O14863	ENSG00000104154.7	ENST00000261867.5	-	Canonical	-	282	297	LVQSVGVLIAAYIIRF	TMD	Nin	1.69859	TTTGAAT	2.7	41	44	CRLYQRSLDENRRCIFSRRFKYLVSHFRKIYCHSSHTANSWKFI*
SLC30A4	O14863	ENSG00000104154.7	ENST00000261867.5	-	Canonical	-	307	325	ICTYVFSLLVAFTTFRIIW	TMD	Nout	-0.421451	AAATATC	2.74	35	22	LVSHFRKIYCHSSHTANSWKFI*
ZDHHC2	Q9UIJ5	ENSG00000104219.13	ENST00000262096.13	-	Canonical	-	15	39	RRVLYWIPVVFITLLLGWSYYAYAI	TMD	Nin	-2.53681	AAAAGAA	2.46	43	24	IPSLLCRERFVGERAKRRSPSGSS*
ZDHHC2	Q9UIJ5	ENSG00000104219.13	ENST00000262096.13	-	Canonical	-	171	195	FFLLFLAYSLLYCLFIAATDLQYFI	TMD	Nin	-1.93595	AAATAAA	1.26	43	16	IYIRGIQKSSISTWNR*
ZDHHC2	Q9UIJ5	ENSG00000104219.13	ENST00000262096.13	-	Canonical	-	211	235	IMFLFFAAAMFSVSLSSLFGYHCWL	TMD	Nout	-0.832237	CATTTTT	0.81	47	4	FKSR*
FZD3	Q9NPG1	ENSG00000104290.11	ENST00000240093.8	ENST00000537916.2	Canonical	-	77	97	FRPFLCALYAPICMEYGRVTL	TMD	Nout	2.29302	GAATTTA	1.01	46	5	SWRTN*
FZD3	Q9NPG1	ENSG00000104290.11	ENST00000240093.8	ENST00000537916.2	Canonical	-	201	225	FARYFIGLISIICLSATLFTFLTFL	TMD	Nin	-3.64651	CATCCCT	2.81	42	3	CTI*
FZD3	Q9NPG1	ENSG00000104290.11	ENST00000240093.8	ENST00000537916.2	Canonical	-	238	258	IIFYAVCYMMVSLIFFIGFLL	TMD	Nout	-2.18065	GTTTTTA	1.23	53	7	SSCAKVG*
FZD3	Q9NPG1	ENSG00000104290.11	ENST00000240093.8	ENST00000537916.2	Canonical	-	290	314	FMILYFFTMAGSVWWVILTITWFLA	TMD	Nin	-2.68353	TTTTGTT	1.49	47	5	WPLRC*
FZD3	Q9NPG1	ENSG00000104290.11	ENST00000240093.8	ENST00000537916.2	Canonical	-	371	395	LRYFVLAPLCLYVVVGVSLLLAGII	TMD	Nin	-2.242	CTTTTAT	2.11	44	0	*
FZD3	Q9NPG1	ENSG00000104290.11	ENST00000240093.8	ENST00000537916.2	Canonical	-	417	441	FMIRIGVFSILYLVPLLVVIGCYFY	TMD	Nout	-2.24557	CATTCCC	2.54	50	12	LCILGWKQKDML*
FZD3	Q9NPG1	ENSG00000104290.11	ENST00000240093.8	ENST00000537916.2	Canonical	-	477	499	LILFLMKYLMALIVGIPSVFWVG	TMD	Nin	-0.386908	TCCAAAT	2.85	40	28	YSYHKKVKGNFHSRNIHPCFFNSAGYGG*
TRPA1	O75762	ENSG00000104321.11	ENST00000262209.5	-	Canonical	-	723	746	LGSYCLGLIPMTILVVNIKPGMAF	TMD	Nin	1.74035	GGGGCAA	2.02	43	16	NFPTEKELFYGYKQCS*
TRPA1	O75762	ENSG00000104321.11	ENST00000262209.5	-	Canonical	-	768	786	YLIKTCMILVFLSSIFGYC	TMD	Nout	-0.11342	GTTTGTT	2.42	36	0	*
TRPA1	O75762	ENSG00000104321.11	ENST00000262209.5	-	Canonical	-	806	828	VLEWIIYTTGIIFVLPLFVEIPA	TMD	Nin	0.141474	TTTGAAA	2.37	38	61	NFVEVYSCIYLPSSGFWTQLLHPPEFTGSLQLSIAFYNPDLQHDARRYQLSRVLPRTISEK*
TRPA1	O75762	ENSG00000104321.11	ENST00000262209.5	-	Canonical	-	832	853	WQCGAIAVYFYWMNFLLYLQRF	TMD	Nout	1.2422	GGATCCC	2.61	42	32	LQLSIAFYNPDLQHDARRYQLSRVLPRTISEK*
TRPA1	O75762	ENSG00000104321.11	ENST00000262209.5	-	Canonical	-	869	892	TLLRSTVVFIFLLLAFGLSFYILL	TMD	Nin	-4.03924	AATATTT	1.91	53	18	CPNCPHEFTYWFGSWRHC*
LAPTM4B	Q86VI4	ENSG00000104341.17	ENST00000521545.7	-	Canonical	-	72	94	MCIAIAISLLMILICAMATYGAY	TMD	Nout	-2.62416	TTTTCCC	1.73	45	3	LQR*
LAPTM4B	Q86VI4	ENSG00000104341.17	ENST00000521545.7	-	Canonical	-	104	125	FFCYQIFDFALNMLVAITVLIY	TMD	Nin	0.897024	GGGTTAC	2.67	44	2	LD*
NIPAL2	Q9H841	ENSG00000104361.10	ENST00000430223.7	-	Canonical	-	88	103	VLWWGGVLLMAVGETG	TMD	Nin	1.86196	GAACTTT	2.77	55	40	CSKYNSGNLSKNSTVLPCRMAVPDLCDFRNINFLHSPVFL*
NIPAL2	Q9H841	ENSG00000104361.10	ENST00000430223.7	-	Canonical	-	111	135	APITLIAPLGCVSVTGSAIISVTFL	TMD	Nout	0.642642	TTTAGAA	2.76	52	11	NINFLHSPVFL*
NIPAL2	Q9H841	ENSG00000104361.10	ENST00000430223.7	-	Canonical	-	176	200	YLVGWQFLIYVILEILIFCILLYFY	TMD	Nout	-3.69791	CCCCATT	0.81	45	34	FLYHVYHHDSILCFPSQVPESSHETLQYDNSGAS*
NIPAL2	Q9H841	ENSG00000104361.10	ENST00000430223.7	-	Canonical	-	208	229	MVILLTLVAILASLTVISVKAV	TMD	Nin	-0.818099	TATTTTC	2.79	54	55	LYNQCHHCRYHILSGIPWCSFSHCIYISFWVFSVIPWCIFGHKKSRKGTSATVLY*
NIPAL2	Q9H841	ENSG00000104361.10	ENST00000430223.7	-	Canonical	-	243	266	LTYPIFYIMFIIMIASCVFQVKFL	TMD	Nout	-2.28934	TCCTTTT	2.13	38	34	SHCIYISFWVFSVIPWCIFGHKKSRKGTSATVLY*
NIPAL2	Q9H841	ENSG00000104361.10	ENST00000430223.7	-	Canonical	-	284	302	IFFTISAIIAGIIFYQEFL	TMD	Nin	0.339661	GAAACAA	2.4	45	10	NVGQNTTRFT*
NIPAL2	Q9H841	ENSG00000104361.10	ENST00000430223.7	-	Canonical	-	306	328	FLTVFIYLFGCFLSFLGVFLVTR	TMD	Nout	-2.16193	GAAGAAA	2.86	51	3	RGL
GDAP1	Q8TB36	ENSG00000104381.14	ENST00000220822.12	-	Canonical	-	296	312	VNNILISAVLPTAFRVA	TMD	Nin	3.19795	AAATTAT	1.51	43	2	FL
ESRP1	Q6NXG1	ENSG00000104413.18	ENST00000433389.8	-	Canonical	-	7	23	YLVVLFGITAGATGAKL	Signal Peptide	Nin	1.87135	TAAAATA	1.91	45	18	RRRKPVLGVAAGPSPPTV*
IL7	P13232	ENSG00000104432.15	ENST00000263851.9	-	Canonical	-	6	23	FRYIFGLPPLILVLLPVA	Signal Peptide	Nin	0.971391	TTTTAAA	0.93	43	4	KTYL*
GML	Q99445	ENSG00000104499.7	ENST00000220940.2	-	Canonical	-	1	23	MLLFALLLAMELPLVAASATMRA	Signal Peptide	Nin	-0.717821	TGTTTAT	2.67	45	0	*
SQLE	Q14534	ENSG00000104549.12	ENST00000265896.10	-	Canonical	-	23	47	LANREVLLCVLVFLSLGLVLSYRCR	TMD	Nout	-1.86274	AGAAAAT	2.79	40	0	*
SLC39A14	Q15043	ENSG00000104635.15	ENST00000381237.6	ENST00000289952.9	Canonical	-	3	25	LLLLHPAFQSCLLLTLLGLWRTT	Signal Peptide	Nin	-0.830072	GGGTAAT	2.07	50	15	CHPARARTQEPLHVL*
SLC39A14	Q15043	ENSG00000104635.15	ENST00000381237.6	ENST00000289952.9	Canonical	-	153	175	VWGYGLLCVTVISLCSLLGASVV	TMD	Nout	-0.673455	TTATTAT	2.36	43	25	CLQVCSGVWGLLSFLFHREDLEDSS*
SLC39A14	Q15043	ENSG00000104635.15	ENST00000381237.6	ENST00000289952.9	Canonical	-	181	204	TFYKRLLLYFIALAIGTLYSNALF	TMD	Nin	-1.35953	GAAAAAT	0.71	43	0	*
LEPROTL1	O95214	ENSG00000104660.19	ENST00000321250.13	-	Canonical	-	6	30	ALISLSFGGAIGLMFLMLGCALPIY	TMD	Nin	-1.42296	GGGCATT	1.57	45	17	CRVSFWTPYCICQSTSD*
TNFRSF10A	O00220	ENSG00000104689.10	ENST00000221132.8	-	Canonical	-	91	113	TFKFVVVGVLLQVVPSSAATIKL	TMD	Nin	2.30304	GGGTTAC	2.67	39	16	HQCFQQFVCLPPMYSL*
UBXN8	O00124	ENSG00000104691.16	ENST00000265616.10	-	Canonical	-	1	24	MASRGVVGIFFLSAVPLVCLELRR	TMD	Nout	0.312724	AGTTTAT	2.67	42	8	SEGRRRKE*
UBXN8	O00124	ENSG00000104691.16	ENST00000265616.10	-	Canonical	-	35	59	LLLCGRILLLLALLTLTISVTTSWL	TMD	Nin	-3.40372	TTTAAAA	0.3	43	19	TSPGNEIEKTGGALLSNDG*
TUSC3	Q13454	ENSG00000104723.21	ENST00000503731.6	-	Canonical	-	15	36	RRLRYLPTGSFPFLLLLLLLCI	Signal Peptide	Nin	-1.07233	AAAATTT	0.93	38	29	YKGTTSKLFHDCYVHCSSASAAVFCVQAS*
TUSC3	Q13454	ENSG00000104723.21	ENST00000503731.6	-	Canonical	-	198	219	YSGTIALALLVSLVGGLLYLRR	TMD	Nout	-1.41499	GAACCCA	2.63	40	38	TQWTSELHSWEQPGSVCGRITHYSGTECRYHHGDGSSK*
TUSC3	Q13454	ENSG00000104723.21	ENST00000503731.6	-	Canonical	-	229	248	TGWAMVSLCIVFAMTSGQMW	TMD	Nin	0.830939	GGGGATG	2.57	45	4	GSSK*
ADAM2	Q99965	ENSG00000104755.16	ENST00000265708.9	-	Canonical	-	1	16	MWRVLFLLSGLGGLRM	Signal Peptide	Nin	1.03823	GCAAAAA	2.02	45	5	KLFTP*
KCNN4	O15554	ENSG00000104783.15	ENST00000648319.1	-	Canonical	-	55	79	ALYLFLVKCTISISTFLLLCLIVAF	TMD	Nout	-2.33323	GGATTTA	1.18	50	100	RGAADLPAALAGIPGPRGSAAVPGHAAASLPGAPRRAPAQRRPAQRFLPQHRRSQSSPLPPLVRGQALHEHAPWPPAARPHAWPLADHRLGAVRGREAGC*
KCNA7	Q96RP8	ENSG00000104848.2	ENST00000221444.2	-	Canonical	-	235	259	AIFFKNVMNLIDFVAILPYFVALGT	TMD	Nin	2.08572	AAAGGGC	2.86	36	13	PANLGPDASGLHA*
KCNA7	Q96RP8	ENSG00000104848.2	ENST00000221444.2	-	Canonical	-	271	291	AMSLAILRVIRLVRVFRIFKL	TMD	Nout	1.6992	CATCCCT	2.81	53	0	*
FCGRT	P55899	ENSG00000104870.13	ENST00000221466.10	ENST00000426395.7	Canonical	-	9	32	WALGLLLFLLPGSLGAESHLSLLY	Signal Peptide	Nin	0.990715	GGAAAAC	2.39	44	41	PGVLVLGERDHRSEDQGEALSGSFQSFGGKRSLHSAGPAGL*
SLC17A7	Q9P2U7	ENSG00000104888.10	ENST00000221485.8	-	Canonical	-	379	397	LMNCGGFGMEATLLLVVGY	TMD	Nin	2.91322	CCCCATC	2.41	55	6	HRGGHD*
SLC17A7	Q9P2U7	ENSG00000104888.10	ENST00000221485.8	-	Canonical	-	468	490	WQYVFLIASLVHYGGVIFYGVFA	TMD	Nin	1.03288	GGGGGCA	2.55	41	28	TPCTPALLWGHTQHISAPQAPTPCPGLL
AMH	P03971	ENSG00000104899.8	ENST00000221496.5	-	Canonical	-	4	27	LPLTSLALVLSALGALLGTEALRA	Signal Peptide	Nin	-0.386638	GGGGGCT	2.66	46	4	SKRL*
TRMT1	Q9NXH9	ENSG00000104907.13	ENST00000357720.9	ENST00000437766.5; ENST00000592062.5	Canonical	-	3	18	GSSLWLSLTFRSARVL	Signal Peptide	Nin	3.67528	CTTTCCC	2.66	47	7	QCQRGLL*
RETN	Q9HD89	ENSG00000104918.8	ENST00000221515.6	-	Canonical	-	1	22	MKALCLLLLPVLGLLVSSKTLC	Signal Peptide	Nin	-0.309219	GGGGGAC	2.61	35	50	PGYLPPRLRRHRLHLWLRLWLVGCARRDHMSLPVRGHGLDRSALLSCAAL
LILRB1	Q8NHL6	ENSG00000104972.16	ENST00000324602.12	ENST00000396315.5	Canonical	-	1	19	MTPILTVLICLGLSLGPRT	Signal Peptide	Nin	0.996519	AAAGAAA	2.48	44	36	NSTLDYTDPTGACEEGPVPHPIHHLGTHRAVSLLLW*
LILRA1	O75019	ENSG00000104974.12	ENST00000251372.8	-	Canonical	-	1	16	MTPIVTVLICLRLSLG	Signal Peptide	Nin	1.5046	AAAGAAA	2.48	47	36	NSTLDYTDPTGDCEEGPVPHPIHHLGTHRAVSLFLR*
SLC1A6	P48664	ENSG00000105143.13	ENST00000594383.2	ENST00000221742.7	Canonical	-	52	76	FLRRNAFILLTVSAVVIGVSLAFAL	TMD	Nin	-1.9931	GATGGGG	2.57	50	47	DAGSCVLHGDHHHRGLHRHPHGHHHPSREGLQGGAAPGGPDRDHPHS*
SLC1A6	P48664	ENSG00000105143.13	ENST00000594383.2	ENST00000221742.7	Canonical	-	95	119	LLMRMLQMLVLPLIVSSLVTGMASL	TMD	Nout	-0.815535	GGAGGGG	2.65	41	13	AAPGGPDRDHPHS*
SLC1A6	P48664	ENSG00000105143.13	ENST00000594383.2	ENST00000221742.7	Canonical	-	266	285	INALGLVVFSVAFGLVIGGM	TMD	Nout	0.513502	GGGGGGT	0.26	50	104	SAGHVHPDRHRGPVPPCRHCPSPHLLPRHSPEPLPLHWGHATSPHHRYGHVFQLGNAAHHLPLPGGGPGCGPPHHQVRPARGRHGQHGWHCPLRGPGCHLHCSS*
SLC1A6	P48664	ENSG00000105143.13	ENST00000594383.2	ENST00000221742.7	Canonical	-	303	327	IMRLVGIIIWYAPVGILFLIAGKIL	TMD	Nin	-1.6942	GAACCCC	1.84	41	71	LPLHWGHATSPHHRYGHVFQLGNAAHHLPLPGGGPGCGPPHHQVRPARGRHGQHGWHCPLRGPGCHLHCSS*
PLD3	Q8IV08	ENSG00000105223.21	ENST00000409735.9	ENST00000700616.1; ENST00000700619.1; ENST00000700620.1; ENST00000700621.1; ENST00000409419.5; ENST00000409587.5; ENST00000700623.1; ENST00000356508.9; ENST00000700625.1; ENST00000700626.1; ENST00000700628.1; ENST00000700630.1; ENST00000409281.5; ENST00000700631.1; ENST00000700632.1; ENST00000700633.1; ENST00000700634.1; ENST00000700637.1	Canonical	-	36	60	ARWVLLVLILAVVGFGALMTQLFLW	TMD	Nin	-3.95503	GAACCCT	2.24	41	29	FHQPGLAGPARRCAQQPGHRLLLLDPHQQ*
SLC1A5	Q15758	ENSG00000105281.13	ENST00000542575.6	-	Canonical	-	48	72	CLRANLLVLLTVVAVVAGVALGLGV	TMD	Nin	-1.83511	GGACCCC	2.61	47	87	RRARPSGRLGAALFPGHHAAGVGARSGLGAGSAAGRRLRRHQRLRGSRGQCRKCPQQGGARFVPGSCEKYLPFQPGVSSLSLILYHL*
SLC1A5	Q15758	ENSG00000105281.13	ENST00000542575.6	-	Canonical	-	95	119	LLLRLLRMIILPLVVCSLIGGAASL	TMD	Nout	-2.92201	CGAAAAT	2.79	53	34	CPQQGGARFVPGSCEKYLPFQPGVSSLSLILYHL*
SLC1A5	Q15758	ENSG00000105281.13	ENST00000542575.6	-	Canonical	-	129	153	AWALLFFLVTTLLASALGVGLALAL	TMD	Nin	-2.98202	AAATATC	2.74	36	17	LPFQPGVSSLSLILYHL*
SLC1A5	Q15758	ENSG00000105281.13	ENST00000542575.6	-	Canonical	-	228	248	GMNILGLVVFAIVFGVALRKL	TMD	Nout	-0.969884	GGGTTTA	0.56	47	70	TLCPPWQVHSVLPAGSRHPWAPGTAPHLLPLHPQKPLPLPVGHRDAAGHCLWDLFQFRHAAADDEVRGGE*
SLC1A5	Q15758	ENSG00000105281.13	ENST00000542575.6	-	Canonical	-	266	290	TMVLVSWIMWYAPVGIMFLVAGKIV	TMD	Nin	0.166774	AAACCCC	1.46	41	34	LPLPVGHRDAAGHCLWDLFQFRHAAADDEVRGGE*
SLC1A5	Q15758	ENSG00000105281.13	ENST00000542575.6	-	Canonical	-	305	329	YILCCLLGHAIHGLLVLPLIYFLFT	TMD	Nout	-1.76403	GAATAAT	2.52	37	106	WRGQAHQPFHPAHRRHRQHGRCRALPVRGRSVHCTAQPAVLGLRKDHHHPGHGHSVQRGGSGHPCWRCPHSGHHPRSSQPPGRPYLLDPGCGLASRPVLYRPQCRR*
SLC1A5	Q15758	ENSG00000105281.13	ENST00000542575.6	-	Canonical	-	426	448	VGAAGIPAGGVLTLAIILEAVNL	TMD	Nin	1.42161	AAATTAC	2.74	35	11	RGPYGVEKHRA*
TGFB1	P01137	ENSG00000105329.11	ENST00000221930.6	-	Canonical	-	5	23	GLRLLPLLLPLLWLLVLTP	Signal Peptide	Nin	-0.795793	GGGGGAG	2.65	42	32	GAARPAARGRARPVQQHPRPGGRGECRTGARA*
CEACAM4	O75871	ENSG00000105352.11	ENST00000221954.7	-	Canonical	-	13	32	RPWQGLLITASLLTFWHPPT	Signal Peptide	Nin	2.57099	GGGGAAA	0.38	37	60	NGRREPSHCWLYNRHSSKYPRGRIQWSRDSIPQWIPAVPKHHPGGRRILHPTNHKCQLRL*
CEACAM4	O75871	ENSG00000105352.11	ENST00000221954.7	-	Canonical	-	152	176	AVAGIVTGVLVGVALVAALVCFLLL	TMD	Nout	-3.06355	AAACATT	2.27	54	13	LLPDRPQSRCGLL
SIGLEC8	Q9NYZ4	ENSG00000105366.15	ENST00000321424.7	-	Canonical	-	367	388	AGATALAFLSFCIIFIIVRSCR	TMD	Nout	-2.01971	TCCCCCA	2.52	43	20	SCCPLVRGGRRAPLCNPQLP*
ICAM4	Q14773	ENSG00000105371.10	ENST00000380770.5	-	Canonical	-	1	20	MGSLFPLSLLFFLAAAYPGV	Signal Peptide	Nin	0.40564	GGGGAAG	2.48	41	209	VSAAQLQQQLSPAAEFQPPHPAAARQDAQRAGLGVLPAARREGLELPRALPRDLRRKNTLGHLQDHRLQTAPQRDFGASGLKGQEIHFALPRDAGVPGGLLGGDPEAWKPGHLFRKPGALHRPGSGQRDLDLRVCCWTPRLLAARDLPRAPQSRRPGGPQQLGTHYTDARLEPRAHSFGLRFHRCPCRDPPHCGRCVPMQVPSYEVPGV
ICAM5	Q9UMF0	ENSG00000105376.5	ENST00000221980.5	-	Canonical	-	8	29	LRRALLGLWAALGLGLFGLSAV	Signal Peptide	Nin	-0.986627	GGGTTTG	2.25	49	62	ALVGAAAGGHSRAGDSARLLLPLRAAHTTGAWAHSHFPATRSRRADAAASLAAGGRELHPEL*
ICAM5	Q9UMF0	ENSG00000105376.5	ENST00000221980.5	-	Canonical	-	835	859	WLWVAVGGAAGGAALLAAGAGLAFY	TMD	Nout	-0.563695	GGGGGGC	0.76	45	19	RGRVAGGGRGLRHTADIGV
CD33	P20138	ENSG00000105383.15	ENST00000262262.5	-	Canonical	-	1	17	MPLLLLLPLLWAGALAM	Signal Peptide	Nin	0.24561	CCCAGTT	2.28	37	41	SWLLVPGRSHYIQGLSSGHKQARSRSTGGDSGQIPPPWGSQ*
ATP1A3	P13637	ENSG00000105409.19	ENST00000648268.1	-	Canonical	-	942	961	KILIFGLFEETALAAFLSYC	TMD	Nin	1.80533	GAACCCA	2.63	40	11	RGLGGEGNLLL
PTPRS	Q13332	ENSG00000105426.19	ENST00000262963.11	ENST00000587303.5	Canonical	-	1283	1307	LIWVIGPVLAVVFIICIVIAILLYK	TMD	Nout	-4.62052	GGGGTTT	0.93	53	2	SL*
GRIN2D	O15399	ENSG00000105464.4	ENST00000263269.4	-	Canonical	-	10	29	PRGPAKMLLLLALACASPFP	Signal Peptide	Nin	2.50049	GGGCCTA	2.26	51	94	RRAARGAGAQRLGPAQPRAAALRPAVGVARARRGLRRRLARARRRAHPRLPVGADLAAHRGRARRRRARAHAQGEGLHLPAAGLFHRATASGHL*
GRIN2D	O15399	ENSG00000105464.4	ENST00000263269.4	-	Canonical	-	584	607	AVWVMMFVMCLTVVAVTVFIFEYL	TMD	Nout	-2.34452	GAACCCC	1.84	41	44	PGNHQQNHGAGVGLLRRHLPRQLHSQPGRLHDPGGVRGYCVWAQ*
SYNGR4	O95473	ENSG00000105467.9	ENST00000344846.7	-	Canonical	-	104	125	LLDFILAVLWAVVWFMGFCFLA	TMD	Nin	-2.32084	CCCTTAC	2.81	49	5	QALPG*
CLEC11A	Q9Y240	ENSG00000105472.14	ENST00000250340.9	-	Canonical	-	3	19	AAWLLGALVVPQLLGFG	Signal Peptide	Nin	1.38491	GAATCCT	2.84	45	4	CRNC*
SIGLEC6	O43699	ENSG00000105492.16	ENST00000425629.8	-	Canonical	-	348	372	LGAVWGASITTLVFLCVCFIFRVKT	TMD	Nout	-1.64146	CCCCATC	2.41	43	3	LRR*
DBP	Q10586	ENSG00000105516.11	ENST00000222122.10	-	Canonical	-	11	35	APLLLGGPAGTPPGGGALLGLRSLL	Signal Peptide	Nin	4.08289	CCCGGGG	2.72	55	113	AGARPGSVGATAVGAHAAVRRCGVRRPGRLPAGARAPAQPAAPRWPVAGAVARADARTLPRAGFVRLGFPPLLSWARPRPGCPRDRQRPPRRPDLSGHTQPCGPRHRGGVDDL*
TMEM205	Q6UW68	ENSG00000105518.14	ENST00000354882.10	ENST00000593256.6; ENST00000447337.5; ENST00000586590.5; ENST00000586956.5; ENST00000589555.5; ENST00000587948.5; ENST00000588560.5	Canonical	-	89	106	LYLLFLSLTLATVNARWL	TMD	Nout	-0.149099	GAATTTC	2.69	49	33	LPLPWAVLSLQSGLRPEQWALSRWPCPGNKEPL
FGF21	Q9NSA1	ENSG00000105550.10	ENST00000593756.6	ENST00000222157.5	Canonical	-	11	28	SGLWVSVLAGLLLGACQA	Signal Peptide	Nin	1.54698	CCCCGAA	2.46	48	38	KSPAAESLEAGSYSNLGSQDIQVPVPAARWGPVWIAPL*
WDR83OS	Q9Y284	ENSG00000105583.11	ENST00000596731.7	-	Canonical	-	36	59	YMNLLGMIFSMCGLMLKLKWCAWV	TMD	Nout	0.645758	GAATCCT	2.84	38	8	SAHDAPMV
CACNG7	P62955	ENSG00000105605.8	ENST00000391767.6	ENST00000222212.6	Canonical	-	11	35	LLSSVFGACGLLLVGIAVSTDYWLY	TMD	Nin	-0.709726	GGAAAAC	2.39	52	78	HGEYSEDSAHGHPLPHGQPLPRVHGLRHQQHRPHPPAEDHSGFCLWHLLHTIGPLLGGGLGSLHLQHQRRGHEQAQQL*
CACNG7	P62955	ENSG00000105605.8	ENST00000391767.6	ENST00000222212.6	Canonical	-	96	117	TVRTATPFPMVSLFLVFTAFVI	TMD	Nout	0.37368	TTTTCAT	2.32	53	104	LSLRVVFCLRRFLLPTQRGGRRDVRVPVHQALRGGGDVPSTPGLLPPASQRLLRLLGPVPAARGVAPRPEPLRHLQRRVHPNDAELPSRHQVPGPPAHLHLALL
LILRB5	O75023	ENSG00000105609.17	ENST00000449561.3	-	Canonical	-	1	21	MTLTLSVLICLGLSVGPRTCV	Signal Peptide	Nin	0.529444	GAACCCA	2.63	51	16	TGAWSQGQVPHSIHGV*
DNASE2	O00115	ENSG00000105612.10	ENST00000222219.8	-	Canonical	-	1	20	MIPLLLAALLCVPAGALTCY	Signal Peptide	Nin	-0.431049	GGAGGGG	2.65	51	23	GRGPKPAAAVPEQHQPARLPALQ*
SLC5A5	Q92911	ENSG00000105641.4	ENST00000222248.4	-	Canonical	-	528	550	YLYYGALGTLTTVLCGALISCLT	TMD	Nout	-0.240057	GGGTCCT	2.39	39	0	*
KCNN1	Q92952	ENSG00000105642.16	ENST00000684775.1	ENST00000222249.13	Canonical	-	277	301	LMTICPGTVLLVFSISSWIIAAWTV	TMD	Nin	-0.596808	GAAGGGT	2.74	42	29	CVPAHWHHGSWLYRARGGCGGSEAGAHQG*
COMP	P49747	ENSG00000105664.11	ENST00000222271.7	-	Canonical	-	5	20	TACVLLLTLAALGASG	Signal Peptide	Nin	1.2277	GAAAAAC	1.84	42	5	HGDGV*
TMEM147	Q9BVK8	ENSG00000105677.12	ENST00000222284.10	-	Canonical	-	1	21	MTLFHFGNCFALAYFPYFITY	TMD	Nout	1.77566	CTTTCCC	2.66	35	7	HLGRRHL*
MAG	P20916	ENSG00000105695.15	ENST00000392213.8	-	Canonical	-	1	18	MIFLTALPLFWIMISASR	Signal Peptide	Nin	0.777086	CCCCCCG	2.72	51	99	GGLQVAHPSSPRELPGPQPPPGGPGPAKLHPPAQQRQPRAGREVLLPWGPGRLQPVHLLRAQRPGYRQHPQHRGAPRGGGRHGGGGQLHGAGQLPRAAP*
HAMP	P81172	ENSG00000105697.9	ENST00000222304.5	ENST00000598398.5	Canonical	-	7	27	IWAACLLLLLLLASLTSGSVF	Signal Peptide	Nin	-1.92272	CATTTTC	2.79	39	17	LLRLLSSIKVWDVLQDV
LSR	Q86X29	ENSG00000105699.17	ENST00000605618.6	ENST00000361790.7	Canonical	-	212	236	WLFVVVVCLAAFLIFLLLGICWCQC	TMD	Nout	-5.05602	CATTTAT	1.99	37	37	CPQHLCPPVSRQDPTPTSYDSHGPCLQRVPWRIPWRR*
ATP13A1	Q9HD20	ENSG00000105726.17	ENST00000357324.11	-	Canonical	-	493	516	LPIELSLAVNTSLIALAKLYMYCT	TMD	Nout	1.84092	CATCCCT	2.81	46	23	CRNTPGPGLVPLAHAAGRRHPRG*
ATP13A1	Q9HD20	ENSG00000105726.17	ENST00000357324.11	-	Canonical	-	1102	1117	TVYIMAMAMQMATFAI	TMD	Nout	2.29886	CATCCCT	2.81	47	39	CGVQAGHCPGPAPGLLPGAPGRPRPAVLPGDPEAESAFL
CADM4	Q8NFZ8	ENSG00000105767.3	ENST00000222374.3	-	Canonical	-	4	19	ARRFQWPLLLLWAAAA	Signal Peptide	Nin	1.7351	GAACCCA	2.63	38	15	SPADPLLQWHPCLEG*
SMG9	Q9H0W8	ENSG00000105771.14	ENST00000270066.11	-	Canonical	-	305	326	LQIAAFLFTVCHVVIVVQDWFT	TMD	Nout	0.725797	GAACAAA	2.77	45	18	SSPRGLLSSEAAADAPDD*
CDK6	Q00534	ENSG00000105810.10	ENST00000424848.3	ENST00000265734.8	Canonical	-	200	215	VDLWSVGCIFAEMFRR	TMD	Nout	2.91042	TTTTCAT	2.32	38	7	FKICPTN*
PIK3CG	P48736	ENSG00000105851.11	ENST00000496166.6	ENST00000440650.6; ENST00000359195.3	Canonical	-	1016	1039	AYLALRHHTNLLIILFSMMLMTGM	TMD	Nout	0.582007	GTTTAAT	2.74	44	18	LVSTSCSWHQTRRETFSL
PON3	Q15166	ENSG00000105852.11	ENST00000265627.10	-	Canonical	-	1	25	MGKLVALVLLGVGLSLVGEMFLAFR	Signal Peptide	Nin	-0.793213	ATTAAAA	1.58	43	10	ISRHAKLCAR*
PON2	Q15165	ENSG00000105854.13	ENST00000222572.8	ENST00000633531.1	Canonical	-	1	25	MGRLVAVGLLGIALALLGERLLALR	TMD	Nout	-1.46268	TCTAAAA	2	43	10	IPRTPQLCTR*
ITGB8	P26012	ENSG00000105855.10	ENST00000222573.5	-	Canonical	-	1	16	MCGSALAFFTAAFVCL	Signal Peptide	Nin	1.78535	GGGTCCA	2.78	45	17	RMWMVCSRGFHFRWIKK*
ITGB8	P26012	ENSG00000105855.10	ENST00000222573.5	-	Canonical	-	681	705	SYLRIFFIIFIVTFLIGLLKVLIIR	TMD	Nout	-4.1568	AATAAAA	0.98	46	9	NGYQQIKCS*
DNAH11	Q96DT5	ENSG00000105877.19	ENST00000409508.8	-	Canonical	-	3213	3232	IAVTNVTAAVMVLLAPRGRV	TMD	Nout	2.04101	TTTGAAA	2.37	43	4	RPRV*
DNAH11	Q96DT5	ENSG00000105877.19	ENST00000409508.8	-	Canonical	-	3285	3307	LIRTKSFAAAGLCAWVINIIKFY	TMD	Nin	1.18215	TGAAAAA	2.46	48	3	SNS*
ATP6V0A4	Q9HBG4	ENSG00000105929.16	ENST00000310018.7	ENST00000645515.1; ENST00000353492.4; ENST00000393054.5	Canonical	-	403	427	FLFAVMFGDCGHGTVMLLAALWMIL	TMD	Nout	0.47969	GGGTTTG	2.25	35	3	DLQ*
ATP6V0A4	Q9HBG4	ENSG00000105929.16	ENST00000310018.7	ENST00000645515.1; ENST00000353492.4; ENST00000393054.5	Canonical	-	445	466	FFHGRYLILLMGIFSIYTGLIY	TMD	Nin	-0.814446	AAATCCA	2.85	49	5	IPVWD*
NPVF	Q9HCQ7	ENSG00000105954.2	ENST00000222674.2	-	Canonical	-	7	27	KLFILLTLATSSLLTSNIFCA	Signal Peptide	Nin	0.742733	TGTTATT	2.3	42	0	*
CAV1	Q03135	ENSG00000105974.13	ENST00000341049.7	-	Canonical	-	98	122	WFYRLLSALFGIPMALIWGIYFAIL	TMD	Nin	-2.9273	GAAAATA	1.36	42	13	IQQCPHQLAERNI
MET	P08581	ENSG00000105976.16	ENST00000397752.8	-	Canonical	-	3	19	APAVLAPGILVLLFTLV	Signal Peptide	Nin	0.647133	CATTTTC	2.79	42	4	PWCH*
MET	P08581	ENSG00000105976.16	ENST00000397752.8	-	Canonical	-	931	955	FTGLIAGVVSISTALLLLLGFFLWL	TMD	Nout	-2.77159	AAATGAA	2.79	42	14	ICRLPSYFSRRSVS*
LMBR1	Q8WVP7	ENSG00000105983.23	ENST00000353442.10	-	Canonical	-	22	42	TICFLLFAILYVVSYFIITRY	TMD	Nout	-1.71291	TTCTTTT	2.88	47	81	SSELLYSVAKWLPDSWFVESCFPFFQPLFICIDALCLFLSGIRRLCWPEKGNPSPHFRDFGHASSSCVTHSWDSVGSFSTH*
LMBR1	Q8WVP7	ENSG00000105983.23	ENST00000353442.10	-	Canonical	-	61	84	LFLSTFTLAVSAGAVLLLPFSIIS	TMD	Nin	-0.77053	TTTATTT	1.23	35	51	CIDALCLFLSGIRRLCWPEKGNPSPHFRDFGHASSSCVTHSWDSVGSFSTH*
LMBR1	Q8WVP7	ENSG00000105983.23	ENST00000353442.10	-	Canonical	-	148	172	LETLVMLLLLALLILGIVWVASALI	TMD	Nin	-4.69547	GATGGGT	2.83	47	9	SVASEANNS*
LMBR1	Q8WVP7	ENSG00000105983.23	ENST00000353442.10	-	Canonical	-	297	321	VMVLLLIETSISVLLVACNILCLLV	TMD	Nin	-1.37769	ATTTTTT	0.93	49	8	WKLYSQER*
LMBR1	Q8WVP7	ENSG00000105983.23	ENST00000353442.10	-	Canonical	-	348	372	AALEIILIFYLMVSSVVGFYSLRFF	TMD	Nout	-1.27095	GTTTAAT	2.74	49	42	LAGKFLYCIILQFAFCYCDNIVSGPKIHLCSSRRTFQGPRAS*
VIPR2	P41587	ENSG00000106018.14	ENST00000262178.7	-	Canonical	-	158	178	RNYIHLNLFLSFILRAISVLV	TMD	Nin	1.41499	GGAGGGG	2.65	44	13	ALPPHPPGGHAPP*
VIPR2	P41587	ENSG00000106018.14	ENST00000262178.7	-	Canonical	-	283	307	VIRIPILISIIVNFVLFISIIRILL	TMD	Nout	-2.64863	GTTTCCC	2.66	39	11	HQHLLQIPDTV*
TSPAN12	O95859	ENSG00000106025.9	ENST00000222747.8	ENST00000415871.5	Canonical	-	12	36	CLLYALNLLFWLMSISVLAVSAWMR	TMD	Nin	-1.95925	GGGGATG	2.57	41	36	VRILWNGEKKSVASCMVLWKFACHFLCRTGLWRLDI*
TSPAN12	O95859	ENSG00000106025.9	ENST00000222747.8	ENST00000415871.5	Canonical	-	65	86	PVMIAVCCFLIIVGMLGYCGTV	TMD	Nout	-1.42931	TTTGAAA	2.37	44	9	SQDDKLWIT*
TSPAN12	O95859	ENSG00000106025.9	ENST00000222747.8	ENST00000415871.5	Canonical	-	91	115	LLLAWYFGSLLVIFCVELACGVWTY	TMD	Nin	-3.03361	TTTTTTT	0	36	4	SERV*
TSPAN12	O95859	ENSG00000106025.9	ENST00000222747.8	ENST00000415871.5	Canonical	-	225	249	FLGISIGVTQILAMILTITLLWALY	TMD	Nout	-2.30684	CTTTAAT	2.74	46	3	YTL*
CPVL	Q9H3G5	ENSG00000106066.15	ENST00000265394.10	ENST00000396276.7; ENST00000409850.5	Canonical	-	4	20	AMWKVIVSLVLLMPGPC	Signal Peptide	Nin	2.20174	TTTCCCA	2.77	45	14	RTEHEELCRLPHRE*
FKBP14	Q9NWM8	ENSG00000106080.11	ENST00000222803.10	-	Canonical	-	1	22	MRLFLWNAVLTLFVTSLIGALI	Signal Peptide	Nin	-0.889963	CTTATTT	2.51	39	6	SLHSQT*
GHRHR	Q02643	ENSG00000106128.19	ENST00000326139.7	-	Canonical	-	239	263	RRAFWWLVLAGWGLPVLFTGTWVSC	TMD	Nin	-1.18728	CAATATT	2.62	38	82	YPHPGEETGASSGQPPYPVSVLASLQVDTFPDPTLWNSLHHLQLPARQCWPGHPPPPGAGTGFLPGLHCCHPLLLPQPRGED*
CYP3A5	P20815	ENSG00000106258.16	ENST00000222982.8	-	Canonical	-	7	29	LAVETWLLLAVSLVLLYLYGTRT	TMD	Nout	-2.27212	AAAAATG	2.57	40	4	VGNV*
CYP3A5	P20815	ENSG00000106258.16	ENST00000222982.8	-	Canonical	-	210	233	FLKFGFLDPLFLSIILFPFLTPVF	TMD	Nin	-0.520189	GAAAGAA	2.84	48	1	N*
SNX8	Q9Y5X2	ENSG00000106266.11	ENST00000222990.8	-	Canonical	-	5	20	AMDPLPAAAVGAAAEA	Signal Peptide	Nin	5.47363	GGGGAAC	1.84	38	35	PAAAVPHPAGAAGQGHRAGGAHSGEEGPLPEACGV*
PTPRZ1	P23471	ENSG00000106278.12	ENST00000393386.7	-	Canonical	-	3	22	ILKRFLACIQLLCVCRLDWA	Signal Peptide	Nin	0.558161	CAATATT	2.62	42	0	*
SPAM1	P38567	ENSG00000106304.16	ENST00000682466.1	ENST00000460182.5; ENST00000439500.5; ENST00000223028.11	Canonical	-	20	40	VSQIVFTFLLIPCCLTLNFRA	TMD	Nin	0.0218829	AATATTT	1.91	49	2	LC*
TFR2	Q9UP52	ENSG00000106327.13	ENST00000223051.8	ENST00000462107.1	Canonical	-	81	105	AAPYLVLTALLIFTGAFLLGYVAFR	TMD	Nin	-2.9695	GGAGGGG	2.65	44	64	APGGHHQANQPSGTGGRLGRDGRSDSGHSRGALPPEAGPRVDRHALRGAAIPGSGSPQHPALGR*
PCOLCE	Q15113	ENSG00000106333.13	ENST00000223061.6	-	Canonical	-	1	23	MLPAATASLLGPLLTACALLPFA	Signal Peptide	Nin	0.869363	CCCTAAT	2.21	35	0	*
MOGAT3	Q86VF5	ENSG00000106384.12	ENST00000223114.9	-	Canonical	-	29	53	YVLTFLFMGPFFSLLVFVLLFTSLW	TMD	Nin	-3.45073	TTATTAT	2.36	38	32	SCQAGENSRAAPGSELRAGRPPSWDHVYRLPL*
MOGAT3	Q86VF5	ENSG00000106384.12	ENST00000223114.9	-	Canonical	-	57	72	VFYLVWLYVDWDTPNQ	TMD	Nout	5.63804	CCCTCAT	2.72	42	9	WDHVYRLPL*
C1GALT1	Q9NS00	ENSG00000106392.11	ENST00000436587.7	ENST00000223122.4	Canonical	-	7	31	LNFLTFLCGSAIGFLLCSQLFSILL	Signal Peptide	Nin	-1.53118	GAAAGTT	1.87	54	0	*
TMEM106B	Q9NUM4	ENSG00000106460.20	ENST00000396668.8	ENST00000444443.6; ENST00000396667.7; ENST00000704455.1	Canonical	-	93	117	RTKLYVMASVFVCLLLSGLAVFFLF	TMD	Nin	-2.6547	AAAAACA	2.8	55	16	SYWKGTLKQHNHYWST*
MEST	Q5EB52	ENSG00000106484.16	ENST00000223215.10	-	Canonical	-	13	29	WWVQVGLLAVPLLAAYL	TMD	Nin	0.859719	GCTTTTA	2.43	44	27	TRFSNIQLRLVQDLGRSDLEVSSGDCP*
ACTR3C	Q9C0K3	ENSG00000106526.12	ENST00000683684.1	ENST00000252071.8	Canonical	-	9	25	GLYIAVQAVLALAASWT	Signal Peptide	Nin	1.56629	TTTCATT	2.79	48	13	STAAKGEGGGNPS*
TSPAN13	O95857	ENSG00000106537.8	ENST00000262067.5	-	Canonical	-	18	39	LLYTLVSLLLIGIAAWGIGFGL	TMD	Nin	-2.39776	ATTTATT	1.74	46	33	CSVFCILRLFSPEPGATGSASGGWLEQYGKCSK*
TSPAN13	O95857	ENSG00000106537.8	ENST00000262067.5	-	Canonical	-	73	97	VLLFFYMIILLLVFIVQFSVSCACL	TMD	Nin	-3.94984	TGTTAAA	2.42	47	1	K*
RARRES2	Q99969	ENSG00000106538.10	ENST00000223271.8	ENST00000466675.5; ENST00000482669.1	Canonical	-	1	23	MRRLLIPLALWLGAVGVGVAELT	Signal Peptide	Nin	0.44659	GGAATTT	1.86	45	0	*
TMEM176B	Q3YBM2	ENSG00000106565.19	ENST00000326442.10	ENST00000492607.5; ENST00000447204.6; ENST00000429904.6	Canonical	-	98	115	CAFWAGSVVIAAGAGAIV	TMD	Nout	1.12258	CTTTTTA	1.23	41	6	IHRHCV*
COA1	Q9GZY4	ENSG00000106603.20	ENST00000223336.11	ENST00000415076.6; ENST00000446330.6; ENST00000446564.5; ENST00000438444.5; ENST00000395879.5; ENST00000310564.10	Canonical	-	15	37	LGARILFHGVFYAGGFAIVYYLI	TMD	Nin	-0.0539098	CATTGTT	2.3	46	0	*
AEBP1	Q8IUX7	ENSG00000106624.11	ENST00000223357.8	-	Canonical	-	1	20	MAAVRGAPLLSCLLALLALC	Signal Peptide	Nin	0.274962	GGGGGGC	0.76	51	63	QAREAARDGRRSASGKDQRQREERQERQRPQGAQGVLGGVPQAAQEGEGEATQGHQEAQGEAT*
GALNTL5	Q7Z4T8	ENSG00000106648.15	ENST00000392800.7	ENST00000431418.6	Canonical	-	207	226	LIRARLIGASHASGDVLVFL	TMD	Nin	3.64925	ATTTAAA	1.86	55	2	MG*
GALNTL5	Q7Z4T8	ENSG00000106648.15	ENST00000392800.7	ENST00000431418.6	Canonical	-	339	358	LSLRIWMCGGQLFIIPCSRV	TMD	Nout	1.46713	AAATATT	1.14	50	4	SRAC*
CLIP2	Q9UDT6	ENSG00000106665.16	ENST00000223398.11	-	Canonical	-	16	35	HSSPMGRTSTGSASSSAAVA	Signal Peptide	Nin	8.48027	GGGGGAC	2.61	41	42	LCGGRAGVGERREARRGAVSGRDAVRTGPVGWRGAGRPGGQE*
SLC1A1	P43005	ENSG00000106688.12	ENST00000262352.8	-	Canonical	-	58	82	ILMRMLKLIILPLIISSMITGVAAL	TMD	Nout	-1.72239	GGGTGAA	2.72	42	8	NCEDRQHP*
SLC1A1	P43005	ENSG00000106688.12	ENST00000262352.8	-	Canonical	-	209	229	GINVLGLIVFCLVFGLVIGKM	TMD	Nout	-1.02325	GGAAATA	1.91	47	66	IPQAGPLHGHSPDWACNPLHCNSPADIFHSRTKEPFPICHGNGPGSPDSSHDLFQFSNTACHLPLC*
SLC1A1	P43005	ENSG00000106688.12	ENST00000262352.8	-	Canonical	-	247	271	TMKIVQIIMCYMPLGILFLIAGKII	TMD	Nin	-0.224468	CCCTTTC	2.38	41	30	PICHGNGPGSPDSSHDLFQFSNTACHLPLC*
SLC1A1	P43005	ENSG00000106688.12	ENST00000262352.8	-	Canonical	-	284	308	LYMATVLTGLAIHSIVILPLIYFIV	TMD	Nout	-1.95185	AGAAAAT	2.79	37	0	*
SLC1A1	P43005	ENSG00000106688.12	ENST00000262352.8	-	Canonical	-	314	337	FRFAMGMAQALLTALMISSSSATL	TMD	Nin	1.45142	GTTTATT	1.74	42	4	CTVE*
SLC1A1	P43005	ENSG00000106688.12	ENST00000262352.8	-	Canonical	-	387	409	LDLGIGQIITISITATSASIGAA	TMD	Nin	2.68048	GGGCATT	1.57	50	16	CGKALQEGAGADGCFI*
SLC1A1	P43005	ENSG00000106688.12	ENST00000262352.8	-	Canonical	-	414	430	AGLVTMVIVLSAVGLPA	TMD	Nout	1.24005	GGATGTT	2.37	43	2	FI*
FKTN	O75072	ENSG00000106692.15	ENST00000357998.10	ENST00000223528.6	Canonical	-	291	307	LGVPFWLSSGTCLGWYR	TMD	Nin	2.71015	GGGAAAA	0.55	51	1	R*
CNTNAP3	Q9BZ76	ENSG00000106714.18	ENST00000297668.11	-	Canonical	-	1	20	MASVAWAVLKVLLLLPTQTW	Signal Peptide	Nin	1.8006	GGGGTTT	0.93	36	3	FKA*
TMEM245	Q9H330	ENSG00000106771.13	ENST00000374586.8	-	Canonical	-	188	209	YFSSLWIWTLVVGYVLTVSFKW	TMD	Nout	-0.138526	TGAAAAA	2.46	48	33	TEWKRVFWGRVTRAGYLHGSFYSGKLGHLYHRV*
TMEM245	Q9H330	ENSG00000106771.13	ENST00000374586.8	-	Canonical	-	382	400	IAVWILKKLVIHFGVVDFL	TMD	Nout	2.83239	AAAAGTT	1.49	35	0	*
C5	P01031	ENSG00000106804.10	ENST00000223642.3	-	Canonical	-	1	17	MGLLGILCFLIFLGKTW	Signal Peptide	Nin	-0.583186	AAAATTT	0.93	45	0	*
OGN	P20774	ENSG00000106809.11	ENST00000375561.10	ENST00000262551.8	Canonical	-	3	18	TLQSTLLLLLLVPLIK	Signal Peptide	Nin	0.597492	GATAATA	1.96	45	2	TQ*
ASPN	Q9BXN1	ENSG00000106819.13	ENST00000375544.7	-	Canonical	-	4	19	YVLLLFLALCSAKPFF	Signal Peptide	Nin	0.875801	CCATTTT	2.12	45	3	FSI*
ECM2	O94769	ENSG00000106823.13	ENST00000344604.10	-	Canonical	-	1	19	MKIAVLFCFFLLIIFQTDF	Signal Peptide	Nin	-1.25412	TATTGTT	2.3	49	0	*
SUSD1	Q6UWL2	ENSG00000106868.17	ENST00000374270.8	-	Canonical	-	12	30	RRLLPLLLLLGLARGAAGA	Signal Peptide	Nin	0.0961502	TAAAAAT	1.26	43	0	*
TNFSF8	P32971	ENSG00000106952.8	ENST00000223795.3	-	Canonical	-	38	62	YFYLTTATLALCLVFTVATIMVLVV	TMD	Nin	-3.41241	AAACAAA	2.39	46	43	NQVVLEQRWHSPWSQISGWESGDPIPWFVLHHLPTAVSCTMPK*
PLGRKT	Q9HBL7	ENSG00000107020.10	ENST00000223864.7	-	Canonical	-	79	95	AFLVPIVPLSFILTYQY	TMD	Nout	1.7322	TGAAAAA	2.46	38	6	SQKGTE*
TBC1D13	Q9NVG8	ENSG00000107021.16	ENST00000372648.10	-	Canonical	-	315	338	FFAFRWLTLLLSQEFLLPDVIRIW	TMD	Nout	0.725685	CCCCATC	2.41	43	18	HRCLPDPAESQGAPRLKV
RIC1	Q4ADV7	ENSG00000107036.12	ENST00000414202.7	-	Canonical	-	1264	1288	LRYLLHIFMEAGCLDWCIVIGLILR	TMD	Nin	-0.215974	ATTTTTA	1.23	45	3	KHH*
KCNT1	Q5JUK3	ENSG00000107147.14	ENST00000371757.7	-	Canonical	-	174	197	MTLWAIQVIVAIISFLETMLLIYL	TMD	Nout	-1.81475	GGAAAAC	2.39	52	2	HD*
CA9	Q16790	ENSG00000107159.14	ENST00000378357.9	-	Canonical	-	9	33	WLPLLIPAPAPGLTVQLLLSLLLLV	Signal Peptide	Nin	-0.0766825	GGATCTA	2.88	48	13	TWRGGSTWRGGST*
ABCA2	Q9BZC7	ENSG00000107331.18	ENST00000341511.11	-	Canonical	-	813	835	LASACGGIIYFLSYVPYMYVAIR	TMD	Nin	2.15826	GGAGGGG	2.65	51	26	GRLQLAPGCHHADGGRRGLWHPHVVH*
ATRNL1	Q5VV63	ENSG00000107518.18	ENST00000355044.8	-	Canonical	-	421	441	LDSRDVVMIIIFGYSAIYGYT	TMD	Nout	1.32387	TTATGTT	2.67	40	4	SWRV*
ATRNL1	Q5VV63	ENSG00000107518.18	ENST00000355044.8	-	Canonical	-	592	610	SMYIFGGFSSVLLNDILVY	TMD	Nout	2.71488	CCCTCCT	2.53	46	0	*
ATRNL1	Q5VV63	ENSG00000107518.18	ENST00000355044.8	-	Canonical	-	1233	1254	FFVTFFSCFLSLLLVAAVVWKI	TMD	Nout	-1.79355	GGGGGCA	2.55	47	6	TQANCH*
ERLIN1	O75477	ENSG00000107566.14	ENST00000421367.7	ENST00000407654.7	Canonical	-	6	25	ARVLVAAVVGLVAVLLYASI	Signal Peptide	Nin	-1.15521	AGTTAAA	2.42	47	14	KCALWNKWWGHDLY*
PKD2L1	Q9P0L9	ENSG00000107593.17	ENST00000318222.4	-	Canonical	-	99	122	TTLRELLVYIVFLVDICLLTYGMT	TMD	Nin	-0.713501	GGGCCCA	1.55	40	26	TTGQFVLDQMVQQPEPGPWLPLLHLL*
PKD2L1	Q9P0L9	ENSG00000107593.17	ENST00000318222.4	-	Canonical	-	348	368	WDFFIVGCEVIFCVFIFYYVV	TMD	Nin	-1.09365	GGGGAAG	2.48	47	11	APAAAKHVCRL*
PKD2L1	Q9P0L9	ENSG00000107593.17	ENST00000318222.4	-	Canonical	-	477	499	ILGFAVMFFIVFFAYAQLGYLLF	TMD	Nin	-2.44093	GGGCCCT	1.16	37	23	CLLCHLCLLRLLRAPEHVPGHHQ*
CUBN	O60494	ENSG00000107611.16	ENST00000377833.10	-	Canonical	-	6	21	LPFLWSLLTLLIFAEV	Signal Peptide	Nin	0.784978	GGGAAAA	0.55	47	1	N*
CDH23	Q9H251	ENSG00000107736.22	ENST00000224721.12	-	Canonical	-	3067	3091	MAIIVLAILLFLAAMLFVLMNWYYR	TMD	Nout	-4.53316	GGATCCC	2.61	42	13	LLSEPGAGRPGGA*
VSIR	Q9H7M9	ENSG00000107738.20	ENST00000394957.8	-	Canonical	-	192	216	TAAALATGACIVGILCLPLILLLVY	TMD	Nout	-3.41764	GGGGATA	0.98	36	18	TRGQSQAPPVLCGPAAAF*
MICU1	Q9BPX6	ENSG00000107745.20	ENST00000361114.10	-	Canonical	-	29	52	IRRRLMMVAFLGASAVTASTGLLW	TMD	Nin	-0.182545	GAAAAAG	2.48	46	14	EETFWIQRQKSDGI*
BMPR1A	P36894	ENSG00000107779.16	ENST00000372037.8	ENST00000635816.2; ENST00000638429.1; ENST00000636056.2; ENST00000713672.1; ENST00000480152.3; ENST00000713675.1	Canonical	-	4	21	LYIYIRLLGAYLFIISRV	Signal Peptide	Nin	0.119457	TATTAAT	2.62	50	0	*
MINPP1	Q9UNW1	ENSG00000107789.16	ENST00000371996.9	-	Canonical	-	9	33	LRTSVAPAAALAAALLSSLARCSLL	Signal Peptide	Nin	0.452756	GGAGGGG	2.65	41	43	DLHPGAAGRPHSPRHPLPHGQTDPQAEAAARVAAGPRVQGWRG*
SFXN3	Q9BWM7	ENSG00000107819.15	ENST00000393459.6	-	Canonical	-	174	196	LVGRFVPFAAVAAANCINIPLMR	TMD	Nout	2.33029	GAAGAAA	2.86	55	53	RLPEAPPLAGGTPAGGTGGLLPGICNPPVLCPIPPEELHTHKQPGTRAESSDP*
FGF8	P55075	ENSG00000107831.14	ENST00000320185.7	-	Canonical	-	5	20	RSALSCLLLHLLVLCL	Signal Peptide	Nin	0.649501	TAATTTT	1.81	39	138	YTACEGAEPGDGSAQPPPHPDLPTLQPHQREARAGPGQQAHQRHGRGRRPLRKAHRGDGHLWKQSSSPRSRDGPLHLHEQEGEADRQEQRQRQGLRLHGDCAGEQLHSAAECQVRGLVHGLHPQGPAPQGLQDAAAPA*
CUEDC2	Q9H467	ENSG00000107874.11	ENST00000369937.5	-	Canonical	-	3	19	LERIVSAALLAFVQTHL	Signal Peptide	Nin	2.59901	CATCCCC	2.41	51	52	QGHNRGHDAEALRAAERCQEQREPATAELWCPRSGAHLPRAPAAARNAQRRD*
TFAM	Q00059	ENSG00000108064.11	ENST00000487519.6	-	Canonical	-	1	19	MAFLRSMWGVLSALGRSGA	Signal Peptide	Nin	3.05865	ATTTAAA	1.86	48	12	SSEPRCKNYRTN*
PPIF	P30405	ENSG00000108179.14	ENST00000225174.8	-	Canonical	-	2	24	LALRCGSRWLGLLSVPRSVPLRL	Signal Peptide	Nin	2.65942	CCCAAAG	2.89	47	2	DS*
TSPAN14	Q8NG11	ENSG00000108219.17	ENST00000429989.8	ENST00000714437.1; ENST00000372158.6; ENST00000714440.1; ENST00000714441.1; ENST00000714442.1; ENST00000372156.5; ENST00000714443.1; ENST00000714444.1; ENST00000714445.1	Canonical	-	17	41	YLLFSYNIIFWLAGVVFLGVGLWAW	TMD	Nout	-2.56176	GGGGGCT	2.66	40	67	SAGEYLLAQLFLWHHRAHLLPGAGCGRAGLPVPGLGEGPVPGVLREQHQVLPGRYRSAKPHRLPSES*
TSPAN14	Q8NG11	ENSG00000108219.17	ENST00000429989.8	ENST00000714437.1; ENST00000372158.6; ENST00000714440.1; ENST00000714441.1; ENST00000714442.1; ENST00000372156.5; ENST00000714443.1; ENST00000714444.1; ENST00000714445.1	Canonical	-	90	114	LLNFFCGTIVLIFFLELAVAVLAFL	TMD	Nout	-3.49622	CCCTGAA	2.86	44	42	RLGPQRLLQLQRCQLQPREVRGPLLLLRARSCAKSCEHTVWI*
LGI1	O95970	ENSG00000108231.14	ENST00000371418.9	-	Canonical	-	16	35	LKRIAYFLCLLSALLLTEGK	Signal Peptide	Nin	0.07816	TTTTTTA	0.3	51	15	IHAIAAALVIHIELL*
RNF43	Q68DV7	ENSG00000108375.13	ENST00000407977.7	ENST00000584437.5; ENST00000577716.5	Canonical	-	9	33	LAALWPWLLMATLQAGFGRTGLVLA	Signal Peptide	Nin	0.211243	AAAATTA	1.58	47	12	NAVPPAVPVQCQ*
P2RX1	P51575	ENSG00000108405.4	ENST00000225538.4	-	Canonical	-	31	51	VIFRLIQLVVLVYVIGWVFLY	TMD	Nin	-2.14185	GGGGGAC	2.61	44	62	QLLRGHDQFHRDPEADSRLLRRAPRRGHMQGRQWLYPWEGQEEGPRHPHGQVCGLQRHCEDV*
PIGL	Q9Y2B2	ENSG00000108474.17	ENST00000225609.10	-	Canonical	-	54	74	AMFFAPTVLGLARLRHWVYLL	TMD	Nin	1.98507	TTTCCCA	2.77	39	1	R*
RNF167	Q9H6Y7	ENSG00000108523.16	ENST00000262482.11	ENST00000571816.5; ENST00000572430.5; ENST00000575111.5	Canonical	-	4	20	AAFPLPVVVAAVLWGAA	Signal Peptide	Nin	1.26776	CCCCATT	0.81	48	24	CPTTPSPGQWVSLYCAASKIRLQL*
CHRNE	Q04844	ENSG00000108556.10	ENST00000649488.2	-	Canonical	-	1	19	MARAPLGVLLLLGLLGRGV	Signal Peptide	Nin	-0.0170699	TGAAAAA	2.46	45	6	RGDSHH*
CHRNE	Q04844	ENSG00000108556.10	ENST00000649488.2	-	Canonical	-	241	264	LFYVINIIVPCVLISGLVLLAYFL	TMD	Nout	-2.95067	TATTTTC	2.79	44	85	RHGGRHAHCHELRHRAQRVPADAHHPRHVPAAAPRSPGAAAAPPGLPAAARGPPGRLAPKAGVVGGLIAPRGGADTEKATERARV*
CHRNE	Q04844	ENSG00000108556.10	ENST00000649488.2	-	Canonical	-	303	326	LLGRFLIFVMVVATLIVMNCVIVL	TMD	Nout	-2.9802	GGGCTTA	2.34	49	18	IAPRGGADTEKATERARV*
SLC6A4	P31645	ENSG00000108576.10	ENST00000650711.1	ENST00000401766.6; ENST00000261707.7	Canonical	-	248	271	LGGISWQLALCIMLIFTVIYFSIW	TMD	Nout	-2.27122	GGGTGTT	1.75	36	39	SLLLETQLAETPGDRGVDRCSRSDLLLSWSGLWGPAGFC*
SLC6A4	P31645	ENSG00000108576.10	ENST00000650711.1	ENST00000401766.6; ENST00000261707.7	Canonical	-	280	302	VVWVTATFPYIILSVLLVRGATL	TMD	Nin	-0.584373	GGCTTTT	2.66	43	1	C*
SLC6A4	P31645	ENSG00000108576.10	ENST00000650711.1	ENST00000401766.6; ENST00000261707.7	Canonical	-	464	488	RFVLAVVITCFFGSLVTLTFGGAYV	TMD	Nin	-1.10172	CCCGGGG	2.72	44	34	VVLEDLLGGHQPSVSPVHHLQFSDEPATTTTFPI*
SLC6A4	P31645	ENSG00000108576.10	ENST00000650711.1	ENST00000401766.6; ENST00000261707.7	Canonical	-	535	558	WFWRICWVAISPLFLLFIICSFLM	TMD	Nin	-3.49235	ATTTAAA	1.86	45	4	RAYY*
CCDC47	Q96A33	ENSG00000108588.15	ENST00000225726.10	ENST00000403162.7	Canonical	-	207	227	LWCSGRVCCEGMLIQLRFLKR	TMD	Nin	2.37502	GGATTTG	2.87	50	1	E*
SMARCD2	Q92925	ENSG00000108604.18	ENST00000448276.7	-	Canonical	-	14	29	LSPGGGAVAAALGAPP	Signal Peptide	Nin	4.9093	GGGCCCC	0.76	36	75	RGAVPATWHVTREPDAHGWLAGGTPCWLPIWCSSSASTWHATHHDGSIPKTPACAPGAASHACPAPGVKEEEDGR*
SYNGR2	O43760	ENSG00000108639.8	ENST00000225777.8	ENST00000585591.5	Canonical	-	26	45	VVARAVCLVFALIVFSCIYG	TMD	Nin	-1.37069	TTTCCCC	1.98	46	6	PDQQRH*
SYNGR2	O43760	ENSG00000108639.8	ENST00000225777.8	ENST00000585591.5	Canonical	-	109	133	LLFSALWTFLWFVGFCFLTNQWAVT	TMD	Nin	-1.91085	GGACCCC	2.61	53	37	QHCLRLLPRCICGQLPTATLHPERGDHRGLPAAPCVL
B9D1	Q9UPM9	ENSG00000108641.20	ENST00000261499.11	-	Canonical	-	1	17	MATASPSVFLLMVNGQV	Signal Peptide	Nin	4.02361	CCCCATT	0.81	51	0	*
ASIC2	Q16515	ENSG00000108684.15	ENST00000225823.7	-	Canonical	-	85	104	RRALWVLAFCTSFGLLLSWS	TMD	Nin	-0.634435	GGGGGAC	2.61	44	97	PLLCRPLARAAAAQPHRAPACQRAAAGRRAAPPVVPQAGGLPPLPASAPLRGNQRRLHGPPGPPAGGHAALLQVPRRALRAAQLLLRVYKIWEVLHV*
CCL2	P13500	ENSG00000108691.10	ENST00000225831.4	-	Canonical	-	1	18	MKVSAALLCLLLIAATFI	Signal Peptide	Nin	-0.956211	TCCCAAA	2.66	41	15	RSCDLQDHCGQGDLC*
CCL1	P22362	ENSG00000108702.4	ENST00000225842.4	-	Canonical	-	1	18	MQIITTALVCLLLAGMWP	Signal Peptide	Nin	-0.032955	CTTAATA	2.56	43	34	IQAEERQRGLRLGHSWMGSEAQKNAEALPVKKKM
PEX12	O00623	ENSG00000108733.11	ENST00000225873.9	-	Canonical	-	113	128	LWKSIMFLVLLPYLKV	TMD	Nin	0.714845	CCCATTT	1.72	35	51	CEHGLGRMVSCTTTSIHPRKSSASLTTAEAGWSSARSTDSSGYTSSGAQTS*
PEX12	O00623	ENSG00000108733.11	ENST00000225873.9	-	Canonical	-	154	176	RFYRAFLAAYPFVNMAWEGWFLV	TMD	Nout	1.92645	GATAAAC	2.44	55	28	LSSEESCWGCCLIPVYWPFCGCILLAVP*
CNTNAP1	P78357	ENSG00000108797.12	ENST00000264638.9	-	Canonical	-	1	25	MMHLRLFCILLAAVSGAEGWGYYGC	Signal Peptide	Nin	0.295216	GAATCCC	2.44	43	21	LAPDRLNEEAPDPGRGHTGLL*
MRPL27	Q9P0M9	ENSG00000108826.16	ENST00000225969.9	-	Canonical	-	6	30	LALRTRTAVTSLLSPTPATALAVRY	Signal Peptide	Nin	2.53067	GGGTGTT	1.75	51	3	WEE*
ABCC3	O15438	ENSG00000108846.16	ENST00000285238.13	-	Canonical	-	36	57	LLAWVPCIYLWVALPCYLLYLR	TMD	Nout	-1.69625	CCCTGTT	1.89	45	21	FLCHPLGGGGHHAAGHPADTV*
ABCC3	O15438	ENSG00000108846.16	ENST00000285238.13	-	Canonical	-	135	158	GVLIIFWFLCVVCAIVPFRSKILL	TMD	Nin	-2.1439	AAAGAAT	2.81	41	3	CRP*
ABCC3	O15438	ENSG00000108846.16	ENST00000285238.13	-	Canonical	-	346	367	SWWGFLVAGLMFLCSMMQSLIL	TMD	Nout	-0.17028	GGGGGAA	0.93	39	84	NCQPHVSGCPALHGPCPLPQSAVVSTPADHPGDLLPLAEPRSLCPGWSRFHGLADSTQRSCGREDARLPGKANEIEGLAHQADE*
ABCC3	O15438	ENSG00000108846.16	ENST00000285238.13	-	Canonical	-	1101	1125	LVVIMASTPLFTVVILPLAVLYTLV	TMD	Nout	-1.51625	GGATTTT	0.88	43	0	*
ABCC3	O15438	ENSG00000108846.16	ENST00000285238.13	-	Canonical	-	1225	1247	LVGLSVSYSLQVTFALNWMIRMM	TMD	Nout	2.31228	GAATTAT	1.89	45	51	FCALPAGPRPGAERPESACARWREGGDRGPHWGWQVFHDPLPVPHPGGGKG*
CACNG1	Q06432	ENSG00000108878.5	ENST00000226021.5	-	Canonical	-	135	159	YLLRPASMFYAFAGLCILVSVEVMR	TMD	Nin	0.165393	GAACCCA	2.63	50	7	MGVLHGC*
SLC16A6	O15403	ENSG00000108932.13	ENST00000580666.6	ENST00000327268.8	Canonical	-	22	45	GWGWAVAVSFFFVEVFTYGIIKTF	TMD	Nin	0.411806	GGGGGGG	0	51	33	ATCQHRDGGRLLLTRGFSYVRRHRHHLWSGILL*
SLC16A6	O15403	ENSG00000108932.13	ENST00000580666.6	ENST00000327268.8	Canonical	-	117	140	MYVAIGIISGLGYCFSFLPTVTIL	TMD	Nout	0.776124	GGGCCTA	2.26	46	38	TTVKHCHLRSTAQTHLYQRTSVTENSHPGKSERSAVYA*
SLC16A6	O15403	ENSG00000108932.13	ENST00000580666.6	ENST00000327268.8	Canonical	-	150	173	IVTAVASTGECFAVFAFAPAIMAL	TMD	Nin	1.1009	GAAAGAA	2.84	46	5	SAVYA*
SLC16A6	O15403	ENSG00000108932.13	ENST00000580666.6	ENST00000327268.8	Canonical	-	177	201	IGWRYSLLFVGLLQLNIVIFGALLR	TMD	Nout	-1.56818	TAAAAAT	1.26	47	5	CAYSH*
SLC16A6	O15403	ENSG00000108932.13	ENST00000580666.6	ENST00000327268.8	Canonical	-	328	351	RAAFLLSTMAIAEVFGRIGAGFVL	TMD	Nout	1.15099	ATTTTTT	0.93	39	16	WVYGWNNRRDSHSTAC*
SLC16A6	O15403	ENSG00000108932.13	ENST00000580666.6	ENST00000327268.8	Canonical	-	452	474	RAFYSCAAGMALAAVCLALVRPC	TMD	Nout	-0.648271	AAAAAAT	0.33	36	0	*
EFNB3	Q15768	ENSG00000108947.5	ENST00000226091.3	-	Canonical	-	231	255	AAGGLALLLLGVAGAGGAMCWRRRR	TMD	Nout	-0.679039	TCCCCCC	1.73	49	5	LLPPL*
MMD	Q15546	ENSG00000108960.9	ENST00000262065.8	-	Canonical	-	128	146	MRWFIWLMAAGGTIYVFLY	TMD	Nout	-0.47765	GGGAGTT	2.04	44	5	CVLQE*
TMEM104	Q8NE00	ENSG00000109066.14	ENST00000335464.10	ENST00000582330.2	Canonical	-	207	225	AYRIYLAIFTLLLGPFTFF	TMD	Nout	-0.83291	GGAGGGG	2.65	36	5	APAPG*
TMEM104	Q8NE00	ENSG00000109066.14	ENST00000335464.10	ENST00000582330.2	Canonical	-	306	330	LVFLDYVLILAFYGLLSFTAIFCFR	TMD	Nin	-2.38861	CCCCATC	2.41	39	126	HCRDPAQQLEDTLPPRGRHVPVGGGPRRVSHHHPGAACAGGLLHPRPGVPGGHHRGLRGHRHPVRHPRLPGVPLPQGHPAGLWLWGQQQAQVPFPPHLLGGLRAALGFLLLHFRHGQYHPQRDQAL
TMEM104	Q8NE00	ENSG00000109066.14	ENST00000335464.10	ENST00000582330.2	Canonical	-	397	418	RVVFPTITLVPPVLVAFCTHDL	TMD	Nin	2.35001	CCCTTTC	2.38	45	32	PPHLLGGLRAALGFLLLHFRHGQYHPQRDQAL
TMEM104	Q8NE00	ENSG00000109066.14	ENST00000335464.10	ENST00000582330.2	Canonical	-	424	447	ITGAYAGTGIQYVIPAFLVYHCRR	TMD	Nout	2.94546	CATTTTC	2.79	35	13	RHGQYHPQRDQAL
TMEM97	Q5BJF2	ENSG00000109084.14	ENST00000226230.8	-	Canonical	-	12	34	WLLGLYFLSHIPITLFMDLQAVL	TMD	Nin	0.869436	CTTTCCC	2.66	46	38	HCNVCLPQRKLQVDSNSCNHLLCSHHDNLNSDTLHISV*
TMEM97	Q5BJF2	ENSG00000109084.14	ENST00000226230.8	-	Canonical	-	65	89	WFKSFLFCELVFQLPFFPIATYAFL	TMD	Nout	-0.0670106	GGGACAA	2.57	41	2	KT*
TMEM97	Q5BJF2	ENSG00000109084.14	ENST00000226230.8	-	Canonical	-	100	120	AIIYSVHTMTTLIPILSTFLF	TMD	Nin	2.07149	AAAAAAA	0	53	2	KM
TMEM33	P57088	ENSG00000109133.14	ENST00000504986.6	ENST00000513702.5	Canonical	-	106	127	YPVTMSIFPVLLFSLLHAATYT	TMD	Nout	1.12324	AGTTTTT	1.49	44	3	YAF*
GABRA4	P48169	ENSG00000109158.11	ENST00000264318.4	-	Canonical	-	6	30	KVPAIALSAGVSFALLRFLCLAVCL	Signal Peptide	Nin	-0.609171	GGGTCCT	2.39	38	6	CYRSEN*
GABRA4	P48169	ENSG00000109158.11	ENST00000264318.4	-	Canonical	-	287	307	ARTVFGITTVLTMTTLSISAR	TMD	Nin	1.54629	GGAAAAA	0.93	41	23	SQKEDIKAPSGSSRCSSAEREAS*
GNRHR	P30968	ENSG00000109163.7	ENST00000226413.5	-	Canonical	-	37	60	IRVTVTFFLFLLSATFNASFLLKL	TMD	Nout	-1.07152	GAACATT	2.65	41	64	YSPMVCWRVTLQSSQLSKAFLHVCPSLHDGGDQPGPLPGYHEAPSFEKQQQSRTVHGWPGLDPQ*
GNRHR	P30968	ENSG00000109163.7	ENST00000226413.5	-	Canonical	-	78	101	LLLKHLTLANLLETLIVMPLDGMW	TMD	Nin	2.03792	TTTGAAA	2.37	47	17	KQQQSRTVHGWPGLDPQ*
GNRHR	P30968	ENSG00000109163.7	ENST00000226413.5	-	Canonical	-	119	143	YLKLFSMYAPAFMMVVISLDRSLAI	TMD	Nout	1.17072	AAAAGTT	1.49	47	19	FLSMCNTLQFFTMVASSIL*
GNRHR	P30968	ENSG00000109163.7	ENST00000226413.5	-	Canonical	-	159	181	MVGLAWILSSVFAGPQLYIFRMI	TMD	Nin	0.934478	CATCCCT	2.81	40	69	SFHHADLQCKNHLHPDTGPSSGPPRTTTESVQEQYTKSTAEDSKNDGCICHFIYCLLDSLLCPRNLVLV*
CWH43	Q9H720	ENSG00000109182.12	ENST00000226432.9	-	Canonical	-	68	84	WMLTLLRIITIGSIASF	TMD	Nin	1.14327	CATTTTA	1.11	42	37	RTDCSCCSTHMVYFTKPNLELSDVQQSDTDIKCHSHT*
CWH43	Q9H720	ENSG00000109182.12	ENST00000226432.9	-	Canonical	-	119	143	RYLRIWGFILGQIVLVVLRIWYTSL	TMD	Nin	-2.59722	GGGGATG	2.57	44	2	GL*
CWH43	Q9H720	ENSG00000109182.12	ENST00000226432.9	-	Canonical	-	237	258	FGGAVLLCLASGLMLPSCLWFR	TMD	Nout	-0.763809	AAACCCT	1.86	52	24	WENHDHCHDILSSRNIFLCLVHSF*
CWH43	Q9H720	ENSG00000109182.12	ENST00000226432.9	-	Canonical	-	275	298	LLYLHTWAAAVSGCVFAIFTASMW	TMD	Nin	-0.555241	TTTGGGG	1.99	54	14	DNDVNYRAEYAIWS*
CWH43	Q9H720	ENSG00000109182.12	ENST00000226432.9	-	Canonical	-	315	339	TMTIAMIFYLLEIFFCAWCTAFKFV	TMD	Nout	-1.14471	TGAAAAA	2.46	50	21	IHETFSVAACWCGIVGIRTTA*
CWH43	Q9H720	ENSG00000109182.12	ENST00000226432.9	-	Canonical	-	351	366	VLLGTMMLIIGLNMLF	TMD	Nin	0.211746	GGGATTA	2.13	40	4	RTTA*
ODAM	A1E959	ENSG00000109205.17	ENST00000683306.1	ENST00000396094.6	Canonical	-	1	19	MKIIILLGFLGATLSAPLI	Signal Peptide	Nin	0.456975	TTTACAA	2.32	41	46	TAAAGSNSRTLPVLFISSRPVCWTAPKSDTLNRRGQFCPRSPGRPS*
CHIC2	Q9UKJ5	ENSG00000109220.12	ENST00000263921.8	-	Canonical	-	83	107	VRWLLCGCLCCCCTLGCSMWPVICL	TMD	Nin	-1.45887	ATTTTTA	1.23	47	10	TKDTDFSTRL
MANBA	O00462	ENSG00000109323.11	ENST00000647097.2	-	Canonical	-	1	19	MRLHLLLLLALCGAGTTAA	Signal Peptide	Nin	-0.399146	ATTTAAT	2.74	45	0	*
TBC1D9	Q6ZT07	ENSG00000109436.8	ENST00000442267.3	-	Canonical	-	675	699	LSWFLTLFLSVMPFESAVVVVDCFF	TMD	Nout	0.30496	CAATAAA	2.74	43	16	RQHTASHSSPPLLAQR*
TBC1D9	Q6ZT07	ENSG00000109436.8	ENST00000442267.3	-	Canonical	-	874	898	MFALLFPWACGTHSDVLASRLFQLL	TMD	Nin	3.03335	TTTTGAA	2.46	51	6	SNSVLL*
IL2	P60568	ENSG00000109471.5	ENST00000226730.5	-	Canonical	-	1	18	MYRMQLLSCIALSLALVT	Signal Peptide	Nin	0.782636	TCCCAAA	2.66	35	7	THQDAHI*
WFS1	O76024	ENSG00000109501.15	ENST00000226760.5	ENST00000503569.5; ENST00000684087.1	Canonical	-	340	364	FFAFFIPLVIFYLSFISMVICTLKV	TMD	Nin	-1.88079	CCCCATC	2.41	55	120	RQQGLHPLLGAGCHHRLLYRDQLPEPEHPCRALHAQGPGHRGHRRPAIAAALHALELALPEGPWPDLHHRACRPPGRPQRQRPVPALCLPALSLLPHGTAEEFQGHLLLPCALPGVLHVV*
WFS1	O76024	ENSG00000109501.15	ENST00000226760.5	ENST00000503569.5; ENST00000684087.1	Canonical	-	454	476	YTRRALATEVTAGLLSLLPSMPL	TMD	Nout	2.74227	GAATTTC	2.69	46	17	QGHLLLPCALPGVLHVV*
WFS1	O76024	ENSG00000109501.15	ENST00000226760.5	ENST00000503569.5; ENST00000684087.1	Canonical	-	496	519	LVVLNVSVPCLLYVYLLYLFFRMA	TMD	Nin	-0.815184	CCCCATC	2.41	51	32	PGGRPGPGGRAAVRPVVHVSGAHQDRSHRGGL*
WFS1	O76024	ENSG00000109501.15	ENST00000226760.5	ENST00000503569.5; ENST00000684087.1	Canonical	-	561	585	IGYFLFLFALPILVAGLALVGVLQF	TMD	Nin	-3.26438	GGGGATG	2.57	36	87	GEVPDAELHGQAHPGVAHGHRAVLLVLCVPLRGHEGLQLHTDLAAVWCAVRATRLEGDQHGAHPDPLQPPGGPQGHVDRPLQVRPRD*
CLCN3	P51790	ENSG00000109572.16	ENST00000513761.6	-	Canonical	-	122	146	LYDAWSGWLVVTLTGLASGALAGLI	TMD	Nin	0.416875	GGATAAA	1.81	38	58	MSTVENMGRINHRSSRGSWFLYHELHNVHLLGLEFCLSCSFPGKGICSICLWLWNSRD*
CLCN3	P51790	ENSG00000109572.16	ENST00000513761.6	-	Canonical	-	211	233	YIMYIFWALSFAFLAVSLVKVFA	TMD	Nout	-1.62295	AAAAGAA	2.46	47	21	RSPGTCCLLLRKYLFLPLSKV*
CLCN3	P51790	ENSG00000109572.16	ENST00000513761.6	-	Canonical	-	313	337	VLSAASAAGVSVAFGAPIGGVLFSL	TMD	Nout	1.81612	TTTTGAA	2.46	50	19	TVSFYSSRGIWRALGSLFH*
CLCN3	P51790	ENSG00000109572.16	ENST00000513761.6	-	Canonical	-	346	369	LKTLWRSFFAALVAAFVLRSINPF	TMD	Nin	-0.413545	AAATATT	1.14	41	32	CLVSSTQVHEIWKVSRSGSHYCCSHYCCDSLP*
CLCN3	P51790	ENSG00000109572.16	ENST00000513761.6	-	Canonical	-	385	409	WYLFELFPFILLGVFGGLWGAFFIR	TMD	Nout	-2.09075	GCTTTTT	2.13	49	12	YRLWSPGILFSL*
CLCN3	P51790	ENSG00000109572.16	ENST00000513761.6	-	Canonical	-	525	545	GLFIPSMAIGAIAGRIVGIAV	TMD	Nin	1.77159	TATTGTT	2.3	50	1	F*
CLCN3	P51790	ENSG00000109572.16	ENST00000513761.6	-	Canonical	-	586	608	VTRMTVSLVVIVFELTGGLEYIV	TMD	Nout	1.23747	AAAAGAA	2.46	36	9	RIHSYHPGC*
SLC2A9	Q9NRM0	ENSG00000109667.12	ENST00000264784.8	-	Canonical	-	151	174	AALLMACSLQAGAFEMLIVGRFIM	TMD	Nin	0.865734	GGGAAAG	2.65	51	51	GEYLAIPVWSDCGPCRCPAAEPSLSPGQPTLPALGEAQRGKSCESLPNVLG*
SLC2A9	Q9NRM0	ENSG00000109667.12	ENST00000264784.8	-	Canonical	-	355	375	YVTLSTGGIETLAAVFSGLVI	TMD	Nout	3.02996	GGGCATT	1.57	42	20	SGHHRLFLQWARWHPVHLDW*
SLC2A9	Q9NRM0	ENSG00000109667.12	ENST00000264784.8	-	Canonical	-	449	472	AAFIIAGTVNWLSNFAVGLLFPFI	TMD	Nin	2.17386	GAACAAA	2.77	45	13	SIPTRRENRLSCH*
SLC2A9	Q9NRM0	ENSG00000109667.12	ENST00000264784.8	-	Canonical	-	476	499	LDTYCFLVFATICITGAIYLYFVL	TMD	Nout	-2.96456	GATAAAT	1.31	36	4	WKAL
TBC1D19	Q8N5T2	ENSG00000109680.11	ENST00000264866.9	-	Canonical	-	410	426	GIVSLCLLFETLLQTYL	TMD	Nin	2.25758	GCTTTTA	2.43	36	2	MG*
MFSD10	Q14728	ENSG00000109736.15	ENST00000355443.9	ENST00000329687.8	Canonical	-	113	136	CLGRRPVMLLCLMGVATSYAVWAT	TMD	Nin	0.018274	GGGCCCT	1.16	54	48	YARSLPAPGNGTLVCPALRSLRPAVHLLLPARDAAPGETGALYRPGVP*
MFSD10	Q14728	ENSG00000109736.15	ENST00000355443.9	ENST00000329687.8	Canonical	-	200	222	LEMAPWFALLFAASDLLFIFCFL	TMD	Nout	-0.769716	GGGCCTA	2.26	53	27	SLLPLPLPVLGPGVHAELPHTPALPVQ*
MFSD10	Q14728	ENSG00000109736.15	ENST00000355443.9	ENST00000329687.8	Canonical	-	272	296	LRRLGLVYFLYLFLFSGLEYTLSFL	TMD	Nin	-1.27066	GGAAGTT	2.42	38	118	CCREAGPPAAGARLPPHRLGTFSARAGPGAAALLLCRRRCGALPVLRGRWLWLTRAEGHGHGYTAQPRCSGQGRGAPGGRFSVLAGRGPGLLHHVVRALFAPLLPPAEAELPGTDAQG*
GLRB	P48167	ENSG00000109738.11	ENST00000264428.9	ENST00000509282.1	Canonical	-	296	318	AARVPLGIFSVLSLASECTTLAA	TMD	Nin	1.98793	TGAAAAA	2.46	44	4	SQNC*
GLRB	P48167	ENSG00000109738.11	ENST00000264428.9	ENST00000509282.1	Canonical	-	328	350	ALDVWLIACLLFGFASLVEYAVV	TMD	Nout	-1.11449	CAAAAAA	0.93	55	4	SLYF*
BST1	Q10588	ENSG00000109743.11	ENST00000265016.9	-	Canonical	-	11	35	LLQLLLQLLLLLLLLAAGGARARWR	Signal Peptide	Nin	-3.23361	GGATCCC	2.61	45	8	LLRAALRL*
SNX25	Q9H3E2	ENSG00000109762.17	ENST00000652585.2	-	Canonical	-	91	115	LFRLSLYLSCAAAAFLLGILFALVC	TMD	Nout	-3.34573	GGATAAA	1.81	50	10	SSERSVRLQL*
SNX25	Q9H3E2	ENSG00000109762.17	ENST00000652585.2	-	Canonical	-	865	882	WVRRTLIALVQVTFGRTI	TMD	Nout	1.70484	AACAAAA	2.8	48	8	TESTAKAA*
CTSC	P53634	ENSG00000109861.17	ENST00000227266.10	-	Canonical	-	3	24	AGPSLLLAALLLLLSGDGAVRC	Signal Peptide	Nin	0.388288	AAAAAAA	0	37	12	SSGVPSEAGYSI*
MTCH2	Q9Y6C9	ENSG00000109919.10	ENST00000302503.8	-	Canonical	-	182	203	LVPRLLGDILSLWLCNSLAYLV	TMD	Nin	1.1994	CCCTCCT	2.53	52	25	LLPNIYVLDRLLVHATKRGEYEPRK*
TECTA	O75443	ENSG00000109927.11	ENST00000392793.6	ENST00000264037.2	Canonical	-	3	18	YSSFLRIWVSFIFALV	Signal Peptide	Nin	2.13464	CCCAGTT	2.28	35	13	FLLWRSLPHCLCQ*
SC5D	O75845	ENSG00000109929.10	ENST00000264027.9	ENST00000392789.2	Canonical	-	27	50	IFRQAISLLIVTNVGAYILYFFCA	TMD	Nout	-0.684332	CAAATTA	2.51	53	1	T*
SC5D	O75845	ENSG00000109929.10	ENST00000264027.9	ENST00000392789.2	Canonical	-	114	137	YGLFELVVSIISFLFFTDMFIYWI	TMD	Nout	-1.00839	CCCTTTT	0.4	46	16	YLSITQGGLFKSVHLG*
SC5D	O75845	ENSG00000109929.10	ENST00000264027.9	ENST00000392789.2	Canonical	-	192	208	VVYLSLYILVNIWTISI	TMD	Nin	1.14439	CAAAAAT	1.26	46	4	SFIL*
CRTAM	O95727	ENSG00000109943.9	ENST00000227348.9	-	Canonical	-	1	20	MWWRVLSLLAWFPLQEASLT	Signal Peptide	Nin	1.90782	TTTAAAA	0.3	45	19	KFQIPASSSLGQSALHHCA*
P2RX3	P56373	ENSG00000109991.10	ENST00000263314.3	-	Canonical	-	21	44	WTIGIINRVVQLLIISYFVGWVFL	TMD	Nin	0.0752181	TGAAAAT	2.79	55	9	SDARILPRE*
SIAE	Q9HAT2	ENSG00000110013.13	ENST00000263593.8	-	Canonical	-	1	20	MVAPGLVLGLVLPLILWADR	Signal Peptide	Nin	-0.137068	GAAGAAA	2.86	49	8	SDQCESSL*
UNC93B1	Q9H1C4	ENSG00000110057.9	ENST00000227471.7	-	Canonical	-	64	88	VLAASAGGMLTYGVYLGLLQMQLIL	TMD	Nin	1.47114	GTTTTTT	0.93	43	58	WNEVDDVPRCGHLRPLCLHQLLGALLHACALGCGPGHGHRASLGFHGQLHHQDGAEVP*
UNC93B1	Q9H1C4	ENSG00000110057.9	ENST00000227471.7	-	Canonical	-	128	152	VLIRFFGTKWMMFLAVGIYALFVST	TMD	Nin	-0.488535	GGGGATG	2.57	50	44	EAAASAGLPRALSPGLPSHLLQLLPSELRLRPAAHDLFPEPLPV*
NRXN2	Q9P2S2	ENSG00000110076.21	ENST00000265459.11	-	Canonical	-	1635	1658	TTGMVVGIVAAAALCILILLYAMY	TMD	Nout	-2.99503	GAACAAA	2.77	46	7	RQGVLCL
MS4A6A	Q9H2W1	ENSG00000110077.16	ENST00000528851.6	-	Canonical	-	86	105	AYPFIGPFFFIISGSLSIAT	TMD	Nout	1.9279	CAAAAAT	1.26	47	0	*
MS4A4A	Q96JQ5	ENSG00000110079.19	ENST00000337908.5	-	Canonical	-	100	124	YIGYTIWGSVMFIISGSLSIAAGIR	TMD	Nout	0.353668	AAATAAT	2.14	47	34	LSWDYVHLNGSGWHGAPPKCAGILHCCVPLCLWM*
ST3GAL4	Q11206	ENSG00000110080.20	ENST00000444328.7	ENST00000534083.5; ENST00000392669.6; ENST00000526727.5	Canonical	-	6	25	RWKLLAMLALVLVVMVWYSI	Signal Peptide	Nin	-2.56403	GGATTAT	2.06	48	18	FLGQDAICLRAALWDQGE*
CPT1A	P50416	ENSG00000110090.13	ENST00000265641.10	ENST00000539743.5	Canonical	-	653	669	IDRHLFCLYVVSKYLAV	TMD	Nin	3.33097	GGGCTTT	1.69	41	4	WTGC*
CCKBR	P32239	ENSG00000110148.10	ENST00000334619.7	-	Canonical	-	365	385	RALSGAPISFIHLLSYASACV	TMD	Nout	3.01949	CCCTCCC	2.13	39	10	HSLHCFAVQA*
HPX	P02790	ENSG00000110169.12	ENST00000265983.8	-	Canonical	-	1	24	MARVLGAPVALGLWSLCWSLAIAT	Signal Peptide	Nin	0.325963	TTTTAAA	0.93	45	50	RGVCVEESQMGPGVNLREMEEFPQPCGCCIPSRSQQCLSDQGGQSLGIPS*
FOLR1	P15328	ENSG00000110195.14	ENST00000393676.5	ENST00000312293.9; ENST00000393681.6; ENST00000675784.1; ENST00000393679.5	Canonical	-	5	29	MTTQLLLLLVWVAVVGEAQTRIAWA	Signal Peptide	Nin	-0.242425	GGATGTT	2.37	47	4	FLPI*
PANX1	Q96RD7	ENSG00000110218.9	ENST00000227638.8	-	Canonical	-	37	55	MVTCIAVGLPLLLISLAFA	TMD	Nin	-0.340346	TTTCCCC	1.98	53	36	LHPAALCDPPVPAPAVLAFRSCSSYLLRLEVYHGRT*
PANX1	Q96RD7	ENSG00000110218.9	ENST00000227638.8	-	Canonical	-	272	296	IFQLLSVINLVVYVLLAPVVVYTLF	TMD	Nout	-1.08452	GGAAAAT	1.26	40	2	YK*
KIAA1549L	Q6ZVL6	ENSG00000110427.17	ENST00000658780.2	-	Canonical	-	1477	1501	LWIIAAVLAPIAVVTVIIIIITAVL	TMD	Nout	-3.99125	CATCCCT	2.81	42	12	CDSGDSGSPTAH*
SLC1A2	P43004	ENSG00000110436.13	ENST00000278379.9	-	Canonical	-	121	142	MVYYMSTTIIAAVLGVILVLAI	TMD	Nout	-1.53961	GAAGAAA	2.86	50	26	SPGCTTAGRGGQRNQRCCLSVERDCD*
SLC1A2	P43004	ENSG00000110436.13	ENST00000278379.9	-	Canonical	-	242	259	VLGLIGFFIAFGIAMGKM	TMD	Nin	0.313168	GGGGATG	2.57	54	66	VHGNSDHRPHHPRGHLSPLDLLCSDQEKPLLLFCWHFPSLDHCPGHRFQCWNFACHLSLPGRKSGD*
SLC1A2	P43004	ENSG00000110436.13	ENST00000278379.9	-	Canonical	-	280	304	LVIMIMWYSPLGIACLICGKIIAIK	TMD	Nout	-0.26368	CATTTTC	2.79	46	29	PSLDHCPGHRFQCWNFACHLSLPGRKSGD*
SLC1A2	P43004	ENSG00000110436.13	ENST00000278379.9	-	Canonical	-	313	337	LGMYMVTVIIGLIIHGGIFLPLIYF	TMD	Nin	-2.22168	AGAAAAT	2.79	39	3	SGD*
SLC15A3	Q8IY34	ENSG00000110446.12	ENST00000227880.8	-	Canonical	-	160	176	VLYAGLLLLGLAASSVR	TMD	Nout	0.369783	GTTTATT	1.74	42	45	SAEHQLPAGLQHPCGLCGPGIFHLPLCHPRLHHQAPDGQPSVLYA*
SLC15A3	Q8IY34	ENSG00000110446.12	ENST00000227880.8	-	Canonical	-	494	517	AIMGIFFCLSGVGSLLGSSLVALL	TMD	Nin	0.330264	GGGCCCA	1.55	51	12	SLPQPFQQGQGL
CD5	P06127	ENSG00000110448.11	ENST00000347785.8	-	Canonical	-	9	29	LATLYLLGMLVASCLGRLSWY	Signal Peptide	Nin	-0.96213	GGACCCC	2.61	43	48	QSSVKSLPAAELWGALKPWPLPCHLHTSELNHLLRTTGLLLQLQPQQK*
CD5	P06127	ENSG00000110448.11	ENST00000347785.8	-	Canonical	-	379	402	TVASIILALVLLVVLLVVCGPLAY	TMD	Nout	-3.70654	GAACCCC	1.84	40	6	HSLPRG*
SLC35F2	Q8IXU6	ENSG00000110660.15	ENST00000525815.6	-	Canonical	-	77	94	FINYCLLFLIYTVMLAFR	TMD	Nout	-0.693166	TTTGGAT	2.87	45	52	LLWDSCVDGSVMVYSSCKIQSDPLHRRGCLSVGCRNHGWCRHTSREGRQFRE*
SLC35F2	Q8IXU6	ENSG00000110660.15	ENST00000525815.6	-	Canonical	-	158	181	ARYRVIHFIAVAVCLLGVGTMVGA	TMD	Nin	-0.827932	GTTTTTA	1.23	46	20	RNGGPVWNNYQWYTAIDCGI*
SLC35F2	Q8IXU6	ENSG00000110660.15	ENST00000525815.6	-	Canonical	-	195	211	VLIGDILVLLGASLYAI	TMD	Nout	1.07239	GGATATT	1.69	39	31	CQHSLGLENCPAVRGICPVYVLPVQLHAIGD*
SLC35F2	Q8IXU6	ENSG00000110660.15	ENST00000525815.6	-	Canonical	-	257	279	WDWKIALLFVAFALCMFCLYSFM	TMD	Nout	-3.01481	GGGGTTT	0.93	48	14	YPVLLHPYSHGRAG*
ELMOD1	Q8N336	ENSG00000110675.13	ENST00000265840.12	-	Canonical	-	4	24	FLRMLIQVCLYFYCKFLWRCL	TMD	Nout	0.421951	TGAAAAA	2.46	53	11	NYRRYHGTEKN*
ELMOD1	Q8N336	ENSG00000110675.13	ENST00000265840.12	-	Canonical	-	231	248	AIGYSFAIVGINITDLAY	TMD	Nin	2.32035	GGACCCC	2.61	43	6	HGHNGI*
PITPNM1	O00562	ENSG00000110697.14	ENST00000356404.8	ENST00000534749.5	Canonical	-	555	576	FCGQVALIGDGVGGILGFDALC	TMD	Nout	3.29045	CATCCCC	2.41	55	6	QRHGQS*
TCIRG1	Q13488	ENSG00000110719.11	ENST00000265686.8	-	Canonical	-	10	29	VALVQLFLPTAAAYTCVSRL	Signal Peptide	Nin	2.31318	AAAGGGG	2.1	53	52	EAAGTPTPGPAAHPGGDGAPGPGAAGCAGQPAGPAGPAAPAAAPRRRATPGP*
TCIRG1	Q13488	ENSG00000110719.11	ENST00000265686.8	-	Canonical	-	440	461	FFRGRYLLLLMGLFSIYTGFIY	TMD	Nin	-1.33934	CCCCTTT	0.93	51	154	WHRSYLEPGCQPLELPQLLQDEDVRHPGRRAHGLWGGPRSLQPRALWPEAPAAAGDAAGAHLPAGTLRLPRVPSHLQVAVCLGCQGRLGPQHPHPLHQHVPLLPQPQQQAALPPAGGGPGHAGGPGLGHGAHPAAWHTPAPAAPPPPPPAEEAR*
CLEC2B	Q92478	ENSG00000110852.5	ENST00000228438.3	-	Canonical	-	6	28	KKCFIIVGVLITTNIITLIVKLT	Signal Peptide	Nin	0.0357979	GAATTTT	0.71	51	1	S*
TSPAN11	A1L157	ENSG00000110900.16	ENST00000546076.6	ENST00000261177.10	Canonical	-	89	111	CLSTYFCLLLVIFLVELVAGVLA	TMD	Nin	-2.85959	GGATTTC	2.86	40	49	QVLWKQQLSRLAAQHVHPVAGGRGPPGARQLLQDSGGALRPAGPPLQHL*
SLC11A2	P49281	ENSG00000110911.17	ENST00000262052.9	ENST00000541174.6	Canonical	-	146	162	RVILWLMVELAIIGSDM	TMD	Nin	1.55762	ATTTTTT	0.93	47	13	WLSHHYYGPHIWI*
SLC11A2	P49281	ENSG00000110911.17	ENST00000262052.9	ENST00000541174.6	Canonical	-	204	228	LRKLEAFFGFLITIMALTFGYEYVT	TMD	Nin	-0.612141	GGTAAAC	2.82	52	3	PEQ*
SLC11A2	P49281	ENSG00000110911.17	ENST00000262052.9	ENST00000541174.6	Canonical	-	256	271	AVGIVGAVIMPHNMYL	TMD	Nout	3.72949	CTTTGTT	2.42	41	5	CLSLC*
SLC11A2	P49281	ENSG00000110911.17	ENST00000262052.9	ENST00000541174.6	Canonical	-	301	323	CIALFVSFIINVFVVSVFAEAFF	TMD	Nin	-0.942244	GGGTGTT	1.75	36	78	CAGMLLWACCTLHLGSGDPGCRTELHHDRNLFWPVCHGGIPEPKVVTLCPSGSDSLYCHHPHSACCCLPRCRASNRDE*
SLC11A2	P49281	ENSG00000110911.17	ENST00000262052.9	ENST00000541174.6	Canonical	-	361	382	VVLGCYFGPAALYIWAVGILAA	TMD	Nout	0.694539	CATCCCC	2.41	38	17	HSACCCLPRCRASNRDE*
SLC11A2	P49281	ENSG00000110911.17	ENST00000262052.9	ENST00000541174.6	Canonical	-	441	464	FLNVLQSLQLPFALIPILTFTSLR	TMD	Nout	1.16637	GGGCTTT	1.69	55	26	CVLLGLAMFDCTGHVLPGLWAYGKHL*
MLEC	Q14165	ENSG00000110917.9	ENST00000228506.8	-	Canonical	-	1	22	MLGAWAVEGTAVALLRLLLLLL	Signal Peptide	Nin	-0.978708	CCCTTTG	2.39	48	21	GRPGGPSLRLWHETANPAFQP*
MVK	Q03426	ENSG00000110921.14	ENST00000228510.8	ENST00000546277.6	Canonical	-	101	121	CAVTERLAVLAFLYLYLSICR	TMD	Nin	0.116059	CCCAAAC	2.25	43	19	PAEGRGLRQQVDQGGFGAN*
MVK	Q03426	ENSG00000110921.14	ENST00000228510.8	ENST00000546277.6	Canonical	-	146	161	SAAYSVCLAAALLTVC	TMD	Nout	1.27025	GAACCCC	1.84	37	75	LRSGQCCQHLGRSPPIPSREDFILKEVASSPDPADQHQSPSQYQGPCGWRQKQAAQVPRDRGPPPDLNRCHLPGV*
IL23A	Q9NPF7	ENSG00000110944.9	ENST00000228534.6	-	Canonical	-	1	17	MLGSRAVMLLLLLPWTA	Signal Peptide	Nin	0.40891	GGATCTA	2.88	37	5	KRRGR*
SYT10	Q6XYQ8	ENSG00000110975.8	ENST00000228567.7	-	Canonical	-	56	80	LLAVVVSFCGLALLVVSLFVFWKLC	TMD	Nin	-3.3501	AATAAAA	0.98	50	6	NQPHFP*
SYT10	Q6XYQ8	ENSG00000110975.8	ENST00000228567.7	-	Canonical	-	362	385	IDLGEIMFSLCYLPTAGRMTLTVI	TMD	Nout	2.88502	CATTATT	1.62	48	1	F*
PPM1H	Q9ULR3	ENSG00000111110.12	ENST00000228705.7	-	Canonical	-	263	284	YNISGGCTALIVICLLGKLYVA	TMD	Nout	-0.14366	GGGAAAT	0.88	42	0	*
PPM1H	Q9ULR3	ENSG00000111110.12	ENST00000228705.7	-	Canonical	-	290	307	RAIIIRNGEIIPMSSEFT	TMD	Nin	6.08141	CTTTAAT	2.74	45	9	YDRLGIQNH*
SLC6A12	P48065	ENSG00000111181.13	ENST00000684302.1	ENST00000397296.6; ENST00000359674.8; ENST00000424061.6; ENST00000536824.5	Canonical	-	45	67	FVLSVAGEIIGLGNVWRFPYLCY	TMD	Nin	2.46352	GGGCATT	1.57	49	32	WSGICGHRVIFECLLHHHPCLGSLLPVQLLHF*
SLC6A12	P48065	ENSG00000111181.13	ENST00000684302.1	ENST00000397296.6; ENST00000359674.8; ENST00000424061.6; ENST00000536824.5	Canonical	-	128	145	YLNVYYIIILAWALFYLF	TMD	Nin	-1.61337	GAATTTT	0.71	37	20	YLTCHGILGETSSGHHLGHP*
SLC6A12	P48065	ENSG00000111181.13	ENST00000684302.1	ENST00000397296.6; ENST00000359674.8; ENST00000424061.6; ENST00000536824.5	Canonical	-	496	520	LVKISWLFLTPGLCLATFLFSLSKY	TMD	Nin	-0.620376	GGGTCCT	2.39	42	11	FQEASASAHHP*
SLC6A12	P48065	ENSG00000111181.13	ENST00000684302.1	ENST00000397296.6; ENST00000359674.8; ENST00000424061.6; ENST00000536824.5	Canonical	-	536	559	YSIGWFLALSSMVCVPLFVVITLL	TMD	Nout	-1.72935	GAACTTT	2.77	35	19	WALPNKGRTDSRGEGDPFV
TRPV4	Q9HBA0	ENSG00000111199.12	ENST00000261740.7	ENST00000418703.7; ENST00000675670.1	Canonical	-	471	491	FYINVVSYLCAMVIFTLTAYY	TMD	Nin	-0.0975483	GAAGAAA	2.86	43	9	MPWSEFSLH*
MANSC1	Q9H8J5	ENSG00000111261.14	ENST00000535902.6	-	Canonical	-	9	25	LTYTLVIICFLTLRLSA	Signal Peptide	Nin	-1.13908	AAAAAAC	1.46	45	7	HIRGQSM*
KCNA1	Q09470	ENSG00000111262.6	ENST00000382545.5	-	Canonical	-	285	305	ATSLAILRVIRLVRVFRIFKL	TMD	Nout	1.74924	TATCCCC	2.41	53	16	RCFLVGGGVHDHCRIR*
KCNA1	Q09470	ENSG00000111262.6	ENST00000382545.5	-	Canonical	-	387	408	IVGSLCAIAGVLTIALPVPVIV	TMD	Nout	0.77597	GAATAAT	2.52	53	0	*
GPRC5D	Q9NZD1	ENSG00000111291.9	ENST00000228887.6	-	Canonical	-	204	226	RLIFITVLFSIIIWVVWISMLLR	TMD	Nin	-3.68241	CCCTTTA	0.7	47	27	TRQCLPRHSLPTQLPSGEPGALQSPRQ*
GPRC5D	Q9NZD1	ENSG00000111291.9	ENST00000228887.6	-	Canonical	-	243	267	CIALVTNAWVFLLLYIVPELCILYR	TMD	Nout	-0.567541	TCCCATT	2.54	49	5	SAADC*
GSG1	Q2KHT4	ENSG00000111305.19	ENST00000651961.1	-	Canonical	-	171	191	ITYIGLQFISFLLLLTDLLLT	TMD	Nout	-0.981078	GGGTCCA	2.78	41	46	RRLETTCLELWLGLLHGLALLHLLHGVGCHHLQHVHQDGAGVQVQA*
GSG1	Q2KHT4	ENSG00000111305.19	ENST00000651961.1	-	Canonical	-	244	266	YGWAFYMAWLSFTCCMASAVTTF	TMD	Nout	-0.045294	GGGTCCT	2.39	43	8	FDQLPPVS*
SCNN1A	P37088	ENSG00000111319.13	ENST00000228916.7	-	Canonical	-	572	589	LVFDLLVIMFLMLLRRFR	TMD	Nout	-1.65854	CCCTCCC	2.13	50	29	PCLCHPGPPPISRGLCRGQFLHLSSGGAL
ART4	Q93070	ENSG00000111339.12	ENST00000228936.6	-	Canonical	-	13	37	LPTTVPPATMRIWLLGGLLPFLLLL	Signal Peptide	Nin	1.21747	GGATTAT	2.06	43	12	FHKRHRSPEELF*
ART4	Q93070	ENSG00000111339.12	ENST00000228936.6	-	Canonical	-	224	241	TLFTIFTCLGAPVQYFSL	TMD	Nout	2.1323	CATCCCT	2.81	49	0	*
SLC38A1	Q9H2H9	ENSG00000111371.16	ENST00000398637.10	ENST00000549049.5; ENST00000439706.5; ENST00000546893.5	Canonical	-	118	133	SINLLLICSKETGCMV	TMD	Nout	5.39281	GGGAAAG	2.65	48	38	GRDIFSLVRGWPRSGGDSYLWHNSPSVSLEELRVSWLY*
SLC38A1	Q9H2H9	ENSG00000111371.16	ENST00000398637.10	ENST00000549049.5; ENST00000439706.5; ENST00000546893.5	Canonical	-	217	241	YLGYTSGFSLSCMVFFLIVVIYKKF	TMD	Nin	-1.33917	ATTTGTT	2.42	44	10	LPPVSPANLQ*
SLC38A1	Q9H2H9	ENSG00000111371.16	ENST00000398637.10	ENST00000549049.5; ENST00000439706.5; ENST00000546893.5	Canonical	-	313	334	ISFFAMFVMYFLTAIFGYLTFY	TMD	Nin	-1.08019	TTTATTT	1.23	44	0	*
SLC38A1	Q9H2H9	ENSG00000111371.16	ENST00000398637.10	ENST00000549049.5; ENST00000439706.5; ENST00000546893.5	Canonical	-	351	375	ILILTVRLAVIVAVILTVPVLFFTV	TMD	Nout	-3.44351	TATTTTT	0.81	41	8	WSRRSYIC*
FZD10	Q9ULW2	ENSG00000111432.5	ENST00000229030.5	-	Canonical	-	313	337	FLVLYYFGMASSLWWVVLTLTWFLA	TMD	Nout	-2.22969	GGGGGAC	2.61	39	109	RAHRGLLRGQHGRQRAHRLRAHSPGLLPGHRHVLHPLGLRGPVPHPEGDEDGRREHGQAGEAHGAYRALLCAVHRAGHLCDRLLLLRTPQHGLLEDPGGAAQVQNEQPD*
ADGRD1	Q6QNK2	ENSG00000111452.13	ENST00000261654.10	-	Canonical	-	606	625	ANLSFAVLVAQVLLLISFRL	TMD	Nin	-0.307863	GGGTTTT	0.26	55	193	SSSDLHHFTVICHGQLRNKQQLLAVVGEWRHLGLCSPCPVCHRGQHWHPHRCDQSHLTDQRRQLQDPWRPQCLQVDSQGSGRAAAHPGYLVGLWRACCQRLCCGFPVHVCHAQLPAGTVHIPLSLSPEFRGESRLQAQNQGLVAHEQLCPHLQREALPLGPHEWDPARHGLHQAQPLGQEQPLCPPRRPVSRV
CAND1	Q86VP6	ENSG00000111530.13	ENST00000545606.6	-	Canonical	-	191	215	VRKRTIIALGHLVMSCGNIVFVDLI	TMD	Nin	1.91848	GGTAAAA	1.36	45	5	ILQCR*
IL26	Q9NPH9	ENSG00000111536.5	ENST00000229134.5	-	Canonical	-	5	22	FILRCGLLLVTLSLAIAK	Signal Peptide	Nin	-0.552838	AAAAAAG	2.1	45	43	ENKKAVYEKLSISRTASVLLHGRRFWSTAIARLQENTLCGGLS*
IFNG	P01579	ENSG00000111537.5	ENST00000229135.4	-	Canonical	-	3	23	YTSYILAFQLCIVLGSLGCYC	Signal Peptide	Nin	-0.363286	AAAAATA	0.98	42	13	NAEPNCLLLLQTF*
ACRBP	Q8NEB7	ENSG00000111644.8	ENST00000229243.7	-	Canonical	-	5	25	AAGFLPSLLKVLLLPLAPAAA	Signal Peptide	Nin	2.66521	GAATCCC	2.44	44	8	HTRPAGPI*
CHPT1	Q8WUD6	ENSG00000111666.11	ENST00000229266.8	-	Canonical	-	65	89	SITLLGLAVNVVTTLVLISYCPTAT	TMD	Nin	0.269698	CCCTTTA	0.7	36	4	RGAL*
CHPT1	Q8WUD6	ENSG00000111666.11	ENST00000229266.8	-	Canonical	-	94	110	YWTYLLCALGLFIYQSL	TMD	Nout	-0.131666	GTTTTTT	0.93	49	31	FLLFYWDVCVLLRSLADLCFRHVEIWKSGCN*
CHPT1	Q8WUD6	ENSG00000111666.11	ENST00000229266.8	-	Canonical	-	158	174	DWFFFCSFIGMFVFYCA	TMD	Nin	-0.0543105	TATTCTA	2.81	44	62	RNKIEDPSSSWISRWSNIFLFKLFPCYPPWWCWQEWIHYSRHQCLVTWTPHRTNYYTGNNDL*
CHPT1	Q8WUD6	ENSG00000111666.11	ENST00000229266.8	-	Canonical	-	268	283	GLHIGLIIILAIMIYK	TMD	Nout	-0.432409	TTTGGGG	1.99	46	10	ARSFVFRPVL*
LPCAT3	Q6P1A2	ENSG00000111684.11	ENST00000261407.9	-	Canonical	-	117	133	TFCFQMAYLLAGYYYTA	TMD	Nin	2.25524	GGAAGTT	2.42	52	30	CWFLLLLWGLLGRAPVLNESLHEAGAGRAD*
LPCAT3	Q6P1A2	ENSG00000111684.11	ENST00000261407.9	-	Canonical	-	230	247	ALKRLSLGLFYLVGYTLL	TMD	Nin	0.815354	CATTTTG	2.8	48	8	DGPGLQWL*
LPCAT3	Q6P1A2	ENSG00000111684.11	ENST00000261407.9	-	Canonical	-	281	305	LYKYVTCWLVTEGVCILTGLGFNGF	TMD	Nout	0.59498	AAATAAA	1.26	52	89	RTLSGSLVAIPGPLARPALRIPGLLPDGIPHCYCGKTGCQAHSREPHPEQAGRHYCPPALLLFGATDHPLALHGLLHDCLLPLHVGQMA*
LPCAT3	Q6P1A2	ENSG00000111684.11	ENST00000261407.9	-	Canonical	-	367	391	LLFLALWHGLHSGYLVCFQMEFLIV	TMD	Nin	1.35333	GGGTTAC	2.67	41	14	LHDCLLPLHVGQMA*
LPCAT3	Q6P1A2	ENSG00000111684.11	ENST00000261407.9	-	Canonical	-	426	448	TIHWLFMGYSMTAFCLFTWDKWL	TMD	Nout	0.782892	GGAATAA	1.71	38	0
SLCO1B3	Q9NPD5	ENSG00000111700.13	ENST00000381545.8	ENST00000261196.6	Canonical	-	73	91	FEIGNLLVIVFVSYFGSKL	TMD	Nout	1.81127	AGAAAAT	2.79	41	10	FNIKFINLFN*
SLCO1B3	Q9NPD5	ENSG00000111700.13	ENST00000381545.8	ENST00000261196.6	Canonical	-	95	113	KLIGIGCLLMGTGSILTSL	TMD	Nin	1.46217	AGAAAAA	2.46	45	36	RLCKGIWVTHVDLCLHGEYASWHRGNPHSTIGDFIH*
SLCO1B3	Q9NPD5	ENSG00000111700.13	ENST00000381545.8	ENST00000261196.6	Canonical	-	168	183	SHMWIYVFMGNMLRGI	TMD	Nout	3.42074	GGATATT	1.69	52	12	WICRSEHYQNNS*
SLCO1B3	Q9NPD5	ENSG00000111700.13	ENST00000381545.8	ENST00000261196.6	Canonical	-	207	231	LYLGSLNAIGMIGPVIGFALGSLFA	TMD	Nin	0.867265	TTTTTTC	1.98	45	6	LAEKSK*
SLCO1B3	Q9NPD5	ENSG00000111700.13	ENST00000381545.8	ENST00000261196.6	Canonical	-	255	279	VGAWWLGFLVSGLFSIISSIPFFFL	TMD	Nout	-1.13533	TTTTTTC	1.98	45	34	PVFEKHPYQSPVCYISAFDIVTSKQLYWFFYLRL*
SLCO1B3	Q9NPD5	ENSG00000111700.13	ENST00000381545.8	ENST00000261196.6	Canonical	-	337	360	LYVIFLLLTLLQVSSFIGSFTYVF	TMD	Nin	-1.29345	TTTAGTT	1.79	43	37	WNCQIFISYFDDILLVSTSIFPSNLRKQISCRPNLDL*
SLCO1B3	Q9NPD5	ENSG00000111700.13	ENST00000381545.8	ENST00000261196.6	Canonical	-	376	400	FLLGIITIPTVATGMFLGGFIIKKF	TMD	Nout	-0.287994	AAATAAT	2.14	44	19	FSGISCRCTTFLLQLRVQL*
SLCO1B3	Q9NPD5	ENSG00000111700.13	ENST00000381545.8	ENST00000261196.6	Canonical	-	577	595	MVIRTLGGILAPIYFGALI	TMD	Nin	1.35636	TATTGTT	2.3	45	19	FHFCYEEKISRKRYQGIGQ*
GOLT1B	Q9Y3E0	ENSG00000111711.10	ENST00000229314.10	-	Canonical	-	40	60	VLFVAGLAFVIGLERTFRFFF	TMD	Nout	0.11514	CTTTATT	1.74	47	0	*
GOLT1B	Q9Y3E0	ENSG00000111711.10	ENST00000229314.10	-	Canonical	-	65	89	MKATGFFLGGVFVVLIGWPLIGMIF	TMD	Nin	-1.6073	GGTATAA	2.14	48	0
ST8SIA1	Q92185	ENSG00000111728.11	ENST00000396037.9	-	Canonical	-	27	51	RLPMGASALCVVVLCWLYIFPVYRL	TMD	Nout	-1.6501	GGGGAAG	2.48	50	4	EHVV*
CLEC4A	Q9UMR7	ENSG00000111729.15	ENST00000229332.12	-	Canonical	-	45	69	LLCASLLIFFLLLAISFFIAFVIFF	TMD	Nin	-5.93029	CTTTATT	1.74	49	2	FY*
KLRB1	Q12918	ENSG00000111796.4	ENST00000229402.4	-	Canonical	-	39	63	FALKLSCAGIILLVLVVTGLSVSVT	TMD	Nout	-2.00954	GTTATTT	2.51	43	8	FSHCQPLE*
TMEM14C	Q9P0S9	ENSG00000111843.14	ENST00000229563.6	ENST00000541412.5	Canonical	-	38	55	LAAGLLFGSLAGLGAYQL	TMD	Nout	1.1144	CAAAGTT	2.42	46	2	WS*
GCNT2	Q8N0V5	ENSG00000111846.20	ENST00000495262.7	ENST00000379597.7	Canonical	-	8	26	CLFSASLISALIFVFVYNT	Signal Peptide	Nin	-0.147173	AGAAAAT	2.79	35	6	CIENYP*
ADTRP	Q96IZ2	ENSG00000111863.13	ENST00000414691.8	-	Canonical	-	4	20	TSTCIYHFLVLSWYTFL	TMD	Nin	1.36052	GGGAAAA	0.55	52	2	RH*
ADTRP	Q96IZ2	ENSG00000111863.13	ENST00000414691.8	-	Canonical	-	41	63	ARWKYMTLLNLLLQTIFYGVTCL	TMD	Nout	0.928864	TTACCCC	2.41	50	25	QGPRYCHPRVAESCNAHFHIPHHIG*
ADTRP	Q96IZ2	ENSG00000111863.13	ENST00000414691.8	-	Canonical	-	129	145	AMHTFIFPITLAEVVLR	TMD	Nout	2.68354	GGGTCTA	2.26	46	27	SSFLLSQLRLHRQHLPTWREAQPLEMG*
MAN1A1	P33908	ENSG00000111885.7	ENST00000368468.4	-	Canonical	-	38	62	LTEKFVLLLVFSAFITLCFGAIFFL	TMD	Nin	-2.85408	GGGGGCA	2.55	45	54	TRGPGGRPGGQLGQDPRKPRAGSQGSQGDPAEAARGDPKRHPTGEEEGGPGPAA*
SERINC1	Q9NRX5	ENSG00000111897.7	ENST00000339697.5	-	Canonical	-	89	111	AVYRLCFGLAMFYLLLSLLMIKV	TMD	Nout	-2.39214	GTTTTAT	2.11	41	18	CRHGRCLLFHPHTTSLTY*
SERINC1	Q9NRX5	ENSG00000111897.7	ENST00000339697.5	-	Canonical	-	125	143	FWFFKFAAAIAIIIGAFFI	TMD	Nin	-1.06076	AAAAATG	2.57	41	95	GRRELEMLVCSLVISYSSELSAVFSCYRPVLCLLHSSSQLFRKQGVHQCQHAPLRWCFCNVYTAKNPRITTKIWFVTVFSNYSLHNVFDMVSYDQ*
SERINC1	Q9NRX5	ENSG00000111897.7	ENST00000339697.5	-	Canonical	-	148	172	FTTVWFYVGMAGAFCFILIQLVLLI	TMD	Nout	-2.89734	TTTAGTT	1.79	37	70	CYRPVLCLLHSSSQLFRKQGVHQCQHAPLRWCFCNVYTAKNPRITTKIWFVTVFSNYSLHNVFDMVSYDQ*
SERINC1	Q9NRX5	ENSG00000111897.7	ENST00000339697.5	-	Canonical	-	231	249	AFISVNMLLCVGASVMSIL	TMD	Nout	1.6651	CCCAAAG	2.89	54	33	GRAVSPVVACSRNYRTNSLFVVCILFQHPYFKQ*
SERINC1	Q9NRX5	ENSG00000111897.7	ENST00000339697.5	-	Canonical	-	261	280	LLQSSVITVYTMYLTWSAMT	TMD	Nin	2.69506	ATTTTAT	2.11	48	8	FQHPYFKQ*
ULBP1	Q9BZM6	ENSG00000111981.5	ENST00000229708.4	-	Canonical	-	1	25	MAAAASPAFLLCLPLLHLLSGWSRA	Signal Peptide	Nin	0.944146	GGGGAAG	2.48	52	12	ESQCHKNLGRTN*
OPRM1	P35372	ENSG00000112038.18	ENST00000330432.12	-	Canonical	-	130	154	YLMGTWPFGTILCKIVISIDYYNMF	TMD	Nout	1.83386	AACAAAA	2.8	55	93	IQARFHRLYTNILSSNLVLGKPAEDLCFHLRLHYASAHHYRVLWTDDLAPQECPHALWLQRKGQESSKDHQDGAGGGGCVHRLLDSHSHLRHH*
OPRM1	P35372	ENSG00000112038.18	ENST00000330432.12	-	Canonical	-	237	261	CVFIFAFIMPVLIITVCYGLMILRL	TMD	Nout	-3.51017	CATTAAA	1.74	42	37	SLGYNPRNYVPDCFLALLHCSRLHKQLPQPSPLCISG*
SLC26A8	Q96RN1	ENSG00000112053.14	ENST00000490799.6	ENST00000355574.6	Canonical	-	124	140	LNIAYAAFCSSVIYVIF	TMD	Nin	1.76522	TAATAAA	2.74	51	60	ILECGGNHNFSDWDYSANNGRIGFGLHCHLPSGVCNECLPGCCGTSYHAVPADFHLWDYD*
SLC26A8	Q96RN1	ENSG00000112053.14	ENST00000490799.6	ENST00000355574.6	Canonical	-	146	164	MSIGSFFLVSALLINVLKV	TMD	Nout	1.23633	GGGTTTG	2.25	51	36	GLHCHLPSGVCNECLPGCCGTSYHAVPADFHLWDYD*
SLC26A8	Q96RN1	ENSG00000112053.14	ENST00000490799.6	ENST00000355574.6	Canonical	-	200	224	TTTFLTGIIQLIMGVLGLGFIATYL	TMD	Nin	-1.68723	CCCAAAA	0.79	49	31	SEFHQHSSISNCCCCSANQQMYQNFFQSVSH*
SLC26A8	Q96RN1	ENSG00000112053.14	ENST00000490799.6	ENST00000355574.6	Canonical	-	231	255	AYLAAVALHIMLSQLTFIFGIMISF	TMD	Nout	-0.149149	TCCCATT	2.54	49	0	*
SLC26A8	Q96RN1	ENSG00000112053.14	ENST00000490799.6	ENST00000355574.6	Canonical	-	353	376	LLPKIILQAFSLSLVSSFLLIFLG	TMD	Nin	-0.558526	GGATAAA	1.81	45	47	IWRKTTVCISGRRRCDAAPDGEDGTLFLHTAKCCAGWYYSEQRHSLP*
SLC26A8	Q96RN1	ENSG00000112053.14	ENST00000490799.6	ENST00000355574.6	Canonical	-	405	420	FFRSCVFTGAIARTII	TMD	Nout	2.06208	CATTCCC	2.54	46	2	LP*
SLC26A8	Q96RN1	ENSG00000112053.14	ENST00000490799.6	ENST00000355574.6	Canonical	-	498	520	IFLGLDIGLIISVVSAFFITTVR	TMD	Nin	-0.988594	AAATGTT	1.82	45	5	LLPKA*
RHAG	Q02094	ENSG00000112077.18	ENST00000371175.10	-	Canonical	-	1	24	MRFTFPLMAIVLEIAMIVLFGLFV	TMD	Nin	-1.96516	GAAGAAA	2.86	48	34	IWLQQCGYQPTRCCFGPPVGHYCTGNPAKPGTEI*
RHAG	Q02094	ENSG00000112077.18	ENST00000371175.10	-	Canonical	-	53	72	LFQDVHVMIFVGFGFLMTFL	TMD	Nout	0.81558	GATAAAT	1.31	43	38	CRLQCSHSSDIFWSCPGKNEPHPNADHDNFRNCFLCPQ*
RHAG	Q02094	ENSG00000112077.18	ENST00000371175.10	-	Canonical	-	77	97	FSSVGINLLVAALGLQWGTIV	TMD	Nin	1.52827	TTTAGAA	2.76	49	7	NCFLCPQ*
RHAG	Q02094	ENSG00000112077.18	ENST00000371175.10	-	Canonical	-	141	159	MLIMTILEIVFFAHNEYLV	TMD	Nin	2.49779	AAATGAA	2.79	40	24	RVRILLRLVCNDWDSLSVDVLAQL*
RHAG	Q02094	ENSG00000112077.18	ENST00000371175.10	-	Canonical	-	243	261	TYFSLAACVLTAFAFSSLV	TMD	Nout	0.23918	ACTTTTT	2.13	55	2	YY*
RHAG	Q02094	ENSG00000112077.18	ENST00000371175.10	-	Canonical	-	336	354	LPGVVGGLAGIVAVAMGAS	TMD	Nout	2.68888	TGTTTAT	2.67	46	4	LEGP*
GLP1R	P43220	ENSG00000112164.6	ENST00000373256.5	-	Canonical	-	349	371	LAKSTLTLIPLLGTHEVIFAFVM	TMD	Nin	1.96216	GGAATTT	1.86	40	9	SEELGALAA*
BMP5	P22003	ENSG00000112175.8	ENST00000370830.4	-	Canonical	-	3	25	LTVFLLKGIVGFLWSCWVLVGYA	TMD	Nout	-0.145741	AAAACAA	2.02	46	17	SVLCTSLYAGSLQCHDQ*
GPR63	Q9BZJ6	ENSG00000112218.9	ENST00000229955.4	-	Canonical	-	125	149	FADMLLAVLNMPFALVTILTTRWIF	TMD	Nin	-0.759365	AAACCCA	2.25	41	1	I*
GPR63	Q9BZJ6	ENSG00000112218.9	ENST00000229955.4	-	Canonical	-	193	215	YRAKVLIAVSWATSFCVAFPLAV	TMD	Nin	1.02593	GGTAATA	2.34	41	19	TVLIYGHTQHPSAQCLEDP*
GPR63	Q9BZJ6	ENSG00000112218.9	ENST00000229955.4	-	Canonical	-	242	266	YVILISLISFFIPFLVILYSFMGIL	TMD	Nout	-2.1389	CTTTAAA	1.86	41	31	NTCLHHYFDSLCCLHCLLGPIHHLQPCGNIQ*
BVES	Q8NE79	ENSG00000112276.14	ENST00000314641.10	ENST00000336775.9; ENST00000446408.2	Canonical	-	43	62	LVFHVANICFAVGLVIPTTL	TMD	Nout	1.22592	CATTTTG	2.8	42	14	ASVVSFIQEETGKD*
BVES	Q8NE79	ENSG00000112276.14	ENST00000314641.10	ENST00000336775.9; ENST00000446408.2	Canonical	-	95	113	IWNSVFLGVNILHLSYLLY	TMD	Nout	1.53008	AAAGGGC	2.86	43	7	PNLCCRG*
MED23	Q9ULK4	ENSG00000112282.18	ENST00000368068.8	-	Canonical	-	329	349	LLWQHLSSQLIFFVLFQFASF	TMD	Nout	1.36036	GAAAAAT	0.71	36	3	CTS*
MED23	Q9ULK4	ENSG00000112282.18	ENST00000368068.8	-	Canonical	-	776	798	IITHFSMQGSPPLFLCLLWKMLL	TMD	Nin	2.24445	CAATAAA	2.74	45	2	MH*
GPLD1	P80108	ENSG00000112293.15	ENST00000230036.2	-	Canonical	-	3	18	AFRLWPGLLIMLGSLC	Signal Peptide	Nin	1.50136	TTTTTAC	2.41	51	1	P*
VNN1	O95497	ENSG00000112299.8	ENST00000367928.5	-	Canonical	-	1	19	MTTQLPAYVAILLFYVSRA	Signal Peptide	Nin	1.52603	CATTTTG	2.8	39	42	GRSDHISSRSGCAYYCDSRRCYLWLELQQGLSLPIFGGHPRP*
VNN1	O95497	ENSG00000112299.8	ENST00000367928.5	-	Canonical	-	196	216	IVTFNTTFGSFGIFTCFDILF	TMD	Nout	1.44945	TTACCCC	2.41	52	20	LKENDRKWHLCTQFFKSISL*
SLC17A2	O00624	ENSG00000112337.11	ENST00000377850.8	-	Canonical	-	13	36	FCSLRYGLALIMHFSNFTMITQRV	TMD	Nin	1.75417	GGAATTT	1.86	39	0	*
SLC17A2	O00624	ENSG00000112337.11	ENST00000377850.8	-	Canonical	-	131	153	LLTLFTPLAADFGVILVIMVRTV	TMD	Nin	0.113791	GGGGGGA	0.55	46	16	TNLTGLELAFYLLHLW*
SLC17A2	O00624	ENSG00000112337.11	ENST00000377850.8	-	Canonical	-	211	232	FIFYIFGSTGCVCCLLWFTVIY	TMD	Nin	-1.98062	CATTTTC	2.79	45	27	PGFFQPFLVVHHHPNIPTNVYQYSAPC*
SLC17A2	O00624	ENSG00000112337.11	ENST00000377850.8	-	Canonical	-	313	337	VLSSLPFIAAASCTILGGQLADFLL	TMD	Nin	1.34139	TATTTTG	2.8	40	8	ADTYSWDQ*
SLC17A2	O00624	ENSG00000112337.11	ENST00000377850.8	-	Canonical	-	361	383	ICAVALPFVASSYVITIILLILI	TMD	Nin	-1.18533	GGATTTT	0.88	51	0	*
FIG4	Q92562	ENSG00000112367.12	ENST00000230124.8	-	Canonical	-	86	102	LFRAVSAFGVVGFVRFL	TMD	Nin	0.638134	AATATTT	1.91	50	6	SKCGPI*
PERP	Q96FX8	ENSG00000112378.12	ENST00000421351.4	-	Canonical	-	105	129	LVFLRVIGGLLALAAVFQIISLVIY	TMD	Nin	-2.58881	GGGCAAT	2.57	52	11	CQAQVLLHICL
SLC16A10	Q8TF71	ENSG00000112394.18	ENST00000368851.10	-	Canonical	-	68	87	GWGWLVMLAAMWCNGSVFGI	TMD	Nin	1.48307	CCCAATA	1.77	42	94	SQRLHRPIWLSENSCRGCCCWICWAHVQFFCKFHRASVPYLWNHICLRLLLCIPAFIGHFGTLFQEAPWTGEWHCHCWQQCLHNPAAFALKGSD*
SLC16A10	Q8TF71	ENSG00000112394.18	ENST00000368851.10	-	Canonical	-	112	136	FKTAWVGSLSMGMIFFCCPIVSVFT	TMD	Nout	0.129938	CATTTTG	2.8	53	34	GTLFQEAPWTGEWHCHCWQQCLHNPAAFALKGSD*
SLC16A10	Q8TF71	ENSG00000112394.18	ENST00000368851.10	-	Canonical	-	168	191	LYLTYGIIFACGCSFAYQPSLVIL	TMD	Nout	0.186464	GTTTGTT	2.42	50	17	SLSGWLYLPTSCYQYQR*
SLC16A10	Q8TF71	ENSG00000112394.18	ENST00000368851.10	-	Canonical	-	205	225	IVTAGSSVFTILLPLLLRVLI	TMD	Nin	0.198432	GAAAAAG	2.48	48	44	VQSSKKNFQFCHLQGDSLCSVGSWNTTCTFWILCALCSLDETCK*
SLC16A10	Q8TF71	ENSG00000112394.18	ENST00000368851.10	-	Canonical	-	230	254	LFYTLRVLCIFMFVLFLAGFTYRPL	TMD	Nout	-4.56146	ACTTTTT	2.13	49	14	WILCALCSLDETCK*
SLC16A10	Q8TF71	ENSG00000112394.18	ENST00000368851.10	-	Canonical	-	419	442	AIGFLLGFMSIPMTVGPPIAGLLR	TMD	Nin	2.07427	AAAAGAA	2.46	43	24	KDGENVGKPELSAVKFIWNVQERI*
SLC16A10	Q8TF71	ENSG00000112394.18	ENST00000368851.10	-	Canonical	-	450	472	VAFYLAGVPPLIGGAVLCFIPWI	TMD	Nout	0.7733	TATTATT	1.62	41	1	L
HECA	Q9UBI9	ENSG00000112406.5	ENST00000367658.3	-	Canonical	-	15	36	RANSSGDEQENGAGALAAAGAA	Signal Peptide	Nin	10.1058	GGGGGCT	2.66	44	21	CGRGRCQKRSPMCHSPDLQLR*
ADGRG6	Q86SQ4	ENSG00000112414.15	ENST00000367609.8	-	Canonical	-	900	922	ILMNLSTALLFLNLLFLLDGWIT	TMD	Nin	-1.19219	CATTCTA	2.81	48	24	KILHHWLGFACLSGVSCSSEQKQQ*
ADGRG6	Q86SQ4	ENSG00000112414.15	ENST00000367609.8	-	Canonical	-	928	950	GLCIAVAVLLHFFLLATFTWMGL	TMD	Nout	-1.96231	AAAAGAA	2.46	50	7	KLWERKR*
ADGRG6	Q86SQ4	ENSG00000112414.15	ENST00000367609.8	-	Canonical	-	967	991	IRRYILKFCIIGWGLPALVVSVVLA	TMD	Nin	-0.538015	GAACATT	2.65	44	34	CHVHCGNGADLWEEWQEKQPDPERRSVKEPAQCG*
ADGRG6	Q86SQ4	ENSG00000112414.15	ENST00000367609.8	-	Canonical	-	1021	1045	FYVTCAGYFGVMFFLNIAMFIVVMV	TMD	Nout	-1.64212	CTTAAAT	1.91	45	40	YPLHVPLLHLQFITRLIYIHLPLCYEGECSETVAAASLLW*
OR14J1	Q9UGF5	ENSG00000112459.5	ENST00000230221.5	-	Canonical	-	137	156	RACRHAVIAVWIAGGLSGLM	TMD	Nin	1.65164	CATTAAT	2.62	35	0	*
OR14J1	Q9UGF5	ENSG00000112459.5	ENST00000230221.5	-	Canonical	-	236	260	FSTCLPHLFVATFFLSAAGFEFLRL	TMD	Nin	0.537502	AAAAATG	2.57	51	6	VLKSHV*
OR14J1	Q9UGF5	ENSG00000112459.5	ENST00000230221.5	-	Canonical	-	267	283	TVDLVFSVFYTVIPPTL	TMD	Nout	3.70702	GTTTAAA	1.86	35	2	TL
OR5V1	Q9UGF6	ENSG00000112461.9	ENST00000400698.6	ENST00000230223.5	Canonical	-	25	49	FLLFTIFFLTYFCTLGGNILIILTT	TMD	Nin	-1.84718	GAAAAAA	0.38	39	30	KHFLCGVCGSTFCICFLCRIRVSPTGSNGI*
OR5V1	Q9UGF6	ENSG00000112461.9	ENST00000400698.6	ENST00000230223.5	Canonical	-	204	228	VFIGWTPFLCIVLSYICIISTILRI	TMD	Nout	-1.81496	AAAGAAA	2.48	40	1	R*
OR5V1	Q9UGF6	ENSG00000112461.9	ENST00000400698.6	ENST00000230223.5	Canonical	-	237	261	AFSTCASHLAIVFLFYGSAIFTYVR	TMD	Nin	-0.0225607	TTTGGAT	2.87	53	0	*
OR12D3	Q9UGF7	ENSG00000112462.8	ENST00000396806.3	-	Canonical	-	25	49	FFGIFLIIYLINLIGNGSILVMVVL	TMD	Nout	-1.01289	TTTTCTA	2	42	25	RLYHPATLLPLFGKHRGHFTGYHGL*
OR12D3	Q9UGF7	ENSG00000112462.8	ENST00000396806.3	-	Canonical	-	57	76	MYFFLGNLSCLDISYSSVTL	TMD	Nin	3.06152	TTTTGTT	1.49	44	65	CHLQSSSLHCHHEPPGVYSVGSCGLAHQLLLRSDAFCHDCTPEFLWLSETQSLLLRCQAALRIGL*
OR12D3	Q9UGF7	ENSG00000112462.8	ENST00000396806.3	-	Canonical	-	236	260	ALSTCASHFMVVCLFYGPVGFTYIR	TMD	Nin	0.993449	GTTTAAA	1.86	48	7	RLAATPL
SLC39A7	Q92504	ENSG00000112473.19	ENST00000374677.8	ENST00000374675.7	Canonical	-	166	189	RSLLQILLSFASGGLLGDAFLHLI	TMD	Nin	1.05316	GAAATTT	1.31	45	70	CETCERRTWSQSWTWTRSQSYTWKSWTWKTRAFYQGEAELRGRRKGNKRGSEEARREHSTQRWASETSER*
SLC39A7	Q92504	ENSG00000112473.19	ENST00000374677.8	ENST00000374675.7	Canonical	-	380	401	AMRLQLLTAVGALAGTACALLT	TMD	Nin	0.52717	GGGGGGA	0.55	55	10	SYHDGADCPP*
CCR6	P51684	ENSG00000112486.18	ENST00000341935.10	ENST00000400926.5; ENST00000643861.1; ENST00000349984.6	Canonical	-	166	185	IICLVVWGLSVIISSSTFVF	TMD	Nin	0.428913	GATATTT	1.91	45	15	LLHVHCQNLGASSEF*
CCR6	P51684	ENSG00000112486.18	ENST00000341935.10	ENST00000400926.5; ENST00000643861.1; ENST00000349984.6	Canonical	-	212	236	LLMLGLELLFGFFIPLMFMIFCYTF	TMD	Nout	-3.13171	GGGTAAA	1.19	45	78	NEPILPERKANWLYENCHRSPGFPALLPEPCALRFYWAEVQKLLSEDLEGPVVCEKEVQVLRLLLCREVLRKHFSADQ*
CCR6	P51684	ENSG00000112486.18	ENST00000341935.10	ENST00000400926.5; ENST00000643861.1; ENST00000349984.6	Canonical	-	252	268	AIRVIIAVVLVFLACQI	TMD	Nin	-0.736124	GAACCCT	2.24	43	48	CALRFYWAEVQKLLSEDLEGPVVCEKEVQVLRLLLCREVLRKHFSADQ*
CCR6	P51684	ENSG00000112486.18	ENST00000341935.10	ENST00000400926.5; ENST00000643861.1; ENST00000349984.6	Canonical	-	299	319	TVTEVLAFLHCCLNPVLYAFI	TMD	Nout	2.37082	AAACATT	2.27	35	5	FSADQ*
UNC93A	Q86WB7	ENSG00000112494.10	ENST00000230256.8	-	Canonical	-	66	81	GCKGTIILSMCGYVAF	TMD	Nin	2.65442	GGGAAAG	2.65	45	52	AWQRHGEPVFWHLLPHIPVIRCVGQLDLIAGIWPDSQPRDPSRRAAHVLWGQ*
UNC93A	Q86WB7	ENSG00000112494.10	ENST00000230256.8	-	Canonical	-	86	110	FFASWYTLIPTSILLGLGAAPLWSA	TMD	Nout	0.0718602	GGTATTT	2.29	48	20	WPDSQPRDPSRRAAHVLWGQ*
UNC93A	Q86WB7	ENSG00000112494.10	ENST00000230256.8	-	Canonical	-	384	400	FANYRLWEALGFVIAFG	TMD	Nin	3.18088	AACAAAA	2.8	54	2	NV
SLC22A2	O15244	ENSG00000112499.13	ENST00000366953.8	-	Canonical	-	147	171	WMLDLFQSSVNVGFFIGSMSIGYIA	TMD	Nout	2.86656	GTTAATA	2.56	47	64	RLHPDYRICWAEISENSGDFLPSCLYSWAPGASWGGLRTSSLEVVAVHSFSAQLLLLALLLVHT*
SLC22A2	O15244	ENSG00000112499.13	ENST00000366953.8	-	Canonical	-	180	204	LLTTVLINAAAGVLMAISPTYTWML	TMD	Nin	-0.0147213	TTTTTAC	2.41	35	43	PSCLYSWAPGASWGGLRTSSLEVVAVHSFSAQLLLLALLLVHT*
SLC22A2	O15244	ENSG00000112499.13	ENST00000366953.8	-	Canonical	-	239	259	IFYQVAYTVGLLVLAGVAYAL	TMD	Nin	-0.375197	AAAGAAA	2.48	48	14	KWKISTRLPSAPET*
SLC22A2	O15244	ENSG00000112499.13	ENST00000366953.8	-	Canonical	-	263	283	RWLQFTVSLPNFFFLLYYWCI	TMD	Nout	0.60768	GAACCCT	2.24	48	3	FIS*
SLC22A2	O15244	ENSG00000112499.13	ENST00000366953.8	-	Canonical	-	349	372	MILMYNWFTSSVLYQGLIMHMGLA	TMD	Nin	2.2996	AGTTTTT	1.49	49	3	YTW*
SLC22A2	O15244	ENSG00000112499.13	ENST00000366953.8	-	Canonical	-	380	404	FFYSALVEFPAAFMIILTIDRIGRR	TMD	Nout	0.216057	AATGGGG	2.57	36	5	DHNGL*
SLC22A2	O15244	ENSG00000112499.13	ENST00000366953.8	-	Canonical	-	469	487	ICSSMCDIGGIITPFLVYR	TMD	Nin	3.5974	CGAAAAT	2.79	42	7	YAKTKKK*
SLC22A2	O15244	ENSG00000112499.13	ENST00000366953.8	-	Canonical	-	491	514	IWLELPLMVFGVLGLVAGGLVLLL	TMD	Nout	-1.80188	GAACTAA	2.62	40	0
CUTA	O60888	ENSG00000112514.18	ENST00000488034.6	-	Canonical	-	5	28	RAPAVLLGGVASLLLSFVWMPALL	Signal Peptide	Nin	-0.834514	CTTTGTT	2.42	43	34	YLPQREGRQGDRQGRGGEAPSSLRQPHPSDYIHL*
IMPG1	Q17R60	ENSG00000112706.12	ENST00000369950.8	-	Canonical	-	3	21	LETRRAIFVFWIFLQVQGT	Signal Peptide	Nin	1.54327	AACAAAA	2.8	46	9	KIRIFPNGG*
SLC29A1	Q99808	ENSG00000112759.19	ENST00000371755.9	ENST00000651428.1; ENST00000393844.7; ENST00000652680.1; ENST00000371713.6; ENST00000652453.1; ENST00000371724.6; ENST00000371708.1	Canonical	-	83	98	VMTLCAMLPLLLFTYL	TMD	Nout	0.0129783	CATTAAT	2.62	51	89	FIWCHPAGQPVWSGWPSACQLHGPHHEWPGPSRLLCLRGHDLRYCQWLGAIRKCLRLLYHSLCCYHFDHHLLPGPAPPGILPLLPAAQA*
SLC29A1	Q99808	ENSG00000112759.19	ENST00000371755.9	ENST00000651428.1; ENST00000393844.7; ENST00000652680.1; ENST00000371713.6; ENST00000652453.1; ENST00000371724.6; ENST00000371708.1	Canonical	-	110	132	VRILGSLVAILLVFLITAILVKV	TMD	Nin	-3.19682	GGGCCTA	2.26	48	58	SRLLCLRGHDLRYCQWLGAIRKCLRLLYHSLCCYHFDHHLLPGPAPPGILPLLPAAQA*
CCN6	O95389	ENSG00000112761.22	ENST00000368666.7	ENST00000604763.5; ENST00000230529.9	Canonical	-	3	21	GLLFSTLLLAGLAQFCCRV	Signal Peptide	Nin	0.436456	CCCTCCT	2.53	40	12	WSEPGERWLWML*
CCN6	O95389	ENSG00000112761.22	ENST00000368666.7	ENST00000604763.5; ENST00000230529.9	Canonical	-	140	157	LFSCLCVSGAIGCTPLFI	TMD	Nout	1.48884	GAAAAAA	0.38	48	21	KMSCASNKMDSLLQNMWDGNI*
BTN2A1	Q7KYR7	ENSG00000112763.17	ENST00000312541.10	-	Canonical	-	247	269	CAVALPIIVVILMIPIAVCIYWI	TMD	Nout	-3.08007	GAAACTT	2.51	43	14	SRRIAMEKNILTCC*
ENPP5	Q9UJA9	ENSG00000112796.10	ENST00000371383.7	ENST00000230565.3	Canonical	-	1	23	MTSKFLLVSFILAALSLSTTFSL	Signal Peptide	Nin	-0.685822	TTTTATT	0.81	44	5	YKNLP*
LY86	O95711	ENSG00000112799.9	ENST00000230568.5	ENST00000379953.6	Canonical	-	3	18	GFTATLFLWTLIFPSC	Signal Peptide	Nin	1.53286	AAATATC	2.74	46	2	QH*
PRSS16	Q9NQE7	ENSG00000112812.16	ENST00000230582.8	-	Canonical	-	3	27	VWLAQWLGPLLLVSLWGLLAPASLL	Signal Peptide	Nin	-0.980741	GGACCCC	2.61	39	16	LQRVRQTILPTALLGE*
MEP1A	Q16819	ENSG00000112818.11	ENST00000230588.9	-	Canonical	-	3	27	WIRSTCILFFTLLFAHIAAVPIKYL	Signal Peptide	Nin	-1.30769	CCCAAAC	2.25	43	12	HQVDVPHSLHLG*
TBX18	O95935	ENSG00000112837.17	ENST00000369663.10	-	Canonical	-	12	28	MLSLKAHAFSVEALIGA	Signal Peptide	Nin	4.63341	AAAGGGT	2.36	35	2	FF*
PCDHB2	Q9Y5E7	ENSG00000112852.7	ENST00000194155.7	-	Canonical	-	13	30	QRQVLIFFVLLGIAQASC	Signal Peptide	Nin	1.19372	AAAAATG	2.57	43	5	AFAVR*
MAN2A1	Q16706	ENSG00000112893.10	ENST00000261483.5	-	Canonical	-	7	26	FTVFGSAIFCVVIFSLYLML	TMD	Nout	-2.11041	AAATATT	1.14	44	0	*
SEMA5A	Q13591	ENSG00000112902.12	ENST00000382496.10	ENST00000652226.1	Canonical	-	1	20	MKGTCVIAWLFSSLGLWRLA	Signal Peptide	Nin	0.682667	GAAAGAA	2.84	47	14	TCCRSKKLPLQVTA*
SEMA5A	Q13591	ENSG00000112902.12	ENST00000382496.10	ENST00000652226.1	Canonical	-	969	993	FHMIAVGLSSSILGCLLTLLVYTYC	TMD	Nout	-0.731093	CAAAAAC	2.39	45	21	QLDPRGKKQILQPTSHWEDLF*
C7	P10643	ENSG00000112936.21	ENST00000313164.10	ENST00000696333.1	Canonical	-	1	16	MKVISLFILVGFIGEF	Signal Peptide	Nin	1.32662	TTTTGAA	2.46	51	4	NTVL*
NNT	Q13423	ENSG00000112992.18	ENST00000344920.9	ENST00000264663.9; ENST00000670904.1; ENST00000653251.1; ENST00000671668.1; ENST00000662525.1; ENST00000669601.1; ENST00000656666.1	Canonical	-	4	20	LLKTVVTGCSCPLLSNL	Signal Peptide	Nin	3.71842	CCCCAAA	0.93	41	5	RDIPK*
NNT	Q13423	ENSG00000112992.18	ENST00000344920.9	ENST00000264663.9; ENST00000670904.1; ENST00000653251.1; ENST00000671668.1; ENST00000662525.1; ENST00000669601.1; ENST00000656666.1	Canonical	-	228	246	AKILIVGGGVAGLASAGAA	TMD	Nout	2.34047	GGGACAA	2.57	37	12	RRICKRDVQRVH*
NNT	Q13423	ENSG00000112992.18	ENST00000344920.9	ENST00000264663.9; ENST00000670904.1; ENST00000653251.1; ENST00000671668.1; ENST00000662525.1; ENST00000669601.1; ENST00000656666.1	Canonical	-	527	551	LMSVTNAISGLTAVGGLALMGGHLY	TMD	Nin	2.25368	CCCCCCA	0.79	39	25	RIQLPVPAPCRHLCWWIFSCPLQWL*
NNT	Q13423	ENSG00000112992.18	ENST00000344920.9	ENST00000264663.9; ENST00000670904.1; ENST00000653251.1; ENST00000671668.1; ENST00000662525.1; ENST00000669601.1; ENST00000656666.1	Canonical	-	558	582	GLAALAAFISSVNIAGGFLVTQRML	TMD	Nout	0.899938	GGGTTTG	2.25	45	68	VLCRCLGWPLHPGNSTSWQCTGHDWGCWRTGSHPRSPKTGPRITSSDVWSDGFGWYHWIDNCQTHPDF*
NNT	Q13423	ENSG00000112992.18	ENST00000344920.9	ENST00000264663.9; ENST00000670904.1; ENST00000653251.1; ENST00000671668.1; ENST00000662525.1; ENST00000669601.1; ENST00000656666.1	Canonical	-	594	614	YNYLYLLPAGTFVGGYLAALY	TMD	Nin	0.977276	CCTAAAA	1.5	51	30	TGPRITSSDVWSDGFGWYHWIDNCQTHPDF*
NNT	Q13423	ENSG00000112992.18	ENST00000344920.9	ENST00000264663.9; ENST00000670904.1; ENST00000653251.1; ENST00000671668.1; ENST00000662525.1; ENST00000669601.1; ENST00000656666.1	Canonical	-	622	639	IMYLGSGLCCVGALAGLS	TMD	Nout	1.37264	TTTGGGT	2.25	42	14	WYHWIDNCQTHPDF*
NNT	Q13423	ENSG00000112992.18	ENST00000344920.9	ENST00000264663.9; ENST00000670904.1; ENST00000653251.1; ENST00000671668.1; ENST00000662525.1; ENST00000669601.1; ENST00000656666.1	Canonical	-	643	666	TARLGNALGMIGVAGGLAATLGVL	TMD	Nin	0.840069	GGGTTTG	2.25	44	8	GSCTYLHS*
NNT	Q13423	ENSG00000112992.18	ENST00000344920.9	ENST00000264663.9; ENST00000670904.1; ENST00000653251.1; ENST00000671668.1; ENST00000662525.1; ENST00000669601.1; ENST00000656666.1	Canonical	-	857	880	LLTIVGALIGSSGAILSYIMCVAM	TMD	Nout	0.379477	CATTATT	1.62	46	17	YYTRLWSLCSQSSIPHC*
SLC4A9	Q96Q91	ENSG00000113073.15	ENST00000506757.7	-	Canonical	-	850	870	LLLLRHVPLTRVHLFTAIQLA	TMD	Nin	2.81491	CATCCCT	2.81	53	0	*
SPARC	P09486	ENSG00000113140.11	ENST00000231061.9	-	Canonical	-	1	18	MRAWIFFLLCLAGRALAA	Signal Peptide	Nin	-0.962739	GGAAAAT	1.26	50	16	SLPEPPLQTRQGVRAG*
HMGCR	P04035	ENSG00000113161.17	ENST00000287936.9	ENST00000511206.5; ENST00000680940.1; ENST00000681271.1; ENST00000681410.1	Canonical	-	18	38	WEVIVGTVTLTICMMSMNMFT	TMD	Nin	1.86281	GAATTTA	1.01	43	39	TSTWIKIYFGYCWPFHNFLKFCIQYSCHSLLRQRIDRLE*
HMGCR	P04035	ENSG00000113161.17	ENST00000287936.9	ENST00000511206.5; ENST00000680940.1; ENST00000681271.1; ENST00000681410.1	Canonical	-	90	114	YILGIAGLFTIFSSFVFSTVVIHFL	TMD	Nin	-0.765133	AAATATT	1.14	41	17	CSWNGNFRSYVYPRCSC*
HMGCR	P04035	ENSG00000113161.17	ENST00000287936.9	ENST00000511206.5; ENST00000680940.1; ENST00000681271.1; ENST00000681410.1	Canonical	-	190	212	LEIMCCFGCMSVLANYFVFMTFF	TMD	Nout	0.31898	GAATCCT	2.84	37	24	CNSEGQDDYVSRLGSCSCSQSLDS*
HMGCR	P04035	ENSG00000113161.17	ENST00000287936.9	ENST00000511206.5; ENST00000680940.1; ENST00000681271.1; ENST00000681410.1	Canonical	-	255	275	RVKMIMSLGLVLVHAHSRWIA	TMD	Nin	2.31366	GGATATT	1.69	43	0	*
HMGCR	P04035	ENSG00000113161.17	ENST00000287936.9	ENST00000511206.5; ENST00000680940.1; ENST00000681271.1; ENST00000681410.1	Canonical	-	323	339	VITLSLALLLAVKYIFF	TMD	Nout	-0.0492961	GATAAAC	2.44	51	5	PRKKS*
PCDHB3	Q9Y5E6	ENSG00000113205.5	ENST00000231130.3	-	Canonical	-	8	26	FLRQRQVLLLFVFLGGSLA	Signal Peptide	Nin	0.571681	GAACAAA	2.77	44	10	TAFSAQSSDR*
PCDHB5	Q9Y5E4	ENSG00000113209.9	ENST00000231134.8	-	Canonical	-	12	33	RQVMFLAILLLLWEAGSEAVRY	Signal Peptide	Nin	1.52002	AAACAAA	2.39	37	5	RALAA*
PCDHB15	Q9Y5E8	ENSG00000113248.6	ENST00000231173.6	-	Canonical	-	12	28	RQVLILLLLLEVTLAGW	Signal Peptide	Nin	0.0737623	GGTAGTT	2.85	37	1	F*
GRM6	O15303	ENSG00000113262.16	ENST00000517717.3	ENST00000231188.9; ENST00000650031.1	Canonical	-	623	643	LSYVLLTGIFLIYAITFLMVA	TMD	Nin	-2.21555	CCCTCCC	2.13	45	35	LHQPHLTAGHHLQPHLPAGGGDDSMAGGPAPTQRD*
GRM6	O15303	ENSG00000113262.16	ENST00000517717.3	ENST00000231188.9; ENST00000650031.1	Canonical	-	649	670	VCAARRLFLGLGTTLSYSALLT	TMD	Nout	1.05807	GGGGATG	2.57	40	13	DSMAGGPAPTQRD*
GABRG2	P18507	ENSG00000113327.17	ENST00000639213.2	-	Canonical	-	13	37	VYSTPVFSQKMTVWILLLLSLYPGF	Signal Peptide	Nin	2.53819	CAATAAA	2.74	41	3	TSA*
GABRG2	P18507	ENSG00000113327.17	ENST00000639213.2	-	Canonical	-	303	323	ARTSLGITTVLTMTTLSTIAR	TMD	Nin	1.44199	GAAGAAA	2.86	49	14	KPSSSDVFLQGPYH*
GABRG2	P18507	ENSG00000113327.17	ENST00000639213.2	-	Canonical	-	332	356	VTAMDLFVSVCFIFVFSALVEYGTL	TMD	Nout	-0.74542	GAATAAT	2.52	43	8	CYTPSRER*
CDH6	P55285	ENSG00000113361.13	ENST00000265071.3	-	Canonical	-	615	638	ALVAILLCIVILLVTVVLFAALRR	TMD	Nout	-5.36442	CAAATTA	2.51	48	28	TKGHCARSPFPTPTDSNSSRQHRCQRFH*
ARB2A	Q8WUF8	ENSG00000113391.19	ENST00000395965.8	-	Canonical	-	1	18	MSISLSSLILLPIWINMA	Signal Peptide	Nin	1.60423	TTTTAAT	1.81	48	0	*
SLC27A6	Q9Y2P4	ENSG00000113396.13	ENST00000262462.9	ENST00000395266.5; ENST00000506176.1	Canonical	-	121	140	VWFGLAKLGCVVAFLNTNIR	TMD	Nin	1.8347	GGGGATG	2.57	40	19	ERFCSTRCNFTQRKTEHLT*
LNPEP	Q9UIQ6	ENSG00000113441.16	ENST00000231368.10	-	Canonical	-	547	563	LSYFKGSSLLLMLKTYL	TMD	Nin	2.32269	TCCTTTA	2.43	53	23	SDCSKERKGTFYTTREILFKYEA*
SLC12A7	Q9Y666	ENSG00000113504.21	ENST00000264930.10	-	Canonical	-	154	176	FLIVAMCCTCTMLTAISMSAIAT	TMD	Nout	0.0313191	TTTGGGG	1.99	41	133	DHRDFSDVHLPGCGHLPGGGCRWRGGRHAAQHACVRHVHARAHGPGGLRGRQVCQQAGAGLPGLRRAVHPGHLCRRHQVCLRPPGHPGLPPGEPHAVTAQLRCLRQGLRHPQQLSHLRALGPLLQRLPAQRRL*
SLC12A7	Q9Y666	ENSG00000113504.21	ENST00000264930.10	-	Canonical	-	251	268	MRVYGTCTLVLMALVVFV	TMD	Nout	0.193987	GGGGAAC	1.84	42	40	PHAVTAQLRCLRQGLRHPQQLSHLRALGPLLQRLPAQRRL*
SLC12A7	Q9Y666	ENSG00000113504.21	ENST00000264930.10	-	Canonical	-	453	477	TGTILAIVTTSFIYLSCIVLFGACI	TMD	Nin	-1.08091	GGGGGCA	2.55	47	9	TAPTAGHCP*
SLC12A7	Q9Y666	ENSG00000113504.21	ENST00000264930.10	-	Canonical	-	616	639	WTLSFLGMSLCLALMFICSWYYAL	TMD	Nin	-3.01302	TCCCCCC	1.73	44	229	PHQELEAPGAGDAEPGRGAGREAPPPAVLHVAAEGRQGPDHRGLGAGGDVPGQAHGGSAGRGEHTVPNEHREDQGLLPAGGLVQPAGWHVPPDPVGRPGRPEAQHGAHGLARILEAGGQPLLLEELCGHRPRHHRRAPGSAGGQERRLVSAKPGALRRGPHRRVVDRARRRHAHAAALPAAPAQGVEEVPDAYLHRGPGGRQQHPDEEGPADVLVPLAHQRRGGGGGDG*
RAD50	Q92878	ENSG00000113522.14	ENST00000378823.8	-	Canonical	-	1207	1230	VLASLIIRLALAETFCLNCGIIAL	TMD	Nin	0.268583	GCTTTTA	2.43	45	3	RTF*
IL5	P05113	ENSG00000113525.10	ENST00000231454.6	-	Canonical	-	1	20	MRMLLHLSLLALGAAYVYAI	Signal Peptide	Nin	-0.260198	GGGAATA	1.53	49	27	RHTGESNCARGYCGKTIQKLVLNKEIH*
PCDH12	Q9NPG4	ENSG00000113555.6	ENST00000231484.4	-	Canonical	-	1	21	MMQLLQLLLGLLGPGGYLFLL	Signal Peptide	Nin	0.726251	CCCCATT	0.81	54	4	SGGL*
NUP155	O75694	ENSG00000113569.17	ENST00000231498.8	ENST00000716591.1	Canonical	-	1	19	MPSSLLGAAMPASTSAAAL	Signal Peptide	Nin	4.45074	GGATTAT	2.06	44	26	SFARTWFAVRTQPSRDQFHPKSSSPT*
C5orf15	Q8NC54	ENSG00000113583.8	ENST00000231512.5	-	Canonical	-	15	36	AKLLPGSAIQALVGLARPLVLA	Signal Peptide	Nin	2.59642	CCCTCCC	2.13	52	26	HDEYQEKWRSICGPSSLAYSSVSRGS*
C5orf15	Q8NC54	ENSG00000113583.8	ENST00000231512.5	-	Canonical	-	199	217	FFFHLIIFAFCIAVVYITY	TMD	Nout	-1.94488	TTATATT	1.99	45	2	FL
LIFR	P42702	ENSG00000113594.10	ENST00000453190.7	ENST00000263409.8	Canonical	-	26	42	FQWLLSTFILLYLMNQV	TMD	Nin	1.12986	TATTAAA	1.74	55	7	NSSSFTW*
LIFR	P42702	ENSG00000113594.10	ENST00000453190.7	ENST00000263409.8	Canonical	-	836	860	LIIAILIPVAVAVIVGVVTSILCYR	TMD	Nout	-2.29035	AAATAAT	2.14	45	1	C*
C9	P02748	ENSG00000113600.12	ENST00000263408.5	-	Canonical	-	1	25	MSACRSFAVAICILEISILTAQYTT	Signal Peptide	Nin	-0.103973	ATTTAAT	2.74	47	20	WEKMHRRCGRQTTVCAHRAL*
SEC24A	O95486	ENSG00000113615.13	ENST00000398844.7	-	Canonical	-	12	31	APASLQAQNGAALASGSPYT	Signal Peptide	Nin	6.73481	TTTGAAT	2.7	35	6	SSLWTV*
ATP6V0E1	O15342	ENSG00000113732.9	ENST00000519374.6	ENST00000517669.1	Canonical	-	5	28	GLTVPLIVMSVFWGFVGFLVPWFI	TMD	Nout	-0.613153	AAATGAA	2.79	41	11	NHLVSEVSLAL
HRH2	P25021	ENSG00000113749.8	ENST00000636584.2	-	Canonical	-	56	80	FIVSLAITDLLLGLLVLPFSAIYQL	TMD	Nin	-0.784506	CCCAGTT	2.28	51	39	SGRHLSGLNLGHLHYPVLSVYPPGVEQQERDQQGQSYHL*
HRH2	P25021	ENSG00000113749.8	ENST00000636584.2	-	Canonical	-	93	117	IYTSLDVMLCTASILNLFMISLDRY	TMD	Nout	0.803399	GGGCAAT	2.57	49	4	SYHL*
HRH2	P25021	ENSG00000113749.8	ENST00000636584.2	-	Canonical	-	188	206	LVTFYLPLLIMCITYYRIF	TMD	Nout	-1.09506	GTTTCCC	2.66	41	13	LLHRVCVPWAERG*
KNG1	P01042	ENSG00000113889.14	ENST00000644859.2	-	Canonical	-	1	18	MKLITILFLCSRLLLSLT	Signal Peptide	Nin	0.405028	GTTTTAT	2.11	52	22	FLQVRNQGGGLSCSKWQNLAGL*
HRG	P04196	ENSG00000113905.5	ENST00000232003.5	-	Canonical	-	1	19	MKALIAALLLITLQYSCAV	Signal Peptide	Nin	0.271533	GGAAAAT	1.26	42	24	YNCILLSLRCARIGLFGPIQEILE*
CLDN16	Q9Y5I7	ENSG00000113946.4	ENST00000264734.3	-	Canonical	-	116	140	ICFVAGATLLIAGTPGIIGSVWYAV	TMD	Nin	0.328667	TTTTAAA	0.93	49	4	RCWT*
CD86	P42081	ENSG00000114013.16	ENST00000330540.7	-	Canonical	-	5	28	CTMGLSNILFVMAFLLSGAAPLKI	Signal Peptide	Nin	0.595635	GAAATTT	1.31	45	0	*
CD86	P42081	ENSG00000114013.16	ENST00000330540.7	-	Canonical	-	248	271	WITAVLPTVIICVMVFCLILWKWK	TMD	Nout	-3.19573	TTTTAAA	0.93	42	10	KFEDIFMRQK*
PCCB	P05166	ENSG00000114054.14	ENST00000251654.9	-	Canonical	-	2	26	AAALRVAAVGARLSVLASGLRAAVR	Signal Peptide	Nin	1.72566	CTTTGTT	2.42	52	0	*
SLC25A36	Q96CQ1	ENSG00000114120.14	ENST00000324194.12	-	Canonical	-	6	27	TLVHLFAGGCGGTVGAILTCPL	TMD	Nin	1.90249	GGAAAAA	0.93	45	7	RRASFLV*
BCHE	P06276	ENSG00000114200.10	ENST00000264381.8	-	Canonical	-	41	62	VRGMNLTVFGGTVTAFLGIPYA	TMD	Nin	2.21281	GAACCCA	2.63	48	2	KH*
SERPINI2	O75830	ENSG00000114204.16	ENST00000264677.9	ENST00000461846.5; ENST00000471111.5	Canonical	-	3	21	TIFLWSLLLLFFGSQASRC	Signal Peptide	Nin	0.338165	TTTAAAA	0.3	53	29	TTGNLSWGRIFCTEVIFLCHLREKTRIYI*
WNT5A	P41221	ENSG00000114251.15	ENST00000264634.9	ENST00000474267.5	Canonical	-	13	37	ALGMAGSAMSSKFFLVALAIFFSFA	Signal Peptide	Nin	1.01817	GAAGAAA	2.86	42	38	TVPLVSGPHAVHRRRREDRHQRMPVSIPTSKVELQHCG*
USP9Y	O00507	ENSG00000114374.13	ENST00000338981.7	ENST00000651177.1	Canonical	-	762	780	YMMDDLELIGLDYLWRVVI	TMD	Nin	4.06355	TTTAAAA	0.3	43	3	SII*
USP9Y	O00507	ENSG00000114374.13	ENST00000338981.7	ENST00000651177.1	Canonical	-	1089	1108	VLYLTEVVYALLMPAGVPLT	TMD	Nout	2.19391	TAAAATA	1.91	45	33	SQTVVNCDWLWPCSSCSRSLSASCRWYRPHNTD*
USP9Y	O00507	ENSG00000114374.13	ENST00000338981.7	ENST00000651177.1	Canonical	-	1152	1172	ALKIAKLLLTAIGYGHVRAVA	TMD	Nin	2.93704	GGAAATA	1.91	52	1	I*
USP9Y	O00507	ENSG00000114374.13	ENST00000338981.7	ENST00000651177.1	Canonical	-	1350	1368	RPLLFFITLLFTILGSTAR	TMD	Nin	-0.257163	GGATAAT	2.69	45	1	C*
HHLA2	Q9UM44	ENSG00000114455.15	ENST00000467761.6	ENST00000357759.9; ENST00000489514.6	Canonical	-	347	369	LWILVPSAILAAFLLIWSVKCCR	TMD	Nout	-1.50708	AGAAAAT	2.79	36	8	CASFRKSI
C3orf52	Q5BVD1	ENSG00000114529.13	ENST00000264848.10	-	Canonical	-	66	90	LWMIITSIFLGVITVIIIGLCLAAV	TMD	Nin	-3.76131	TTATTTT	1.18	55	3	YFS*
SLC41A3	Q96GZ6	ENSG00000114544.17	ENST00000360370.9	-	Canonical	-	251	272	RYLTPLVCLSFAALTPVWVLIA	TMD	Nin	-0.123614	GATATTT	1.91	44	122	YPRHMWCWWQSGGHSDQPNLNLPAHVECTWRPAPPDEEILAQPVFYFLHVRNQFHVSSSPALAGGPRPSDFLLHHLPGGGSVSHKQPDLCGALPAGRPDPGDNPAVPRRSDGSADLAPGPGS*
SLC41A3	Q96GZ6	ENSG00000114544.17	ENST00000360370.9	-	Canonical	-	281	303	ILKFGWFPIILAMVISSFGGLIL	TMD	Nout	-0.858945	GAAGAAA	2.86	51	84	ILAQPVFYFLHVRNQFHVSSSPALAGGPRPSDFLLHHLPGGGSVSHKQPDLCGALPAGRPDPGDNPAVPRRSDGSADLAPGPGS*
SLC41A3	Q96GZ6	ENSG00000114544.17	ENST00000360370.9	-	Canonical	-	373	396	MSARVLLLLVVPGHLIFFYIIYLV	TMD	Nout	-2.35837	CATCCCC	2.41	48	20	LPYRAGGPARYWPPGTLLFH*
PLXNA1	Q9UIW2	ENSG00000114554.12	ENST00000393409.3	-	Canonical	-	6	26	RSLQVLLLLLLLLLLLPGMWA	Signal Peptide	Nin	-3.25013	GGGGAAC	1.84	49	34	PDTAAGPRHGPCGGQREVLPAAQRAVLPPRPGQY*
PLXNA1	Q9UIW2	ENSG00000114554.12	ENST00000393409.3	-	Canonical	-	1245	1269	AIVGIGGGGGLLLLVIVAVLIAYKR	TMD	Nout	-1.80971	CATCCCC	2.41	49	2	LP*
UPK1B	O75841	ENSG00000114638.8	ENST00000264234.8	-	Canonical	-	13	37	GLLIFGNVIIGCCGIALTAECIFFV	TMD	Nin	-0.664847	TTTCATT	2.79	54	8	SDVYSICL*
CSPG5	O95196	ENSG00000114646.10	ENST00000264723.9	-	Canonical	-	421	444	VMCVAVGSAALVLLLLFMMTVFFA	TMD	Nout	-3.05079	CCCAAAT	1.12	40	0	*
SCAP	Q12770	ENSG00000114650.21	ENST00000265565.10	ENST00000648151.1	Canonical	-	21	45	LCASYPIPIILFTGFCILACCYPLL	TMD	Nin	-1.65657	GATATTT	1.91	50	60	CEVLSVSLAQEPPGSRCISFTFVPGIPTGGGDPEPRAERQLWDQELGGVVSASDRPAARP*
SCAP	Q12770	ENSG00000114650.21	ENST00000265565.10	ENST00000648151.1	Canonical	-	285	304	LIPLVTTYIILFAYIYFSTR	TMD	Nout	-0.0289562	TTTCCCC	1.98	44	77	LPCGGYWVRECVGAHQVCGLNPGRPGGEAADRPRPKQRELVHHEEHGHGAGHHPHRLLHPSARHPGVLSLCCRGAGV*
ABCC5	O15440	ENSG00000114770.17	ENST00000334444.11	-	Canonical	-	428	450	LTAAQAFTVVTVFNSMTFALKVT	TMD	Nout	2.09797	GAAAAAT	0.71	42	42	CHLGMGLLPLQYPELAQADPQNEKRQEGFQGQEREGEAAAAH*
ABCC5	O15440	ENSG00000114770.17	ENST00000334444.11	-	Canonical	-	992	1016	MFIQNVILVFFCVGMIAGVFPWFLV	TMD	Nin	-1.70549	CAATAAA	2.74	51	13	RAGVSAQIPGAAG*
ABCC5	O15440	ENSG00000114770.17	ENST00000334444.11	-	Canonical	-	1020	1037	PLVILFSVLHIVSRVLIR	TMD	Nout	1.59025	TCCTTTT	2.13	49	63	FFVYVCDAVAGCAAGPHQHRPHHHHGADDRSYARADSPSLCGSRHLLCCPVNGAVPVYGQTGI*
AADAC	P22760	ENSG00000114771.14	ENST00000232892.12	-	Canonical	-	3	21	RKSLYLLIVGILIAYYIYT	TMD	Nout	-1.53898	CCATTTT	2.12	35	4	YGFL*
AADAC	P22760	ENSG00000114771.14	ENST00000232892.12	-	Canonical	-	104	128	RRGLFYIHGGGWCVGSAALSGYDLL	TMD	Nin	2.43969	AAAAGTT	1.49	42	8	SCKIWCEP*
VIPR1	P32241	ENSG00000114812.13	ENST00000325123.5	-	Canonical	-	220	244	VFFQYCVMANFFWLLVEGLYLYTLL	TMD	Nout	-0.733733	GGATTAT	2.06	37	48	WVLGHHQLLTVVDHKGPHPHLHLGKLHPVYLHHPNPASETAAPRYQEE*
VIPR1	P32241	ENSG00000114812.13	ENST00000325123.5	-	Canonical	-	301	320	ILTSILVNFILFICIIRILL	TMD	Nout	-2.2314	CAATTTT	1.81	42	0	*
VIPR1	P32241	ENSG00000114812.13	ENST00000325123.5	-	Canonical	-	338	360	RLARSTLLLIPLFGVHYIMFAFF	TMD	Nin	-1.04146	GAACCCC	1.84	54	42	QIPAPVGRQQRRHVQHAGFHADPRQPRCPPLLQLPSRSLPGL
SSR3	Q9UNL2	ENSG00000114850.7	ENST00000265044.7	-	Canonical	-	30	51	ALFFGNAFIVSAIPIWLYWRIW	TMD	Nin	-0.893131	AAAACTT	2.13	51	1	F*
CLCN2	P51788	ENSG00000114859.16	ENST00000265593.9	-	Canonical	-	90	112	DWIFLVLLGLLMALVSWVMDYAI	TMD	Nin	-1.76728	CATCCCT	2.81	51	0	*
CLCN2	P51788	ENSG00000114859.16	ENST00000265593.9	-	Canonical	-	131	155	LLQYLAWVTYPVVLITFSAGFTQIL	TMD	Nout	-0.356037	GGGCCCT	1.16	50	23	FCAYRKHVCCPSQQVPLPLWGYL*
CLCN2	P51788	ENSG00000114859.16	ENST00000265593.9	-	Canonical	-	239	261	MLAAACAVGVGCCFAAPIGGVLF	TMD	Nout	0.165866	CCCCTTT	0.93	53	0	*
CLCN2	P51788	ENSG00000114859.16	ENST00000265593.9	-	Canonical	-	321	341	LPAFAVIGIASGFGGALFVYL	TMD	Nout	0.305947	CCCCCCT	0.4	38	20	WLWTVHGWTALTERDAGHPV*
CLCN2	P51788	ENSG00000114859.16	ENST00000265593.9	-	Canonical	-	358	379	FLMRKRLLFPALVTLLISTLTF	TMD	Nin	-0.366035	GAACCCA	2.63	45	48	TTCQRLPHPGHLHSHEVLDVCTGHHHPSSLWGLHACLCHWSSIWASGG*
CLCN2	P51788	ENSG00000114859.16	ENST00000265593.9	-	Canonical	-	528	548	IAHILPVMIAVILANAVAQSL	TMD	Nin	1.26263	GGATGTT	2.37	38	30	SPCGPQLHLPGPAFGTAQDQGPNAGPSGVP*
SPCS1	Q9Y6A9	ENSG00000114902.14	ENST00000619898.5	-	Canonical	-	45	64	FGWTVYIVMAGFAFSCLLTL	TMD	Nout	-0.887844	AAATAAT	2.14	36	1	L
SLC4A3	P48751	ENSG00000114923.17	ENST00000358055.8	ENST00000373760.6; ENST00000317151.7	Canonical	-	771	787	LLVFEEAFFKFCRAQDL	TMD	Nin	5.6373	CATTTTC	2.79	46	23	HLRDLLQALQGVHRAPTAAVLPP*
SLC4A3	P48751	ENSG00000114923.17	ENST00000358055.8	ENST00000373760.6; ENST00000317151.7	Canonical	-	793	817	RVWVGLWLVVFVLALVAAEGSFLVR	TMD	Nout	-2.43452	GGAGGGG	2.65	45	102	VPGCWSGAKWQCPAPHRGPPQPEEPAQYGTALTHPHARDLLHSLLPAQVQEQPLPGGQGSSHHRGLWHPHLHPGDGPGGLLHHRHLHAEADSAYRALSDLSR*
SLC4A3	P48751	ENSG00000114923.17	ENST00000358055.8	ENST00000373760.6; ENST00000317151.7	Canonical	-	826	843	IFAFLISLIFIYETFYKL	TMD	Nin	0.26106	CCCCCCC	0	39	82	QPEEPAQYGTALTHPHARDLLHSLLPAQVQEQPLPGGQGSSHHRGLWHPHLHPGDGPGGLLHHRHLHAEADSAYRALSDLSR*
SLC4A3	P48751	ENSG00000114923.17	ENST00000358055.8	ENST00000373760.6; ENST00000317151.7	Canonical	-	1026	1050	LDLLLIGSLGGLCGLFGLPWLTAAT	TMD	Nin	-1.24065	GGGGGCT	2.66	48	42	CAASDPIGCALWDLPVHGGHVPVWYPAVPAFVAHPHAGKTPS*
SLC4A3	P48751	ENSG00000114923.17	ENST00000358055.8	ENST00000373760.6; ENST00000317151.7	Canonical	-	1081	1096	QRVTGVLIASLVGLSI	TMD	Nin	2.46305	GGCAAAA	2.55	41	3	TPS*
ADAM23	O75077	ENSG00000114948.13	ENST00000264377.8	-	Canonical	-	9	24	RQPPLAGCSLAGASCG	Signal Peptide	Nin	5.19056	GGGGGCT	2.66	41	9	CCAQRSALE*
LMAN2L	Q9H0V9	ENSG00000114988.12	ENST00000264963.9	-	Canonical	-	14	35	WRRCLSARDGSRMLLLLLLLGS	Signal Peptide	Nin	2.99657	GGGCAAT	2.57	40	16	CHGDDPVYPPYPRYAK*
CCL20	P78556	ENSG00000115009.13	ENST00000358813.5	-	Canonical	-	1	21	MCCTKSLLLAALMSVLLLHLC	Signal Peptide	Nin	-0.499745	AAAGAAA	2.48	46	21	KVVCVRKSKTDLGEIYCASPQ*
SLC35F5	Q8WV83	ENSG00000115084.15	ENST00000245680.7	-	Canonical	-	66	85	RRRMALGIVILLLVDVIWVA	TMD	Nin	-1.31279	TTTTTTT	0	53	3	CRC*
SLC35F5	Q8WV83	ENSG00000115084.15	ENST00000245680.7	-	Canonical	-	104	125	TFAKTSMFVLYLLGFIIWKPWR	TMD	Nout	-0.0577055	TGAAAAA	2.46	50	1	T*
SLC35F5	Q8WV83	ENSG00000115084.15	ENST00000245680.7	-	Canonical	-	235	258	LTATQVAKISFFFCFVWFLANLSY	TMD	Nin	0.113264	GGTAAAC	2.82	55	4	PGRV*
SLC35F5	Q8WV83	ENSG00000115084.15	ENST00000245680.7	-	Canonical	-	267	288	VAIVNILSSTSGLFTLILAAVF	TMD	Nout	1.45177	TATTGTT	2.3	55	2	YD*
SLC35F5	Q8WV83	ENSG00000115084.15	ENST00000245680.7	-	Canonical	-	295	317	RFTLSKLLAVILSIGGVVLVNLA	TMD	Nin	0.262832	GGATATT	1.69	40	10	SNVLWFCRFV*
SLC35F5	Q8WV83	ENSG00000115084.15	ENST00000245680.7	-	Canonical	-	327	347	TVGSIWSLAGAMLYAVYIVMI	TMD	Nout	1.10493	CAATAAA	2.74	45	8	SSINVHYH*
SLC35F5	Q8WV83	ENSG00000115084.15	ENST00000245680.7	-	Canonical	-	394	409	KVVLMCIIINGLIGTV	TMD	Nout	1.67299	ATTTTTT	0.93	44	19	CRSYPCIFFIFYCNSPMPL*
SLC35F5	Q8WV83	ENSG00000115084.15	ENST00000245680.7	-	Canonical	-	413	437	FLWLWGCFLTSSLIGTLALSLTIPL	TMD	Nin	-2.14172	AATATTT	1.91	49	19	CFYMQKTSNSESSRRQRTV*
POMC	P01189	ENSG00000115138.11	ENST00000395826.7	ENST00000380794.5; ENST00000405623.5; ENST00000264708.7	Canonical	-	5	29	CCSRSGALLLALLLQASMEVRGWCL	Signal Peptide	Nin	1.13519	GAACCCC	1.84	43	43	PEVRHGPLPLGPIRPPQQQQQRQQRRRAEARGRLSGRRLRPAA*
GPD2	P43304	ENSG00000115159.17	ENST00000438166.7	ENST00000310454.10; ENST00000409674.5	Canonical	-	6	28	AVKGTILVGGGALATVLGLSQFA	Signal Peptide	Nin	1.71387	TGTTATT	2.3	45	26	WRRSNRKWLCARCCHQRTKNSPCRKR*
ACVR1	Q04771	ENSG00000115170.16	ENST00000434821.7	ENST00000682025.1; ENST00000683487.1; ENST00000682300.1; ENST00000683441.1; ENST00000684595.1; ENST00000263640.7; ENST00000409283.6; ENST00000683820.1; ENST00000684348.1; ENST00000672582.1; ENST00000673324.1; ENST00000424669.6; ENST00000539637.6; ENST00000410057.6	Canonical	-	122	146	LEVGLIILSVVFAVCLLACLLGVAL	TMD	Nout	-3.73222	TCCTTTT	2.13	50	22	SGTKNSGSPDYTVGVCRERQVW*
SLC30A3	Q99726	ENSG00000115194.11	ENST00000233535.9	-	Canonical	-	76	97	LYAACAVCFVFMAGEVVGGYLA	TMD	Nin	0.406025	GGGGGCT	2.66	47	63	FGLCGLPLDGHWHPPVPGLRPPAAQRLPHRGGCHAADRQHRSLCQPVNGLCAAPGWAPPQPRV*
SLC30A3	Q99726	ENSG00000115194.11	ENST00000233535.9	-	Canonical	-	109	128	LLADVGSMMGSLFSLWLSTR	TMD	Nout	2.57612	GGGGGGT	0.26	48	31	CHAADRQHRSLCQPVNGLCAAPGWAPPQPRV*
SLC30A3	Q99726	ENSG00000115194.11	ENST00000233535.9	-	Canonical	-	146	169	ALASVVSLWMVTGILLYLAFVRLL	TMD	Nin	-2.26818	GGAGGGG	2.65	49	1	A*
SLC30A3	Q99726	ENSG00000115194.11	ENST00000233535.9	-	Canonical	-	178	198	GAMLLTASIAVCANLLMAFVL	TMD	Nout	-0.175005	GGGGGAC	2.61	42	77	PPAELWGTGCLHPHLLQASIQGSRPHQHLPLLHLCPWIHRSHPPRRSSNPHGRYPPQCGVRTCAGYAVVGARSPGNP*
ITGB6	P18564	ENSG00000115221.13	ENST00000283249.7	ENST00000409872.1	Canonical	-	710	734	MIMLGVSLAILLIGVVLLCIWKLLV	TMD	Nout	-4.36731	AAAACAA	2.02	44	9	KGRPFHRLL
REEP6	Q96HR9	ENSG00000115255.12	ENST00000233596.8	-	Canonical	-	34	58	RYLAAGAVTLLSLYLLFGYGASLLC	TMD	Nin	-1.22169	CCCTTTC	2.38	51	74	LLRGQVRLPVVLHGSQALERGSHAVSARRASAVPKAPRGRRQNHERPQRASPGRGGRNNQERQAKPDPAAEGQV
NDUFS7	O75251	ENSG00000115286.21	ENST00000233627.14	-	Canonical	-	1	18	MAVLSAPGLRGFRILGLR	Signal Peptide	Nin	4.16944	TCCCAAA	2.66	35	13	TQQPGRVCGGQAG*
AUP1	Q9Y679	ENSG00000115307.17	ENST00000377526.4	-	Canonical	-	49	66	VFLVSCALPDSVLRRFVV	TMD	Nout	3.87487	CCCTCTA	2.4	47	2	TQ*
HTRA2	O43464	ENSG00000115317.13	ENST00000258080.8	-	Canonical	-	102	126	RSRAWLAVALGAGGAVLLLLWGGGR	TMD	Nin	-1.36403	CCCTTTC	2.38	44	29	LGPRGPYLERLRIRGGCRWAHCHQRPCGG*
GALNT3	Q14435	ENSG00000115339.15	ENST00000392701.8	ENST00000715282.1	Canonical	-	20	39	FWKLGAVIFFFIIVLVLMQR	TMD	Nin	-2.52076	AAACATT	2.27	49	0	*
TACR1	P25103	ENSG00000115353.11	ENST00000305249.10	-	Canonical	-	34	58	LWAAAYTVIVVTSVVGNVVVMWIIL	TMD	Nout	-0.860095	CTTTCCC	2.66	52	16	HRRCLRQYLLHDGCGL*
FN1	P02751	ENSG00000115414.21	ENST00000354785.11	-	Canonical	-	1	21	MLRGPGPGLLLLAVQCLGTAV	Signal Peptide	Nin	2.47577	GATAAAT	1.31	39	23	STVGADLPRQCVGLYLLWRKPRF*
PAPOLG	Q9BWT3	ENSG00000115421.13	ENST00000238714.8	-	Canonical	-	239	259	MLGFLGGVSWAMLVARTCQLY	TMD	Nin	1.1635	AAATCCA	2.85	44	2	IR*
UNC50	Q53HI1	ENSG00000115446.12	ENST00000357765.7	-	Canonical	-	84	108	FLVLLSIWLCVSTIGFGFVLDMGFF	TMD	Nout	-1.75517	TTTTTAT	1.18	55	89	STPGHFAFYPAFFHQPCYPDRHIYWIFSWKYLMVGCSWLLYLCNFPGIQCIAIFEKYSNSSVSICTSDSALRAFPGTGMELHPYSLFFL*
UNC50	Q53HI1	ENSG00000115446.12	ENST00000357765.7	-	Canonical	-	113	137	LLLWVVLIDCVGVGLLIATLMWFIS	TMD	Nin	-3.42318	ATTTATT	1.74	50	65	WIFSWKYLMVGCSWLLYLCNFPGIQCIAIFEKYSNSSVSICTSDSALRAFPGTGMELHPYSLFFL*
UNC50	Q53HI1	ENSG00000115446.12	ENST00000357765.7	-	Canonical	-	163	179	AFYPLLVILHFIQLFFI	TMD	Nin	0.297823	GAAAAAT	0.71	40	33	YSNSSVSICTSDSALRAFPGTGMELHPYSLFFL*
UNC50	Q53HI1	ENSG00000115446.12	ENST00000357765.7	-	Canonical	-	187	211	TFIGYLVGNTLWLVAVGYYIYVTFL	TMD	Nout	-0.433951	GAAATAA	1.16	47	0
USP34	Q70CQ2	ENSG00000115464.15	ENST00000398571.7	-	Canonical	-	1390	1411	LSRRVWELLMLLPTCPNMLMAF	TMD	Nin	2.64816	GGGAAAA	0.55	36	1	T*
USP34	Q70CQ2	ENSG00000115464.15	ENST00000398571.7	-	Canonical	-	1514	1534	WTVWQLDCLACLLKLICQFAV	TMD	Nout	2.0852	GGTATTT	2.29	49	20	SCSCPRNQFDSATYVCCLYV*
USP34	Q70CQ2	ENSG00000115464.15	ENST00000398571.7	-	Canonical	-	1580	1599	RLTEVFLVLVQGTSLIQRLM	TMD	Nin	2.47323	TCATTTA	2.62	52	12	TRLAKEIDSPYS*
USP34	Q70CQ2	ENSG00000115464.15	ENST00000398571.7	-	Canonical	-	2679	2702	RVRTSAAYLLVSLIPSNSFRQMFR	TMD	Nout	2.95962	TTATGTT	2.67	38	0	*
KCNJ13	O60928	ENSG00000115474.7	ENST00000233826.4	ENST00000410029.1	Canonical	-	134	158	AIALLAIQMLLGLMLEAFITGAFVA	TMD	Nout	-1.12578	CCCTCTA	2.4	39	27	NQCPGLSCTLSGKRKWQTLPDQCGFPP*
GGCX	P38435	ENSG00000115486.13	ENST00000233838.9	-	Canonical	-	64	79	LAVFRFLFGFLMVLDI	TMD	Nin	0.611106	GGGGGCA	2.55	45	63	TGHDAGPVLPDKLCVIPAAILVCVSPGQDIMEQPLLSVWVVGLSANIHGCKPLLVCGRSAECP*
GGCX	P38435	ENSG00000115486.13	ENST00000233838.9	-	Canonical	-	161	176	SYLYGLLAFQLTFMDA	TMD	Nout	2.20829	GAAAAAG	2.48	40	6	AGCRLG*
GGCX	P38435	ENSG00000115486.13	ENST00000233838.9	-	Canonical	-	197	219	LWNYAVLRGQIFIVYFIAGVKKL	TMD	Nin	1.17224	CTTTTTT	0.93	51	0	*
GGCX	P38435	ENSG00000115486.13	ENST00000233838.9	-	Canonical	-	358	377	LRHQLGAAFTLLYLLEQLFL	TMD	Nin	2.24451	GGTATTT	2.29	52	27	YTESAMEGSCRHAEAICHLPEPPASQV*
SF3B1	O75533	ENSG00000115524.17	ENST00000335508.11	-	Canonical	-	627	648	TTARAFAVVASALGIPSLLPFL	TMD	Nout	0.719099	GAAAGTT	1.87	51	12	SDHQCFGHCCLG*
SF3B1	O75533	ENSG00000115524.17	ENST00000335508.11	-	Canonical	-	665	687	IKIVQQIAILMGCAILPHLRSLV	TMD	Nin	1.80604	GAAGGGT	2.74	45	32	YPPTQRKGFGCFLEGYWVSYSSYGCRICQLLY*
SF3B1	O75533	ENSG00000115524.17	ENST00000335508.11	-	Canonical	-	1109	1133	RVCTTVAIAIVAETCSPFTVLPALM	TMD	Nin	1.94408	TTTAATG	2.87	43	1	G*
ST3GAL5	Q9UNP4	ENSG00000115525.18	ENST00000638572.2	-	Canonical	-	67	85	ILKCTLLVFGVWILYILKL	TMD	Nin	-1.35074	GTTATTT	2.51	46	0	*
IL1R2	P27930	ENSG00000115590.14	ENST00000332549.8	ENST00000393414.6	Canonical	-	1	16	MLRLYVLVMGVSAFTL	Signal Peptide	Nin	0.549967	TAAAAAT	1.26	54	0	*
IL1R1	P14778	ENSG00000115594.12	ENST00000410023.6	-	Canonical	-	338	359	MIGICVTLTVIIVCSVFIYKIF	TMD	Nout	-1.56461	TATTTTT	0.81	45	2	CV*
IL1RL2	Q9HB29	ENSG00000115598.10	ENST00000264257.7	-	Canonical	-	1	19	MWSLLLCGLSIALPLSVTA	Signal Peptide	Nin	0.502562	TAAAAAT	1.26	38	1	F*
IL1RL1	Q01638	ENSG00000115602.17	ENST00000233954.6	-	Canonical	-	1	20	MGFWILAILTILMYSTAAKF	Signal Peptide	Nin	-0.719623	TATTCCC	2.54	36	22	HSGKKSCVCLRPTSEVSTSCSC*
IL1RL1	Q01638	ENSG00000115602.17	ENST00000233954.6	-	Canonical	-	329	353	IYCIIAVCSVFLMLINVLVIILKMF	TMD	Nout	-2.50789	CTTTGTT	2.42	46	5	SPDSA*
IL18R1	Q13478	ENSG00000115604.12	ENST00000233957.7	ENST00000410040.5; ENST00000409599.5	Canonical	-	6	23	LPLTLWVLISVSTAESCT	Signal Peptide	Nin	2.19691	GAACCCA	2.63	45	9	KEFLENCFA*
IL18R1	Q13478	ENSG00000115604.12	ENST00000233957.7	ENST00000410040.5; ENST00000409599.5	Canonical	-	327	351	FTRGMIIAVLILVAVVCLVTVCVIY	TMD	Nout	-4.18469	TGAAAAT	2.79	36	21	WRGAHLCCGDFAQGVGETFWV*
IL18RAP	O95256	ENSG00000115607.10	ENST00000687160.1	ENST00000264260.6	Canonical	-	1	17	MLCLGWIFLWLVAGERI	Signal Peptide	Nin	0.454918	AAAACAA	2.02	47	2	SP*
IL18RAP	O95256	ENSG00000115607.10	ENST00000687160.1	ENST00000264260.6	Canonical	-	359	383	VLLYILLGTIGTLVAVLAASALLYR	TMD	Nout	-2.77828	CCTATTT	2.43	53	1	S*
SLC9A2	Q9UBY0	ENSG00000115616.3	ENST00000233969.3	-	Canonical	-	14	37	LPPMLLLLLLQVAGPVGALAETLL	Signal Peptide	Nin	1.08656	TTACCCC	2.41	37	33	PRADPLRDHPLDPAGLPGQDWLPSVSQVAHNSA*
SLC9A2	Q9UBY0	ENSG00000115616.3	ENST00000233969.3	-	Canonical	-	106	128	TIVPESCLLIMVGLLLGGIIFGV	TMD	Nin	-0.780754	GAACATT	2.65	36	60	WHDFLVCCGRDTLEFHWHWGVFVWYLPDRSIRPQRHHFAPEPALWQLNLSCRSCGCACCL*
SLC9A2	Q9UBY0	ENSG00000115616.3	ENST00000233969.3	-	Canonical	-	168	192	TIFWYAVVGTLWNSIGIGVSLFGIC	TMD	Nout	1.26613	GAACATT	2.65	35	3	SRQ*
SLC9A2	Q9UBY0	ENSG00000115616.3	ENST00000233969.3	-	Canonical	-	202	226	ITLLQNLLFGSLISAVDPVAVLAVF	TMD	Nin	1.99595	CTTTGTT	2.42	52	24	CGNRWGADWHLLGLYSGIYYSIHP*
SLC9A2	Q9UBY0	ENSG00000115616.3	ENST00000233969.3	-	Canonical	-	235	257	LYILVFGESLLNDAVTVVLYNLF	TMD	Nout	2.63224	GGGCTTT	1.69	35	10	YSGIYYSIHP*
SLC9A2	Q9UBY0	ENSG00000115616.3	ENST00000233969.3	-	Canonical	-	278	302	FFVVGIGGVLIGIFLGFIAAFTTRF	TMD	Nin	-2.38756	AGAAAAT	2.79	46	66	CISEILHDHQVLHEDAEQCQRNLDLHLHGCVYRGQEPRVELGLRLLHPGLLPHVASPGCFCPDSGH*
SLC9A2	Q9UBY0	ENSG00000115616.3	ENST00000233969.3	-	Canonical	-	369	384	VSETLIFIFMGVSTVG	TMD	Nin	2.6341	CATTCCC	2.54	37	3	PDL*
SLC9A2	Q9UBY0	ENSG00000115616.3	ENST00000233969.3	-	Canonical	-	389	412	WNWAFVCFTLAFCLMWRALGVFVL	TMD	Nout	-1.61073	GAAAAAA	0.38	44	28	IVYYGCHCCHILYCLHSGNNYSTTGGVS*
SLC9A2	Q9UBY0	ENSG00000115616.3	ENST00000233969.3	-	Canonical	-	430	454	FIIAYGGLRGAICFALVFLLPAAVF	TMD	Nin	-1.29636	GAAACAA	2.4	39	4	TSCQ*
UXS1	Q8NBZ7	ENSG00000115652.15	ENST00000283148.12	-	Canonical	-	15	35	RRRMKLLLGIALLAYVASVWG	Signal Peptide	Nin	-0.129498	GTTTTTA	1.23	51	22	IRKGSEKNFDNRRRRVRGLPSN*
ABCB6	Q9NP58	ENSG00000115657.14	ENST00000265316.9	-	Canonical	-	260	278	ALQLVVLICLGLMGLERAL	TMD	Nin	-0.0556506	GGGGGGT	0.26	38	114	WHWQYRLREQPAHLPVDPGAAVHVSAGGAAHLLPPARALTALAPGAPHRGGAADRGSGHIQCHRAAQLPGVQCHPHAGRHHHWHHLLQHVLQRLVWPHCVPVHESLPHPDHCGH*
ABCB6	Q9NP58	ENSG00000115657.14	ENST00000265316.9	-	Canonical	-	407	431	MFFNAWFGLIVFLCMSLYLTLTIVV	TMD	Nout	-2.59079	GGGTTTG	2.25	53	35	GVEVERFTGFTKSDPEPGDWARAPRRLPALRILCH*
SLC5A7	Q9GZV3	ENSG00000115665.9	ENST00000264047.3	ENST00000409059.5	Canonical	-	8	29	LIAIIVFYLLILLVGIWAAWRT	TMD	Nout	-3.8675	AGTTTAT	2.67	45	17	CTRLWPSLGSGTNWIFS*
SLC5A7	Q9GZV3	ENSG00000115665.9	ENST00000264047.3	ENST00000409059.5	Canonical	-	41	64	AIIVGGRDIGLLVGGFTMTATWVG	TMD	Nin	1.85045	AAAGGGG	2.1	44	77	VCDHVRPVSANLWKTHGRTPVYSCTDGRNVLGCSNFLCFGSHHQRDHRCGYAHFCHHLCTHCHSVHTGGRALFCGLH*
SLC5A7	Q9GZV3	ENSG00000115665.9	ENST00000264047.3	ENST00000409059.5	Canonical	-	82	104	LAWAQAPIGYSLSLILGGLFFAK	TMD	Nout	1.19709	TTTGGGA	2.54	44	37	SHHQRDHRCGYAHFCHHLCTHCHSVHTGGRALFCGLH*
SLC5A7	Q9GZV3	ENSG00000115665.9	ENST00000264047.3	ENST00000409059.5	Canonical	-	129	153	LLFIPALMGEMFWAAAIFSALGATI	TMD	Nin	0.0703348	CATTTTT	0.81	41	36	CRAVDQRPLCIVTSCSRRHRVHCCACQIPKAVAGNC*
SLC5A7	Q9GZV3	ENSG00000115665.9	ENST00000264047.3	ENST00000409059.5	Canonical	-	377	399	IVWVMRITVFVFGASATAMALLT	TMD	Nin	-0.665809	TTATGTT	2.67	39	27	FWPLPENNWRGAISVSSALDLLPWLLP*
SLC5A7	Q9GZV3	ENSG00000115665.9	ENST00000264047.3	ENST00000409059.5	Canonical	-	403	427	YGLWYLSSDLVYIVIFPQLLCVLFV	TMD	Nout	-0.689439	GAAATTT	1.31	48	2	SI*
SLC5A7	Q9GZV3	ENSG00000115665.9	ENST00000264047.3	ENST00000409059.5	Canonical	-	479	502	FKTLAMVTSFLTNICISYLAKYLF	TMD	Nin	0.963844	TAAATTA	2.51	35	1	R*
TAF1B	Q53T94	ENSG00000115750.17	ENST00000263663.10	-	Canonical	-	206	226	IVKMTMPQTLAFCYLSLLWQR	TMD	Nout	2.27267	CAAAAAA	0.93	52	17	NSRSWNIFRFASFSRHN*
TAF1B	Q53T94	ENSG00000115750.17	ENST00000263663.10	-	Canonical	-	354	372	YDVQAVAIIVVVLKLLFLL	TMD	Nin	-0.34982	ACAAAAA	2.02	43	12	MGRSKGQVPVEK*
BIRC6	Q9NR09	ENSG00000115760.16	ENST00000421745.7	-	Canonical	-	2335	2359	LVLFLLSMDFTCHADLLLFVCKVLA	TMD	Nout	1.03964	TATTTTA	1.11	55	19	SRRITGSSSRRSHGGRNSG*
BIRC6	Q9NR09	ENSG00000115760.16	ENST00000421745.7	-	Canonical	-	4391	4415	LYRALLELLRAIASCAAMVPLLLPL	TMD	Nin	0.393814	TGTTAAA	2.42	42	8	NRSKTRCV*
DCAF17	Q5H9S7	ENSG00000115827.14	ENST00000375255.8	-	Canonical	-	186	204	VLLYLAVFRVLPFSLVGIL	TMD	Nout	0.777323	GAAACTT	2.51	44	0	*
DCAF17	Q5H9S7	ENSG00000115827.14	ENST00000375255.8	-	Canonical	-	217	238	ATLSHGILIVMYSSGLVRLYSF	TMD	Nin	1.14195	TATTAAA	1.74	37	9	NHRHATTAL*
QPCT	Q16769	ENSG00000115828.17	ENST00000338415.8	-	Canonical	-	7	27	RRVVGTLHLLLLVAALPWASR	Signal Peptide	Nin	-0.0972522	GCAAAAT	2.35	39	0	*
SDC1	P18827	ENSG00000115884.11	ENST00000254351.9	ENST00000381150.5	Canonical	-	1	21	MRRAALWLWLCALALSLQPAL	Signal Peptide	Nin	-0.240008	TATTCCC	2.54	52	87	HVSRTHRPGGYSCLHLHPAGWRGAQGGRGCSPARSGAWPHRPGAGGHPPTQGDHTAPDHSSGLNDHSHHGPGARHLPPPQGHAAWPP*
SLC1A4	P43007	ENSG00000115902.11	ENST00000234256.4	-	Canonical	-	116	139	IAVAYFGLTTLSASALAVALAFII	TMD	Nin	-0.497098	GTTTCCC	2.66	39	15	LQSCGCSFPYVCNRL*
SLC1A4	P43007	ENSG00000115902.11	ENST00000234256.4	-	Canonical	-	221	240	MNILGLVLFALVLGVALKKL	TMD	Nout	-0.948294	GGGGAAA	0.38	54	60	IHLRIYIGPCYSWRNCSATYLFCFHTKKPIQIPPGPPRPICDSICYLLQLSDPSLYDEVH*
SLC1A4	P43007	ENSG00000115902.11	ENST00000234256.4	-	Canonical	-	258	282	TMVLVSWIMWYVPVGIMFLVGSKIV	TMD	Nin	0.328302	AAACCCA	2.25	41	31	IQIPPGPPRPICDSICYLLQLSDPSLYDEVH*
SLC1A4	P43007	ENSG00000115902.11	ENST00000234256.4	-	Canonical	-	297	321	YIFASILGHVIHGGIVLPLIYFVFT	TMD	Nout	0.0744516	GTTTATT	1.74	47	73	SPHRGHREHGRSSHLPVCGRGVHCATQQRRAQRRTDFHHSSDCHSVQCWSSRRASWRGPHHCHYPGGHWAAYS*
SLC1A4	P43007	ENSG00000115902.11	ENST00000234256.4	-	Canonical	-	418	440	VGAAGVPAGGVLTIAIILEAIGL	TMD	Nin	1.128	AAAGAAA	2.48	42	6	RRAGTC*
AAK1	Q2M2I8	ENSG00000115977.21	ENST00000409085.9	-	Canonical	-	51	66	VLAEGGFAIVFLVRTS	TMD	Nout	2.15217	GGGTTAC	2.67	38	1	H*
AAK1	Q2M2I8	ENSG00000115977.21	ENST00000409085.9	-	Canonical	-	238	260	IITTKADIWALGCLLYKLCYFTL	TMD	Nin	1.15587	GGATATT	1.69	42	8	LPGVLLLI*
KISS1R	Q969F8	ENSG00000116014.10	ENST00000234371.10	-	Canonical	-	204	228	FALYNLLALYLLPLLATCACYAAML	TMD	Nin	-1.76979	GGGCCCC	0.76	48	26	HPAVPGAAGAGPRGLLAPTQLRRLRA*
CD207	Q9UJ71	ENSG00000116031.9	ENST00000410009.5	-	Canonical	-	43	67	RAALICLTLVLVASVLLQAVLYPRF	TMD	Nin	-2.54275	GGGTTAT	1.44	49	41	CAFSVPEVKNQCGEGQRTDPDLNKKLGRSQYLKCPNPRVKK*
EPHA4	P54764	ENSG00000116106.12	ENST00000281821.7	ENST00000409938.5	Canonical	-	1	21	MAGIFYFALFSCLFGICDAVT	Signal Peptide	Nin	0.342299	AAAAAAT	0.33	41	17	YTNPNLPSVQCDGTQPE*
EPHA4	P54764	ENSG00000116106.12	ENST00000281821.7	ENST00000409938.5	Canonical	-	548	572	VLLVSVSGSVVLVVILIAAFVISRR	TMD	Nout	-2.16536	TGAAAAA	2.46	51	5	SYRSW*
DNAJC16	Q9Y2G8	ENSG00000116138.13	ENST00000375847.8	-	Canonical	-	6	28	LSISWQFLIVLVLILQILSALDF	Signal Peptide	Nin	-1.91355	AAATGAA	2.79	53	6	RKEIKL*
DNAJC16	Q9Y2G8	ENSG00000116138.13	ENST00000375847.8	-	Canonical	-	536	559	MMPLLSLIFSALFILFGTVIVQAF	TMD	Nout	-1.41291	TAAAAAA	0.93	37	6	RLCGGN*
GPX7	Q96SL4	ENSG00000116157.6	ENST00000361314.5	-	Canonical	-	1	19	MVAATVAAAWLLLWAAACA	Signal Peptide	Nin	-0.228423	GGGCCCC	0.76	55	3	PPL*
ANGPTL1	O95841	ENSG00000116194.13	ENST00000234816.7	ENST00000367629.1	Canonical	-	3	18	TFTWTLGVLFFLLVDT	Signal Peptide	Nin	0.0672239	GGGGCAA	2.02	51	5	RCKYH*
FAM20B	O75063	ENSG00000116199.12	ENST00000263733.5	-	Canonical	-	3	25	LKQRVVLLAILLVIFIFTKVFLI	Signal Peptide	Nin	-3.21404	CCCTGAA	2.86	52	18	RDTRAGGSHACHGHQENH*
NPHS2	Q9NP85	ENSG00000116218.13	ENST00000367615.9	-	Canonical	-	103	125	WLLVLISLLFIIMTFPFSIWFCV	TMD	Nin	-3.33666	TTTTCAT	2.32	50	0	*
NPHS2	Q9NP85	ENSG00000116218.13	ENST00000367615.9	-	Canonical	-	142	162	LLPGRAKGPGLFFFLPCLDTY	TMD	Nout	3.27068	GGAAAAT	1.26	35	12	CLSSPKQSCSCI*
ICMT	O60725	ENSG00000116237.16	ENST00000343813.10	-	Canonical	-	14	38	ARLSLATFLLGASVLALPLLTRAGL	TMD	Nin	-1.43166	GGGGTTT	0.93	35	10	CVRLRHAAKF*
ICMT	O60725	ENSG00000116237.16	ENST00000343813.10	-	Canonical	-	93	110	FGWYMCSLSLFHYSEYLV	TMD	Nout	3.07752	AAATATC	2.74	36	43	LLARTEADYLAQCHRAADGGLRRMSEEGGHVYSWLQFQPRGTE*
ICMT	O60725	ENSG00000116237.16	ENST00000343813.10	-	Canonical	-	153	177	LKQITWLSVTGLLMVVFGECLRKAA	TMD	Nin	0.67796	CCCCATC	2.41	52	35	LRRQLCPDSVAILPRSNRRRRNLTNSLFWRGVPGV*
ICMT	O60725	ENSG00000116237.16	ENST00000343813.10	-	Canonical	-	216	240	WFYWSIGTQVMLCNPICGVSYALTV	TMD	Nout	1.56202	AAAGGGG	2.1	37	6	GQGGPV
ELAPOR1	Q6UXG2	ENSG00000116299.17	ENST00000369939.8	-	Canonical	-	15	36	RGRTERRIPRLWRLLLWAGTAF	Signal Peptide	Nin	5.6547	CCCCATC	2.41	48	22	QGHRVLLLLQRRGVSGYEGPVM*
KCNC4	Q03721	ENSG00000116396.15	ENST00000438661.3	-	Canonical	-	338	361	AARDVLGFLRVVRFVRILRIFKLT	TMD	Nin	1.68064	GGGTAAT	2.07	52	0	*
EDEM3	Q9BZQ6	ENSG00000116406.20	ENST00000318130.13	-	Canonical	-	344	362	ARTWMDALLAFFPGLQVLK	TMD	Nout	2.94403	TCCTTTA	2.43	38	12	KARICRKYLLLI*
ATP5PB	P24539	ENSG00000116459.11	ENST00000369722.8	-	Canonical	-	1	17	MLSRVVLSAAATAAPSL	Signal Peptide	Nin	3.51547	AAAAGTT	1.49	35	6	SLWTDP*
RNF19B	Q6ZMZ0	ENSG00000116514.17	ENST00000235150.5	-	Canonical	-	347	371	LWQLGTLIGAPVGISLIAGIAIPAM	TMD	Nout	-0.0296976	AGTTATT	2.3	42	3	CCS*
RNF19B	Q6ZMZ0	ENSG00000116514.17	ENST00000235150.5	-	Canonical	-	409	433	VIASPVIAAVSVGIGVPIMLAYVYG	TMD	Nin	0.39396	GAATCCC	2.44	43	7	QHWGKQH*
SCAMP3	O14828	ENSG00000116521.12	ENST00000302631.8	-	Canonical	-	167	191	MYYLWMCSTLALLLNFLACLASFCV	TMD	Nin	-1.93183	CATTTTC	2.79	47	100	LRPGCALCPPGHWYPRLGIQWLDLCSGGAEGQHSSIRAHAAGRPALHWHCCARNCHAETDPLLIPPHRCQLSEGPARICCWCLLQPCGANRSCQCSRWGC*
SCAMP3	O14828	ENSG00000116521.12	ENST00000302631.8	-	Canonical	-	273	297	TAVSVLMLLVALLFTGIAVLGIVML	TMD	Nout	-2.96093	TGAAAAT	2.79	43	6	CLPGPV
LEPR	P48357	ENSG00000116678.20	ENST00000349533.11	-	Canonical	-	6	29	FCVVLLHWEFIYVITAFNLSYPIT	TMD	Nin	1.29059	GTTTAAT	2.74	42	7	FKWYSLF*
LEPR	P48357	ENSG00000116678.20	ENST00000349533.11	-	Canonical	-	840	862	AGLYVIVPVIISSSILLLGTLLI	TMD	Nout	-0.961549	TTTTATC	2.41	36	15	QAYSISDMWSSSFGA*
KIAA2013	Q8IYS2	ENSG00000116685.17	ENST00000376572.8	-	Canonical	-	13	37	LLSSSWARRLLCLLGLLLLLLWFGG	Signal Peptide	Nin	-2.61252	GGGTCCT	2.39	48	48	WSAGPGGQRLPGPGRGCQSAVGDSRGAGARRGAGLCALRAAAPAERAG*
SLC35D1	Q9NTN3	ENSG00000116704.8	ENST00000235345.6	-	Canonical	-	73	96	LCVGLGQMVATVAVLWVGKALRVV	TMD	Nout	1.18416	AGTTTTA	1.79	55	9	TQEDFFLGY*
SLC35D1	Q9NTN3	ENSG00000116704.8	ENST00000235345.6	-	Canonical	-	135	153	FTVLRRFSILFTMFAEGVL	TMD	Nin	1.82101	GATAAAC	2.44	39	53	RCPNSSKWCIRKTKIRFKRAGKIWTALLQCTVHDSAHPGHCVFHRRCTKGCGV*
SLC35D1	Q9NTN3	ENSG00000116704.8	ENST00000235345.6	-	Canonical	-	157	178	TFSWGIKMTVFAMIIGAFVAAS	TMD	Nout	0.376559	GGGAAAA	0.55	36	31	IWTALLQCTVHDSAHPGHCVFHRRCTKGCGV*
SLC35D1	Q9NTN3	ENSG00000116704.8	ENST00000235345.6	-	Canonical	-	217	239	YGLLYYNALFMILPTLAIAYFTG	TMD	Nin	-0.633105	AATAGTT	2.47	47	3	WLY*
SLC35D1	Q9NTN3	ENSG00000116704.8	ENST00000235345.6	-	Canonical	-	253	277	TLFLLQFTLSCVMGFILMYATVLCT	TMD	Nout	-2.09061	AAATATC	2.74	40	14	QHCWEPGIFLYHFH*
SLC35D1	Q9NTN3	ENSG00000116704.8	ENST00000235345.6	-	Canonical	-	282	303	ALTTTIVGCIKNILITYIGMVF	TMD	Nin	2.03612	GGGGAAA	0.38	47	4	RSSV
WLS	Q5T9L3	ENSG00000116729.14	ENST00000262348.9	-	Canonical	-	295	319	WMLLFGDIRQGIFYAMLLSFWIIFC	TMD	Nout	0.103888	GAATCCC	2.44	43	61	LLQYLDYRHWNRAGHGLHHRGWNLPLPLLPVSMLHGISGVSEHQWEAVQPASYEQSPAATL*
WLS	Q5T9L3	ENSG00000116729.14	ENST00000262348.9	-	Canonical	-	339	355	VGPIAVGSFCLFIFDMC	TMD	Nin	2.10522	GGTATTT	2.29	44	24	SGVSEHQWEAVQPASYEQSPAATL*
WLS	Q5T9L3	ENSG00000116729.14	ENST00000262348.9	-	Canonical	-	428	452	LIFRFKFLMLITLACAAMTVIFFIV	TMD	Nin	-3.12168	TAAAAAC	2.39	44	13	LWRRPVQWRSGCP*
PHTF1	Q9UMS5	ENSG00000116793.16	ENST00000369604.6	ENST00000393357.6	Canonical	-	97	120	LRIFVWLLLLYFMQVIAIVLYLMM	TMD	Nout	-3.84933	AAAATTA	1.58	43	6	TKNCKW*
[truncated: 23,098 more rows]

## Sheet: TMD-Slip Motifs (all candidate)
Gene Name	Uniprot ID	Ensembl Gene ID	Ensembl Transcript ID	Identical Transcripts	Ensembl Transcript Isorform	Splicing-Dependent Motif	N-terminal TMD Residue	C-terminal TMD Residue	TMD Sequence	Segment Classification	Topology	dGapp (kcal/ mol)	Slippery Heptad	dGfs (kcal/ mol)	Heptad-TMD Spacing	Length of Frameshifted Peptide	Frameshifted Peptide
TSPAN6	O43657	ENSG00000000003.16	ENST00000373020.9	-	Canonical	-	20	44	VLLIYTFIFWITGVILLAVGIWGKV	TMD	Nin	-2.96591	CGTTTTT	1.49	55	15	FGRTGRCHRRICFQT*
TSPAN6	O43657	ENSG00000000003.16	ENST00000373020.9	-	Canonical	-	62	85	FVLIATGTVIILLGTFGCFATCRA	TMD	Nout	-1.62257	GAATAAT	2.52	38	1	L*
TSPAN6	O43657	ENSG00000000003.16	ENST00000373020.9	-	Canonical	-	90	114	LKLYAMFLTLVFLVELVAAIVGFVF	TMD	Nin	-2.93897	AGAAAAA	2.46	55	3	RIS*
TNMD	Q9H2S6	ENSG00000000005.6	ENST00000373031.5	-	Canonical	-	29	50	LKICGLVFGILALTLIVLFWGS	TMD	Nin	-2.61014	CTTTAAA	1.86	54	20	KRIHWHLLRGSSKMFYQNSD*
TNMD	Q9H2S6	ENSG00000000005.6	ENST00000373031.5	-	Canonical	-	29	50	LKICGLVFGILALTLIVLFWGS	TMD	Nin	-2.61014	TAAAAAC	2.39	55	19	RIHWHLLRGSSKMFYQNSD*
FUCA2	Q9BTY2	ENSG00000001036.14	ENST00000002165.11	-	Canonical	-	55	78	FGIFIHWGVFSVPSFGSEWFWWYW	TMD	Nout	1.98632	TATTTTT	0.81	41	15	SGLWCQIHCLNFQTS*
NIPAL3	Q6P499	ENSG00000001461.18	ENST00000374399.9	-	Canonical	-	73	97	TKTWWLGLFLMLLGELGVFASYAFA	TMD	Nin	-1.45656	CTTTGTT	2.42	40	98	WLRFGCRGYLPAGDIRTQQSREDDRRECHQAPRELAFPFVHAGGDHSVLLAALLLQGEERQQHCRDSSLGGVTWLHDSGDSQGRGWDACLVHSREPAA*
NIPAL3	Q6P499	ENSG00000001461.18	ENST00000374399.9	-	Canonical	-	171	195	LVSWPFLLYMLVEIILFCLLLYFYK	TMD	Nout	-3.53371	CCCCATC	2.41	44	81	LLRDVRVHGGNRRLSGCVFESSLTDVRLLFDCQCGLHSVHNHCYHSRCNILPGLHRGGRAAHLHVCTGVPHCILGRLLNHA*
NIPAL3	Q6P499	ENSG00000001461.18	ENST00000374399.9	-	Canonical	-	300	322	VLHICMFALGCLIAFLGVFLITR	TMD	Nout	-2.23403	TTCTTTT	2.88	36	8	FLWGSGKQ*
NIPAL3	Q6P499	ENSG00000001461.18	ENST00000374399.9	-	Canonical	-	300	322	VLHICMFALGCLIAFLGVFLITR	TMD	Nout	-2.23403	GGAAAAC	2.39	43	1	Q*
ENPP4	Q9Y6X5	ENSG00000001561.7	ENST00000321037.5	-	Canonical	-	1	17	MKLLVILLFSGLITGFR	Signal Peptide	Nin	-0.104384	TGTTAAA	2.42	44	19	KCFYHKNISKPLQYCDRLV*
ENPP4	Q9Y6X5	ENSG00000001561.7	ENST00000321037.5	-	Canonical	-	1	17	MKLLVILLFSGLITGFR	Signal Peptide	Nin	-0.104384	TAAAAAT	1.26	45	18	CFYHKNISKPLQYCDRLV*
ENPP4	Q9Y6X5	ENSG00000001561.7	ENST00000321037.5	-	Canonical	-	1	17	MKLLVILLFSGLITGFR	Signal Peptide	Nin	-0.104384	AAATGTT	1.82	46	17	FYHKNISKPLQYCDRLV*
ENPP4	Q9Y6X5	ENSG00000001561.7	ENST00000321037.5	-	Canonical	-	1	17	MKLLVILLFSGLITGFR	Signal Peptide	Nin	-0.104384	TGTTTTT	1.49	47	16	YHKNISKPLQYCDRLV*
ENPP4	Q9Y6X5	ENSG00000001561.7	ENST00000321037.5	-	Canonical	-	1	17	MKLLVILLFSGLITGFR	Signal Peptide	Nin	-0.104384	TTTTATC	2.41	48	15	HKNISKPLQYCDRLV*
ENPP4	Q9Y6X5	ENSG00000001561.7	ENST00000321037.5	-	Canonical	-	1	17	MKLLVILLFSGLITGFR	Signal Peptide	Nin	-0.104384	AAAAACA	2.8	51	12	ISKPLQYCDRLV*
CFTR	P13569	ENSG00000001626.18	ENST00000003084.11	-	Canonical	-	73	94	LRRCFFWRFMFYGIFLYLGEVT	TMD	Nin	0.192915	CTTTATT	1.74	36	25	CEDTAPTPSHFWPSSHWNADENSYV*
CFTR	P13569	ENSG00000001626.18	ENST00000003084.11	-	Canonical	-	73	94	LRRCFFWRFMFYGIFLYLGEVT	TMD	Nin	0.192915	CATTTTT	0.81	47	14	WPSSHWNADENSYV*
CFTR	P13569	ENSG00000001626.18	ENST00000003084.11	-	Canonical	-	117	138	RSIAIYLGIGLCLLFIVRTLLL	TMD	Nout	-3.16683	TAAAATA	1.91	35	6	KYWTTC*
CFTR	P13569	ENSG00000001626.18	ENST00000003084.11	-	Canonical	-	117	138	RSIAIYLGIGLCLLFIVRTLLL	TMD	Nout	-3.16683	GAACAAA	2.77	50	1	I*
CFTR	P13569	ENSG00000001626.18	ENST00000003084.11	-	Canonical	-	117	138	RSIAIYLGIGLCLLFIVRTLLL	TMD	Nout	-3.16683	CAAATTT	1.86	51	0	*
CFTR	P13569	ENSG00000001626.18	ENST00000003084.11	-	Canonical	-	195	214	LALAHFVWIAPLQVALLMGL	TMD	Nin	0.907077	TGAAAAT	2.79	52	4	YPIC*
CFTR	P13569	ENSG00000001626.18	ENST00000003084.11	-	Canonical	-	195	214	LALAHFVWIAPLQVALLMGL	TMD	Nin	0.907077	AAATATC	2.74	53	3	PIC*
CFTR	P13569	ENSG00000001626.18	ENST00000003084.11	-	Canonical	-	218	240	LLQASAFCGLGFLIVLALFQAGL	TMD	Nout	-1.5708	GGAAAAA	0.93	41	2	ND*
CFTR	P13569	ENSG00000001626.18	ENST00000003084.11	-	Canonical	-	218	240	LLQASAFCGLGFLIVLALFQAGL	TMD	Nout	-1.5708	AAAAATG	2.57	42	1	D*
CFTR	P13569	ENSG00000001626.18	ENST00000003084.11	-	Canonical	-	309	333	AFFFSGFFVVFLSVLPYALIKGIIL	TMD	Nin	-0.79302	AAACAAA	2.39	35	10	NTGFLTKARI*
CFTR	P13569	ENSG00000001626.18	ENST00000003084.11	-	Canonical	-	309	333	AFFFSGFFVVFLSVLPYALIKGIIL	TMD	Nin	-0.79302	CAAAATA	1.91	36	9	TGFLTKARI*
CFTR	P13569	ENSG00000001626.18	ENST00000003084.11	-	Canonical	-	309	333	AFFFSGFFVVFLSVLPYALIKGIIL	TMD	Nin	-0.79302	GGATTTC	2.86	39	6	LTKARI*
CFTR	P13569	ENSG00000001626.18	ENST00000003084.11	-	Canonical	-	337	352	FTTISFCIVLRMAVTR	TMD	Nout	1.29813	GGGATTT	1.48	51	4	WGII*
CFTR	P13569	ENSG00000001626.18	ENST00000003084.11	-	Canonical	-	337	352	FTTISFCIVLRMAVTR	TMD	Nout	1.29813	GGAATTA	2.51	54	1	I*
CFTR	P13569	ENSG00000001626.18	ENST00000003084.11	-	Canonical	-	337	352	FTTISFCIVLRMAVTR	TMD	Nout	1.29813	ATTATTT	2.51	55	0	*
CFTR	P13569	ENSG00000001626.18	ENST00000003084.11	-	Canonical	-	913	937	YYVFYIYVGVADTLLAMGFFRGLPL	TMD	Nout	0.155759	TTTGGAT	2.87	45	0	*
CFTR	P13569	ENSG00000001626.18	ENST00000003084.11	-	Canonical	-	994	1018	FIQLLLIVIGAIAVVAVLQPYIFVA	TMD	Nin	-2.19396	CTTAAAA	1.58	40	14	RTMDTSCLRTAALL*
CFTR	P13569	ENSG00000001626.18	ENST00000003084.11	-	Canonical	-	1022	1037	VIVAFIMLRAYFLQTS	TMD	Nout	2.729	GAATTTA	1.01	45	70	TYCQLVLVPVNTALVPNENRNDFCHLLHCCYLHFHFNNRRRRRKSWYYPDFSHEYHEYIAVGCKLQHRCG*
CYP51A1	Q16850	ENSG00000001630.18	ENST00000003100.13	-	Canonical	-	1	20	MAAAAGMLLLGLLQAGGSVL	Signal Peptide	Nin	1.54634	CATTTTC	2.79	49	17	LPNSIPWACHSIWEKSN*
CYP51A1	Q16850	ENSG00000001630.18	ENST00000003100.13	-	Canonical	-	32	54	LLSMLLIACAFTLSLVYLIRLAA	TMD	Nout	-2.70924	AGAAAAT	2.79	37	2	CI*
CD99	P14209	ENSG00000002586.20	ENST00000381192.10	-	Canonical	-	1	21	MARGAALALLLFGLLGVLVAA	Signal Peptide	Nin	-1.59926	AGAAAAT	2.79	41	0	*
CD99	P14209	ENSG00000002586.20	ENST00000381192.10	-	Canonical	-	1	21	MARGAALALLLFGLLGVLVAA	Signal Peptide	Nin	-1.59926	GAACCCA	2.63	49	12	TQTDAKSKPQPP*
WNT16	Q9UBV4	ENSG00000002745.13	ENST00000222462.3	-	Canonical	-	3	27	RAALLGLARLCALWAALLVLFPYGA	Signal Peptide	Nin	-1.87567	GGGCATT	1.57	49	71	SGVREPVQTREMELHDHRRRHYRPDGRQPPLWLRAEQRHQRDSIYLCCDGCRPGAFCDQVMQCRQHDRVFL*
M6PR	P20645	ENSG00000003056.8	ENST00000000412.8	-	Canonical	-	191	215	ILLVTFASLVAVYVVGGFLYQRLVV	TMD	Nout	-1.23914	GGGGGAT	0.88	43	0	*
M6PR	P20645	ENSG00000003056.8	ENST00000000412.8	-	Canonical	-	191	215	ILLVTFASLVAVYVVGGFLYQRLVV	TMD	Nout	-1.23914	GGGGGAG	2.65	48	6	GVRRKG*
TFPI	P10646	ENSG00000003436.16	ENST00000233156.9	ENST00000392365.5	Canonical	-	8	26	VHALWASVCLLLNLAPAPL	Signal Peptide	Nin	1.91753	CAATATT	2.62	46	13	FHSTVRRIYIWGM*
TFPI	P10646	ENSG00000003436.16	ENST00000233156.9	ENST00000392365.5	Canonical	-	8	26	VHALWASVCLLLNLAPAPL	Signal Peptide	Nin	1.91753	TATTTTC	2.79	47	12	HSTVRRIYIWGM*
SLC7A2	P52569	ENSG00000003989.18	ENST00000494857.6	ENST00000522656.5; ENST00000640220.1	Canonical	-	101	125	LYTYVTVGELWAFITGWNLILSYVI	TMD	Nin	0.553951	TTTTTTT	0	41	23	CCVPYITSSRSFVFWSKRVCLGE*
SLC7A2	P52569	ENSG00000003989.18	ENST00000494857.6	ENST00000522656.5; ENST00000640220.1	Canonical	-	167	184	FFAVCLILLLAGLLSFGV	TMD	Nout	-1.43941	CAAAAAT	1.26	41	10	YISKCQRATF*
SLC7A2	P52569	ENSG00000003989.18	ENST00000494857.6	ENST00000522656.5; ENST00000640220.1	Canonical	-	193	211	VFTAVNILVLLFVMVAGFV	TMD	Nin	-0.577916	CTTTTAT	2.11	53	5	CLCGI*
SLC7A2	P52569	ENSG00000003989.18	ENST00000494857.6	ENST00000522656.5; ENST00000640220.1	Canonical	-	254	277	FTGTLAGAATCFYAFVGFDCIATT	TMD	Nout	1.31155	TGAAAAA	2.46	43	7	KPPSCSV*
SLC7A2	P52569	ENSG00000003989.18	ENST00000494857.6	ENST00000522656.5; ENST00000640220.1	Canonical	-	296	319	LLVCFMAYFGVSAALTLMMPYYLL	TMD	Nin	-1.7003	CATTTTC	2.79	37	47	PNASCNLCYGGGWVAFQMSSSNQFQNEDTNNCYFIIGCSGSFDGLSV*
SLC7A2	P52569	ENSG00000003989.18	ENST00000494857.6	ENST00000522656.5; ENST00000640220.1	Canonical	-	296	319	LLVCFMAYFGVSAALTLMMPYYLL	TMD	Nin	-1.7003	TTTCCCA	2.77	38	46	NASCNLCYGGGWVAFQMSSSNQFQNEDTNNCYFIIGCSGSFDGLSV*
SLC7A2	P52569	ENSG00000003989.18	ENST00000494857.6	ENST00000522656.5; ENST00000640220.1	Canonical	-	493	516	LVSFLVGFLAFLVLGLSVLTTYGV	TMD	Nin	-2.08645	GCAAAAA	2.02	35	50	SSLHGSILTIFASVQHLGEHLLDGPVKCRHLGQIQHLDGNWLPDLLFLWH*
SLC7A2	P52569	ENSG00000003989.18	ENST00000494857.6	ENST00000522656.5; ENST00000640220.1	Canonical	-	493	516	LVSFLVGFLAFLVLGLSVLTTYGV	TMD	Nin	-2.08645	GAACATT	2.65	55	30	LLDGPVKCRHLGQIQHLDGNWLPDLLFLWH*
SLC7A2	P52569	ENSG00000003989.18	ENST00000494857.6	ENST00000522656.5; ENST00000640220.1	Canonical	-	555	579	AFMVPFLPFLPAFSILVNIYLMVQL	TMD	Nin	0.49056	AGAAAAA	2.46	51	6	ICHSSK*
PLXND1	Q9Y4D7	ENSG00000004399.13	ENST00000324093.9	-	Canonical	-	1270	1294	TAIIVSIVICSVLLLLSVVALFVFC	TMD	Nout	-3.62162	CATCCCC	2.41	51	4	LPGV*
CD38	P28907	ENSG00000004468.13	ENST00000226279.8	-	Canonical	-	24	47	LCLGVSILVLILVVVLAVVVPRWR	TMD	Nin	-3.48597	ATTTATT	1.74	45	8	FKTSLQHY*
SLC22A16	Q86VW1	ENSG00000004809.14	ENST00000368919.8	-	Canonical	-	21	44	RVLYFICAFQNISCGIHYLASVFM	TMD	Nin	2.37038	TTATGTT	2.67	40	7	YGAVAEW*
SLC22A16	Q86VW1	ENSG00000004809.14	ENST00000368919.8	-	Canonical	-	152	175	WLAMLIQPLFMFGVLLGSVTFGYF	TMD	Nout	-0.593929	CTTTTTT	0.93	37	87	SCHGCKWLSCGGVCLCDGIHWHEVSDMGVCPFAFLFCSWNPAGGFDRILGQDLVALPDDPLHSDCPLYPVLLGAPRDTFLASLRGTI*
SLC22A16	Q86VW1	ENSG00000004809.14	ENST00000368919.8	-	Canonical	-	152	175	WLAMLIQPLFMFGVLLGSVTFGYF	TMD	Nout	-0.593929	GGGGTTT	0.93	50	74	CLCDGIHWHEVSDMGVCPFAFLFCSWNPAGGFDRILGQDLVALPDDPLHSDCPLYPVLLGAPRDTFLASLRGTI*
SLC22A16	Q86VW1	ENSG00000004809.14	ENST00000368919.8	-	Canonical	-	181	203	RRVVLWATSSSMFLFGIAAAFAV	TMD	Nin	-0.00982332	CTTTTTT	0.93	45	51	CSWNPAGGFDRILGQDLVALPDDPLHSDCPLYPVLLGAPRDTFLASLRGTI*
SLC22A16	Q86VW1	ENSG00000004809.14	ENST00000368919.8	-	Canonical	-	207	231	TFMAARFFLAMVASGYLVVGFVYVM	TMD	Nout	-1.21793	CCCCTTT	0.93	48	20	YPVLLGAPRDTFLASLRGTI*
SLC22A16	Q86VW1	ENSG00000004809.14	ENST00000368919.8	-	Canonical	-	239	260	RTWASVHLHSFFAVGTLLVALT	TMD	Nin	1.40745	ACAAAAA	2.02	44	2	NS*
SLC22A16	Q86VW1	ENSG00000004809.14	ENST00000368919.8	-	Canonical	-	239	260	RTWASVHLHSFFAVGTLLVALT	TMD	Nin	1.40745	AAAAATA	0.98	45	1	S*
SLC22A16	Q86VW1	ENSG00000004809.14	ENST00000368919.8	-	Canonical	-	239	260	RTWASVHLHSFFAVGTLLVALT	TMD	Nin	1.40745	AATAGTT	2.47	46	0	*
SLC22A16	Q86VW1	ENSG00000004809.14	ENST00000368919.8	-	Canonical	-	264	288	VRTWWLYQMILSTVTVPFILCCWVL	TMD	Nout	-1.54191	ACTTTTA	2.43	36	8	ITGPTRSC*
SLC22A16	Q86VW1	ENSG00000004809.14	ENST00000368919.8	-	Canonical	-	388	409	YLNLFLLGVVEIPAYTFVCIAM	TMD	Nout	0.965827	AAAATTT	0.93	41	14	CHRGSIWPHLSLYS*
SLC22A16	Q86VW1	ENSG00000004809.14	ENST00000368919.8	-	Canonical	-	388	409	YLNLFLLGVVEIPAYTFVCIAM	TMD	Nout	0.965827	CATTTAT	1.99	51	4	SLYS*
SLC22A16	Q86VW1	ENSG00000004809.14	ENST00000368919.8	-	Canonical	-	440	464	YILGVVTAMVGKFAIGAAFGLIYLY	TMD	Nout	0.117096	GTTTGTT	2.42	44	36	WDYGPPEWSVNTKASRNPWETASNYLGGGCKTGVRE*
SLC22A16	Q86VW1	ENSG00000004809.14	ENST00000368919.8	-	Canonical	-	501	524	IWIFIPQLFVGTMALLSGVLTLKL	TMD	Nout	-0.12616	GGAAAAA	0.93	38	12	NGSDYPQGFWSW*
ABCB5	Q2M3G0	ENSG00000004846.17	ENST00000404938.7	-	Canonical	-	45	69	ITLMILGILASLVNGACLPLMPLVL	TMD	Nin	-0.105559	TTATGTT	2.67	40	44	WNRCCCLDFWLHTDFLVDYNCSTTDQEDSKTVFSFSFGTGHRLV*
ABCB5	Q2M3G0	ENSG00000004846.17	ENST00000404938.7	-	Canonical	-	206	229	LTLVTLSTSPLIMASAAACSRMVI	TMD	Nout	1.26252	GGATTTT	0.88	48	35	WHKKDYSFKSVSWCCVLLYEWNLWTCFLVWNLLDS*
ABCB5	Q2M3G0	ENSG00000004846.17	ENST00000404938.7	-	Canonical	-	291	314	LGAVYFFMNGTYGLAFWYGTSLIL	TMD	Nin	1.4995	TATTTTC	2.79	44	3	PGY*
ABCB5	Q2M3G0	ENSG00000004846.17	ENST00000404938.7	-	Canonical	-	319	343	GYTIGTVLAVFFSVIHSSYCIGAAV	TMD	Nout	1.39787	GGAATTT	1.86	43	0	*
ABCB5	Q2M3G0	ENSG00000004846.17	ENST00000404938.7	-	Canonical	-	319	343	GYTIGTVLAVFFSVIHSSYCIGAAV	TMD	Nout	1.39787	ATTTAAA	1.86	44	22	KCFFQLSIKTIYQDSERSESQN*
ABCB5	Q2M3G0	ENSG00000004846.17	ENST00000404938.7	-	Canonical	-	319	343	GYTIGTVLAVFFSVIHSSYCIGAAV	TMD	Nout	1.39787	TAAAAAT	1.26	45	21	CFFQLSIKTIYQDSERSESQN*
ABCB5	Q2M3G0	ENSG00000004846.17	ENST00000404938.7	-	Canonical	-	319	343	GYTIGTVLAVFFSVIHSSYCIGAAV	TMD	Nout	1.39787	AAATGTT	1.82	46	20	FFQLSIKTIYQDSERSESQN*
ABCB5	Q2M3G0	ENSG00000004846.17	ENST00000404938.7	-	Canonical	-	734	752	IYSMIFVILGVICFVSYFM	TMD	Nout	-1.43359	GGAAAAC	2.39	35	32	QHRRLDNNISHRYSTNSRSNRFQDWRLNTKCN*
ABCB5	Q2M3G0	ENSG00000004846.17	ENST00000404938.7	-	Canonical	-	734	752	IYSMIFVILGVICFVSYFM	TMD	Nout	-1.43359	AATATTA	2.56	44	23	SHRYSTNSRSNRFQDWRLNTKCN*
ABCB5	Q2M3G0	ENSG00000004846.17	ENST00000404938.7	-	Canonical	-	831	854	FIYGWEMTFLILSIAPVLAVTGMI	TMD	Nin	-0.344189	GGAAAAA	0.93	38	6	SLRANV*
ABCB5	Q2M3G0	ENSG00000004846.17	ENST00000404938.7	-	Canonical	-	921	944	CYAFSHAFIYFAYAAGFRFGAYLI	TMD	Nout	1.28302	GGGGGCT	2.66	39	26	CASVCLVGKETKYRQPQSRREKARHM*
ABCB5	Q2M3G0	ENSG00000004846.17	ENST00000404938.7	-	Canonical	-	921	944	CYAFSHAFIYFAYAAGFRFGAYLI	TMD	Nout	1.28302	AAAGAAA	2.48	49	16	TKYRQPQSRREKARHM*
ABCB5	Q2M3G0	ENSG00000004846.17	ENST00000404938.7	-	Canonical	-	954	975	MFIVFTAIAYGAMAIGETLVLA	TMD	Nin	1.0063	GAATTTA	1.01	38	25	RVSRSLFLLSMSPRCFHPPWLIPQY*
ST7	Q9NRC1	ENSG00000004866.22	ENST00000323984.8	-	Canonical	-	18	42	WSWTYLWTVWFFIVLFLVYILRVPL	TMD	Nout	-4.34382	GATATTT	1.91	36	0	*
ST7	Q9NRC1	ENSG00000004866.22	ENST00000323984.8	-	Canonical	-	62	86	FYVALTGTSSLISGLILIFEWWYFR	TMD	Nin	-0.995727	AAATCCA	2.85	51	4	TKFI*
ST7	Q9NRC1	ENSG00000004866.22	ENST00000323984.8	-	Canonical	-	62	86	FYVALTGTSSLISGLILIFEWWYFR	TMD	Nin	-0.995727	AAATTTA	0.63	54	1	I*
ST7	Q9NRC1	ENSG00000004866.22	ENST00000323984.8	-	Canonical	-	62	86	FYVALTGTSSLISGLILIFEWWYFR	TMD	Nin	-0.995727	TTTATTT	1.23	55	0	*
SLC4A1	P02730	ENSG00000004939.16	ENST00000262418.12	-	Canonical	-	491	515	VWIGFWLILLVVLVVAFEGSFLVRF	TMD	Nout	-3.61561	GGGCCCC	0.76	49	69	PAQHSPPLPCAHGRYLLLCHDAAQVQEQLLFPWQAASGHRGLRGPHLHPDHGPGGFLHSGYLHPETLGA*
SLC4A1	P02730	ENSG00000004939.16	ENST00000262418.12	-	Canonical	-	704	728	LDLLLVVGMGGVAALFGMPWLSATT	TMD	Nin	-0.63857	CATCCCC	2.41	54	22	PGCTVWHLPLHGGHVAQRHPAL*
CALCR	P30988	ENSG00000004948.16	ENST00000426151.7	ENST00000394441.5	Canonical	-	148	172	LYYLAIVGHSLSIFTLVISLGIFVF	TMD	Nout	-1.36305	TTTTTTC	1.98	51	14	PPVHDGLQLFLDAL*
CALCR	P30988	ENSG00000004948.16	ENST00000426151.7	ENST00000394441.5	Canonical	-	297	321	LLYIIHGPVMAALVVNFFFLLNIVR	TMD	Nout	-0.70049	CTTTCCC	2.66	37	12	LETFQQDAWEDI*
HCCS	P53701	ENSG00000004961.15	ENST00000380762.5	ENST00000321143.8; ENST00000380763.7	Canonical	-	3	19	LSPSAPAVAVQASNASA	Signal Peptide	Nin	6.8906	TCCCATT	2.54	47	0	*
SPPL2B	Q8TCT7	ENSG00000005206.17	ENST00000613503.5	-	Canonical	-	345	369	FKACTLLLLVLFLYDIFFVFITPFL	TMD	Nin	-2.67875	GGGTTTC	2.24	48	16	RRHFGARAAGGLLPQV*
SPPL2B	Q8TCT7	ENSG00000005206.17	ENST00000613503.5	-	Canonical	-	345	369	FKACTLLLLVLFLYDIFFVFITPFL	TMD	Nin	-2.67875	CATTTTG	2.8	52	12	GARAAGGLLPQV*
SPPL2B	Q8TCT7	ENSG00000005206.17	ENST00000613503.5	-	Canonical	-	473	495	ALLYLVPCTLVTSCAVALWRREL	TMD	Nout	-0.553146	CCCAAAA	0.79	55	20	ITHVRGDGGWSPHAGAWEPS*
PON1	P27169	ENSG00000005421.9	ENST00000222381.8	-	Canonical	-	1	18	MAKLIALTLLGMGLALFR	Signal Peptide	Nin	-0.289124	TTTCATT	2.79	45	0	*
ABCB4	P21439	ENSG00000005471.19	ENST00000649586.2	ENST00000359206.8	Canonical	-	210	234	FIRGWKLTLVIMAISPILGLSAAVW	TMD	Nout	-0.72767	GAACAAA	2.77	38	17	RAGKVSETFRKCQRDWN*
ABCB4	P21439	ENSG00000005471.19	ENST00000649586.2	ENST00000359206.8	Canonical	-	210	234	FIRGWKLTLVIMAISPILGLSAAVW	TMD	Nout	-0.72767	TTTAGAA	2.76	48	7	KCQRDWN*
ABCB4	P21439	ENSG00000005471.19	ENST00000649586.2	ENST00000359206.8	Canonical	-	210	234	FIRGWKLTLVIMAISPILGLSAAVW	TMD	Nout	-0.72767	AGAAAAT	2.79	49	6	CQRDWN*
ABCB4	P21439	ENSG00000005471.19	ENST00000649586.2	ENST00000359206.8	Canonical	-	294	318	AISANISMGIAFLLIYASYALAFWY	TMD	Nin	-0.608136	TATTATT	1.62	51	0	*
ABCB4	P21439	ENSG00000005471.19	ENST00000649586.2	ENST00000359206.8	Canonical	-	333	357	AMTVFFSILIGAFSVGQAAPCIDAF	TMD	Nout	1.35214	GAATTTG	2.7	35	3	GVQ*
ABCB4	P21439	ENSG00000005471.19	ENST00000649586.2	ENST00000359206.8	Canonical	-	333	357	AMTVFFSILIGAFSVGQAAPCIDAF	TMD	Nout	1.35214	TTACCCT	2.81	45	3	FSS*
ABCB4	P21439	ENSG00000005471.19	ENST00000649586.2	ENST00000359206.8	Canonical	-	708	724	WPYFVVGTVCAIANGGL	TMD	Nin	2.60719	TTCTTTT	2.88	40	26	FYFLPSGFHVWESWRDPHQKTAVNGF*
ABCB4	P21439	ENSG00000005471.19	ENST00000649586.2	ENST00000359206.8	Canonical	-	708	724	WPYFVVGTVCAIANGGL	TMD	Nin	2.60719	TTTTTTT	0	41	25	YFLPSGFHVWESWRDPHQKTAVNGF*
ABCB4	P21439	ENSG00000005471.19	ENST00000649586.2	ENST00000359206.8	Canonical	-	708	724	WPYFVVGTVCAIANGGL	TMD	Nin	2.60719	GGGTTTC	2.24	48	18	HVWESWRDPHQKTAVNGF*
ABCB4	P21439	ENSG00000005471.19	ENST00000649586.2	ENST00000359206.8	Canonical	-	827	846	ATGTRLALIAQNIANLGTGI	TMD	Nin	4.43711	TAAAAAA	0.93	39	16	RTGSCWKDCNRGNRKY*
ABCB4	P21439	ENSG00000005471.19	ENST00000649586.2	ENST00000359206.8	Canonical	-	827	846	ATGTRLALIAQNIANLGTGI	TMD	Nin	4.43711	AAAAGAA	2.46	40	15	TGSCWKDCNRGNRKY*
ABCB4	P21439	ENSG00000005471.19	ENST00000649586.2	ENST00000359206.8	Canonical	-	827	846	ATGTRLALIAQNIANLGTGI	TMD	Nin	4.43711	AGAAAAT	2.79	54	1	Y*
ABCB4	P21439	ENSG00000005471.19	ENST00000649586.2	ENST00000359206.8	Canonical	-	827	846	ATGTRLALIAQNIANLGTGI	TMD	Nin	4.43711	AAATATT	1.14	55	0	*
ABCB4	P21439	ENSG00000005471.19	ENST00000649586.2	ENST00000359206.8	Canonical	-	850	873	FIYGWQLTLLLLAVVPIIAVSGIV	TMD	Nout	-1.68622	AAAATTT	0.93	40	0	*
ABCB4	P21439	ENSG00000005471.19	ENST00000649586.2	ENST00000359206.8	Canonical	-	850	873	FIYGWQLTLLLLAVVPIIAVSGIV	TMD	Nout	-1.68622	TGAAAAA	2.46	47	19	IVWTLQEFCAEGTHLWNYF*
ABCB4	P21439	ENSG00000005471.19	ENST00000649586.2	ENST00000359206.8	Canonical	-	968	988	MRFRDVILVFSAIVFGAVALG	TMD	Nout	0.110558	TAAATTT	1.86	40	0	*
ABCB4	P21439	ENSG00000005471.19	ENST00000649586.2	ENST00000359206.8	Canonical	-	968	988	MRFRDVILVFSAIVFGAVALG	TMD	Nout	0.110558	ATTTAAT	2.74	47	0	*
RHBDD2	Q6NTF9	ENSG00000005486.17	ENST00000006777.11	-	Canonical	-	63	87	LVTYIFVYENPISLLCGAIIIWRFA	TMD	Nout	0.456439	GGGGGAA	0.93	39	57	SGGCQRFHPSGLCHAGSHHRPFSDEAGPGVWHGCALSPGSVAPAGCLVAHSPDLFPQ*
ITGAL	P20701	ENSG00000005844.19	ENST00000356798.11	-	Canonical	-	5	21	CITVMAMALLSGFFFFA	Signal Peptide	Nin	0.458434	GGAGGGG	2.65	41	47	EQHRKPLSVPVGHRTLPASHPERFQLYLQVLGNDLGNRPHRWKHFGL*
ITGAL	P20701	ENSG00000005844.19	ENST00000356798.11	-	Canonical	-	5	21	CITVMAMALLSGFFFFA	Signal Peptide	Nin	0.458434	GGGGAAC	1.84	42	46	QHRKPLSVPVGHRTLPASHPERFQLYLQVLGNDLGNRPHRWKHFGL*
ITGAL	P20701	ENSG00000005844.19	ENST00000356798.11	-	Canonical	-	1090	1114	LYLYVLSGIGGLLLLLLIFIVLYKV	TMD	Nout	-4.72156	GGATCCC	2.61	36	7	RLPEAPP*
ITGA2B	P08514	ENSG00000005961.19	ENST00000262407.6	-	Canonical	-	8	32	LQALWLLEWVLLLLGPCAAPPAWAL	Signal Peptide	Nin	-0.440257	GGGCCCC	0.76	42	25	QPGGDGRRVPVPLEGRGRPVPLAAL*
YBX2	Q9Y2T7	ENSG00000006047.13	ENST00000007699.10	-	Canonical	-	6	30	AAAGATAVPAATVPATAAGVVAVVV	Signal Peptide	Nin	3.0263	CCCCCCG	2.72	48	33	GPESGGQAGAGNPSPGHCQMVQRPEWLRIHQQE*
ABCC8	Q09428	ENSG00000006071.16	ENST00000389817.8	-	Canonical	-	1000	1021	CAKYLSSAGILLLSLLVFSQLL	TMD	Nin	-0.203153	GGGCATT	1.57	52	37	CAVPRHVCHCGVDRAEGGQETAPQPAKPDHPSPHEVF*
ABCC8	Q09428	ENSG00000006071.16	ENST00000389817.8	-	Canonical	-	1249	1268	VRMEYIGACVVLIAAVTSIS	TMD	Nin	1.20929	GGGGGCT	2.66	40	94	CEAHPWAPENRGRELRGAPGTIADPKELARPREDPDPEPERALRQLPEAGAEARQCPHRPWTEDRDLRPHRQWEVLLLSCLLPHGGHVRRAHHH*
ABCC8	Q09428	ENSG00000006071.16	ENST00000389817.8	-	Canonical	-	1275	1290	LSAGLVGLGLTYALMV	TMD	Nout	1.56416	CCCAAAG	2.89	44	68	ELARPREDPDPEPERALRQLPEAGAEARQCPHRPWTEDRDLRPHRQWEVLLLSCLLPHGGHVRRAHHH*
CACNG3	O60359	ENSG00000006116.4	ENST00000005284.4	-	Canonical	-	11	35	LITTVGAFAAFSLMTIAVGTDYWLY	TMD	Nin	-0.666066	CCCTGAA	2.86	48	2	RC*
CACNG3	O60359	ENSG00000006116.4	ENST00000005284.4	-	Canonical	-	97	121	LLRAVRASSVFPILSVTLLFFGGLC	TMD	Nout	-0.102093	CAAAAAA	0.93	48	30	KLLLWLVLLFRSLLFHHRRNCRSGCRAHLY*
CACNG3	O60359	ENSG00000006116.4	ENST00000005284.4	-	Canonical	-	134	158	VILSAGIFFVSAGLSNIIGIIVYIS	TMD	Nin	0.52362	TGAAAAA	2.46	43	57	TSAVTSQIPLGVPEEIYFCPPPTLQVSIPEAVKFSLHRAQIPRPVPHQQRLPHHPFH*
CACNG3	O60359	ENSG00000006116.4	ENST00000005284.4	-	Canonical	-	177	201	WSFYFGAFSFIIAEIVGVVAVHIYI	TMD	Nout	-0.0276187	CCCCATC	2.41	47	10	QQRLPHHPFH*
CACNG3	O60359	ENSG00000006116.4	ENST00000005284.4	-	Canonical	-	177	201	WSFYFGAFSFIIAEIVGVVAVHIYI	TMD	Nout	-0.0276187	CATCCCT	2.81	55	2	FH*
TMEM132A	Q24JP5	ENSG00000006118.15	ENST00000453848.7	-	Canonical	-	850	874	MYALLGVFCVAIFIFLVNGVVFVLR	TMD	Nout	-3.13842	GGGGGAG	2.65	44	5	GELPL*
TMEM132A	Q24JP5	ENSG00000006118.15	ENST00000453848.7	-	Canonical	-	850	874	MYALLGVFCVAIFIFLVNGVVFVLR	TMD	Nout	-3.13842	GGAGGGG	2.65	45	4	ELPL*
TAC1	P20366	ENSG00000006128.12	ENST00000319273.10	-	Canonical	-	1	19	MKILVALAVFFLVSTQLFA	Signal Peptide	Nin	-0.117993	GGGCAAA	1.69	49	3	TGC*
CACNA1G	O43497	ENSG00000006283.18	ENST00000359106.10	-	Canonical	-	743	762	KYFGRGIMIAILVNTLSMGI	TMD	Nin	1.24153	TCCCTTT	2.66	36	93	WLHQESLQHLRWCHCGHQRVGDRGPAGGRPVGAADLPPDACAEAGALPAGAAAAAGGAHEDHGQRGHLLHAAYALHLHLQHPGHASLRLQVCL*
CACNA1G	O43497	ENSG00000006283.18	ENST00000359106.10	-	Canonical	-	743	762	KYFGRGIMIAILVNTLSMGI	TMD	Nin	1.24153	GAATCCC	2.44	42	87	LQHLRWCHCGHQRVGDRGPAGGRPVGAADLPPDACAEAGALPAGAAAAAGGAHEDHGQRGHLLHAAYALHLHLQHPGHASLRLQVCL*
CACNA1G	O43497	ENSG00000006283.18	ENST00000359106.10	-	Canonical	-	830	851	LSVLRTFRLMRVLKLVRFLPAL	TMD	Nin	2.57505	GAATTTT	0.71	53	0	*
CACNA1G	O43497	ENSG00000006283.18	ENST00000359106.10	-	Canonical	-	865	887	VATFCMLLMLFIFIFSILGMHLF	TMD	Nout	-3.42304	GAACAAA	2.77	38	85	SPLQWYGLHVVLGGPLFHCPHDLRQLRALQFAGRHSGGGLPGGGNQQTGRCEWTVKLYSAACRLPGGRCQQVRIRARFLLTQPGW*
CACNA1G	O43497	ENSG00000006283.18	ENST00000359106.10	-	Canonical	-	1829	1852	IYFVSFVLTAQFVLVNVVIAVLMK	TMD	Nout	-0.271073	GGGCCCC	0.76	44	34	RQPRQPQAWGSAPSGPREISLPLFPGAPHGQAAV*
MAP3K9	P80192	ENSG00000006432.16	ENST00000554752.7	-	Canonical	-	747	770	RRCEVALLGCGAVLAATGLGFDLL	TMD	Nout	0.263918	CCCCCCA	0.79	39	44	IPKAFQEGGAHAVARRPLCLPDAALPLLHLRVQLHTLPAALRQR*
AGK	Q53H12	ENSG00000006530.18	ENST00000649286.2	ENST00000648068.1; ENST00000650547.1	Canonical	-	12	31	WKKTTAGLCLLTWGGHWLYG	Signal Peptide	Nin	2.36484	TGAAAAA	2.46	49	16	KCCPDFTFIWHGCDYC*
AGK	Q53H12	ENSG00000006530.18	ENST00000649286.2	ENST00000648068.1; ENST00000650547.1	Canonical	-	12	31	WKKTTAGLCLLTWGGHWLYG	Signal Peptide	Nin	2.36484	AAAAAAT	0.33	50	15	CCPDFTFIWHGCDYC*
PHTF2	Q8N3S3	ENSG00000006576.17	ENST00000422959.8	-	Canonical	-	102	124	VIFFWLLVLYLLQVAAIVLFCST	TMD	Nin	-2.74579	GGGTAAA	1.19	41	14	KKKEIKKSSPFGST*
PHTF2	Q8N3S3	ENSG00000006576.17	ENST00000422959.8	-	Canonical	-	102	124	VIFFWLLVLYLLQVAAIVLFCST	TMD	Nin	-2.74579	GAAATTA	1.96	46	9	KKSSPFGST*
PHTF2	Q8N3S3	ENSG00000006576.17	ENST00000422959.8	-	Canonical	-	463	485	IGYQIFGNAVSLILGLTPFVFRL	TMD	Nin	1.58726	CTTTTTT	0.93	48	9	FALCSRKNL*
PHTF2	Q8N3S3	ENSG00000006576.17	ENST00000422959.8	-	Canonical	-	463	485	IGYQIFGNAVSLILGLTPFVFRL	TMD	Nin	1.58726	TTTTTTG	1.99	49	8	ALCSRKNL*
PHTF2	Q8N3S3	ENSG00000006576.17	ENST00000422959.8	-	Canonical	-	513	537	VIVLSMVIISFVVRVSLVWIFFFLL	TMD	Nout	-2.548	GAAGAAA	2.86	36	14	STEYKNVAISPFLS*
PHTF2	Q8N3S3	ENSG00000006576.17	ENST00000422959.8	-	Canonical	-	513	537	VIVLSMVIISFVVRVSLVWIFFFLL	TMD	Nout	-2.548	AAAAATG	2.57	42	8	VAISPFLS*
PHTF2	Q8N3S3	ENSG00000006576.17	ENST00000422959.8	-	Canonical	-	600	621	VIVSSAFLLTISVVFICCAQLL	TMD	Nin	-0.827286	TAAAAAA	0.93	37	1	I*
PHTF2	Q8N3S3	ENSG00000006576.17	ENST00000422959.8	-	Canonical	-	600	621	VIVSSAFLLTISVVFICCAQLL	TMD	Nin	-0.827286	AATATTA	2.56	44	2	TY*
PHTF2	Q8N3S3	ENSG00000006576.17	ENST00000422959.8	-	Canonical	-	600	621	VIVSSAFLLTISVVFICCAQLL	TMD	Nin	-0.827286	GATAAAC	2.44	50	9	PLLENGEKT*
PHTF2	Q8N3S3	ENSG00000006576.17	ENST00000422959.8	-	Canonical	-	632	653	YNWELVIWCISLTLFLLRFVTL	TMD	Nout	-1.74475	GAATAAT	2.52	38	6	CFKTGY*
PHTF2	Q8N3S3	ENSG00000006576.17	ENST00000422959.8	-	Canonical	-	632	653	YNWELVIWCISLTLFLLRFVTL	TMD	Nout	-1.74475	TGTTTTA	1.79	40	4	KTGY*
PHTF2	Q8N3S3	ENSG00000006576.17	ENST00000422959.8	-	Canonical	-	632	653	YNWELVIWCISLTLFLLRFVTL	TMD	Nout	-1.74475	TTTAAAA	0.3	41	3	TGY*
PHTF2	Q8N3S3	ENSG00000006576.17	ENST00000422959.8	-	Canonical	-	632	653	YNWELVIWCISLTLFLLRFVTL	TMD	Nout	-1.74475	TCCTTTT	2.13	54	0	*
CCL26	Q9Y258	ENSG00000006606.9	ENST00000005180.9	ENST00000394905.2	Canonical	-	1	25	MMGLSLASAVLLASLLSLHLGTATR	Signal Peptide	Nin	-0.130215	GAAAAAA	0.38	52	16	MGAKIHFFTENSETIV
TBXA2R	P21731	ENSG00000006638.13	ENST00000375190.10	-	Canonical	-	63	86	FLTFLCGLVLTDFLGLLVTGTIVV	TMD	Nin	-0.818633	GGGTATC	2.67	46	210	HPALLAPGGRLAAPRLGHRGAGVGGRAGAGPAAPAGRGSLHRAIPGVLVLPDAGRRVRGRGLRAALLHAGRPLGRAVLPAEHGQRGHPVPRLPRAGGGPAASPGLRGGDDGSAPGDHGGGQRVLAAPSGLHRPDSAAKPACHEPRRAAVPHHGEGAAHLLARGHLEPDPGPLGVYPVPPRRAPASPASPQHPAQVAVPPAPAHAALRAAV
TBXA2R	P21731	ENSG00000006638.13	ENST00000375190.10	-	Canonical	-	102	126	CRLCRFMGVVMIFFGLSPLLLGAAM	TMD	Nout	-1.38177	CCCGGGG	2.72	52	164	VLVLPDAGRRVRGRGLRAALLHAGRPLGRAVLPAEHGQRGHPVPRLPRAGGGPAASPGLRGGDDGSAPGDHGGGQRVLAAPSGLHRPDSAAKPACHEPRRAAVPHHGEGAAHLLARGHLEPDPGPLGVYPVPPRRAPASPASPQHPAQVAVPPAPAHAALRAAV
TBXA2R	P21731	ENSG00000006638.13	ENST00000375190.10	-	Canonical	-	243	266	MMAQLLGIMVVASVCWLPLLVFIA	TMD	Nin	-1.30309	GGACCCC	2.61	37	39	LGVYPVPPRRAPASPASPQHPAQVAVPPAPAHAALRAAV
IFRD1	O00458	ENSG00000006652.15	ENST00000403825.8	ENST00000675578.1; ENST00000005558.8	Canonical	-	12	31	RGSSAGGGGSGAAAATAATA	Signal Peptide	Nin	5.18462	GGGATTA	2.13	54	1	N*
IFRD1	O00458	ENSG00000006652.15	ENST00000403825.8	ENST00000675578.1; ENST00000005558.8	Canonical	-	238	257	TVLHISSLLAWTLLLTICPI	TMD	Nout	0.837138	CTTTTTT	0.93	46	1	L*
IFRD1	O00458	ENSG00000006652.15	ENST00000403825.8	ENST00000675578.1; ENST00000005558.8	Canonical	-	238	257	TVLHISSLLAWTLLLTICPI	TMD	Nout	0.837138	TTTTTAT	1.18	47	0	*
COX10	Q12887	ENSG00000006695.12	ENST00000261643.8	ENST00000664217.1	Canonical	-	184	203	FDWPCFLLTSVGTGLASCAA	TMD	Nout	2.38338	GGGAGTT	2.04	43	86	CHSDLGGESTHRSPGALQHFPVYLLLHTTEKDQHCQHMGRSCGWGHPACHGLDSGHGQPRCWRISPGRNPLLLAVSSFQRPELGPP*
COX10	Q12887	ENSG00000006695.12	ENST00000261643.8	ENST00000664217.1	Canonical	-	378	401	TWTFPIMALPINAYISYLGFRFYV	TMD	Nout	1.35794	CCCTCCC	2.13	39	2	QL
ADIPOR2	Q86V24	ENSG00000006831.10	ENST00000357103.5	-	Canonical	-	181	201	KVVFGLFFLGAILCLSFSWLF	TMD	Nout	-2.30091	GGGCATT	1.57	55	45	CSHYSLPVGHVCHPSVSGSKSRSVFGPRPEWNHSYLALCHLGGVP*
ADIPOR2	Q86V24	ENSG00000006831.10	ENST00000357103.5	-	Canonical	-	218	240	LDYSGIALLIMGSFVPWLYYSFY	TMD	Nin	-0.14977	TTTGGGC	2.75	42	19	PRPEWNHSYLALCHLGGVP*
ADIPOR2	Q86V24	ENSG00000006831.10	ENST00000357103.5	-	Canonical	-	218	240	LDYSGIALLIMGSFVPWLYYSFY	TMD	Nin	-0.14977	GGGCCTA	2.26	43	18	RPEWNHSYLALCHLGGVP*
ADIPOR2	Q86V24	ENSG00000006831.10	ENST00000357103.5	-	Canonical	-	274	298	YRGVRAGVFLGLGLSGIIPTLHYVI	TMD	Nin	1.00816	TTTCCCT	2.38	38	3	WQM*
PROM1	O43490	ENSG00000007062.12	ENST00000447510.7	ENST00000510224.5	Canonical	-	1	18	MALVLGSLLLLGLCGNSF	Signal Peptide	Nin	0.616168	TTTCCCA	2.77	52	12	RRYFEKILTEGI*
PROM1	O43490	ENSG00000007062.12	ENST00000447510.7	ENST00000510224.5	Canonical	-	107	131	AGIILCCVLGLLFIILMPLVGYFFC	TMD	Nout	-3.6501	AATAATA	1.96	36	26	KHWHLLWFCGKSPGKNPDQKESETGR*
PROM1	O43490	ENSG00000007062.12	ENST00000447510.7	ENST00000510224.5	Canonical	-	107	131	AGIILCCVLGLLFIILMPLVGYFFC	TMD	Nout	-3.6501	GGCAAAT	2.88	47	15	SPGKNPDQKESETGR*
PROM1	O43490	ENSG00000007062.12	ENST00000447510.7	ENST00000510224.5	Canonical	-	433	457	YWWLGGLVICSLLTLIVIFYYLGLL	TMD	Nout	-4.94982	GGAAAAA	0.93	54	3	TDL*
PROM1	O43490	ENSG00000007062.12	ENST00000447510.7	ENST00000510224.5	Canonical	-	483	507	LMVGVGLSFLFCWILMIIVVLTFVF	TMD	Nin	-3.87462	ATTTAAT	2.74	39	0	*
PROM1	O43490	ENSG00000007062.12	ENST00000447510.7	ENST00000510224.5	Canonical	-	483	507	LMVGVGLSFLFCWILMIIVVLTFVF	TMD	Nin	-3.87462	TAATAAA	2.74	40	7	IKNEAHF*
PROM1	O43490	ENSG00000007062.12	ENST00000447510.7	ENST00000510224.5	Canonical	-	483	507	LMVGVGLSFLFCWILMIIVVLTFVF	TMD	Nin	-3.87462	AAAAATG	2.57	43	4	EAHF*
PROM1	O43490	ENSG00000007062.12	ENST00000447510.7	ENST00000510224.5	Canonical	-	483	507	LMVGVGLSFLFCWILMIIVVLTFVF	TMD	Nin	-3.87462	TTTTGAA	2.46	48	4	TSLQ*
DNAH9	Q9NYC9	ENSG00000007174.18	ENST00000262442.9	-	Canonical	-	2610	2632	FSVFVLSFPGADALSSIYSIILT	TMD	Nin	3.55082	CATTTTC	2.79	52	23	PGHSLLLSGMCEIHMGSYKALSA*
DNAH9	Q9NYC9	ENSG00000007174.18	ENST00000262442.9	-	Canonical	-	2610	2632	FSVFVLSFPGADALSSIYSIILT	TMD	Nin	3.55082	GGGCATT	1.57	55	20	SLLLSGMCEIHMGSYKALSA*
SLC13A2	Q13183	ENSG00000007216.16	ENST00000314669.10	-	Canonical	-	330	346	KAISILFVILVLLWFTR	TMD	Nin	-1.84631	AAACCCA	2.25	50	37	REAEGPSWPPRLEDGEPEDAVEYRVIAGWWLCPGQGQ*
SLC13A2	Q13183	ENSG00000007216.16	ENST00000314669.10	-	Canonical	-	507	528	LATSLAFMLPVATPPNAIVFSF	TMD	Nout	3.15179	TTTCCCC	1.98	39	24	LLGTVQHHSPVPAKPGQHHHTKPL
CEACAM7	Q14002	ENSG00000007306.15	ENST00000401731.6	ENST00000006724.7	Canonical	-	9	30	YRVCIPWQGLLLTASLLTFWNL	Signal Peptide	Nin	0.453984	AAAAAAT	0.33	53	31	YKSRKCPRARTQRSRDNIPQWNPADPERHPQ*
SCN4A	P35499	ENSG00000007314.12	ENST00000435607.3	-	Canonical	-	127	150	VLIHALFSMFIMITILTNCVFMTM	TMD	Nin	-0.777064	GGACCCC	2.61	40	105	LELAGLQCHHDGVPDRVCGLGQHLSPEDLPGAAGPQNHHGHPRAEDDRGGPDPVGEKAVGCDDPHCLLPERLCAGRTAALHGKPEAEVCALAPAVQRHQHHVVQQ*
SCN4A	P35499	ENSG00000007314.12	ENST00000435607.3	-	Canonical	-	193	210	WNWLDFSVIMMAYLTEFV	TMD	Nout	2.43762	GAAAAAG	2.48	37	48	AVGCDDPHCLLPERLCAGRTAALHGKPEAEVCALAPAVQRHQHHVVQQ*
SCN4A	P35499	ENSG00000007314.12	ENST00000435607.3	-	Canonical	-	579	597	FVDLGITICIVLNTLFMAM	TMD	Nout	0.608321	GGACCCC	2.61	35	67	LRVFPAGLEYLRQHHRHPQPGRARPGQRTGTVCATLLPSAAGLQAGQVVANAEHAHQDHWQFSGGAG*
SCN4A	P35499	ENSG00000007314.12	ENST00000435607.3	-	Canonical	-	1096	1119	AWCWLDFLIVDVSIISLVANWLGY	TMD	Nout	-0.128524	CATCCCC	2.41	37	37	LHHECAACLPHLLADLQHHGCQPVCRQVLLLHQHHHL*
SCN4A	P35499	ENSG00000007314.12	ENST00000435607.3	-	Canonical	-	1475	1499	LMMSLPALFNIGLLLFLVMFIYSIF	TMD	Nin	-2.75565	CCCCATC	2.41	44	8	PQQRAPRL*
ST7L	Q8TDW4	ENSG00000007341.19	ENST00000358039.9	-	Canonical	-	33	57	LRAGLAGTGASLWFVAGLGLLYALR	TMD	Nin	-1.02582	AATATTT	1.91	37	2	YI*
ST7L	Q8TDW4	ENSG00000007341.19	ENST00000358039.9	-	Canonical	-	33	57	LRAGLAGTGASLWFVAGLGLLYALR	TMD	Nin	-1.02582	TTTTATT	0.81	52	0	*
ST7L	Q8TDW4	ENSG00000007341.19	ENST00000358039.9	-	Canonical	-	80	103	FYVALTGTSSLISGLIFIFEWWYF	TMD	Nout	-0.578695	AGAAAAT	2.79	37	0	*
ST7L	Q8TDW4	ENSG00000007341.19	ENST00000358039.9	-	Canonical	-	80	103	FYVALTGTSSLISGLIFIFEWWYF	TMD	Nout	-0.578695	AAATGAA	2.79	38	9	NQQTEFVRM*
ST7L	Q8TDW4	ENSG00000007341.19	ENST00000358039.9	-	Canonical	-	80	103	FYVALTGTSSLISGLIFIFEWWYF	TMD	Nout	-0.578695	GAATTTG	2.7	44	3	VRM*
ST7L	Q8TDW4	ENSG00000007341.19	ENST00000358039.9	-	Canonical	-	80	103	FYVALTGTSSLISGLIFIFEWWYF	TMD	Nout	-0.578695	AAACCCT	1.86	53	9	SKSFQRSRI*
ST7L	Q8TDW4	ENSG00000007341.19	ENST00000358039.9	-	Canonical	-	80	103	FYVALTGTSSLISGLIFIFEWWYF	TMD	Nout	-0.578695	CCCTCTA	2.4	54	8	KSFQRSRI*
ST7L	Q8TDW4	ENSG00000007341.19	ENST00000358039.9	-	Canonical	-	80	103	FYVALTGTSSLISGLIFIFEWWYF	TMD	Nout	-0.578695	TCTAAAT	2.33	55	7	SFQRSRI*
RHBDF1	Q96CC6	ENSG00000007384.15	ENST00000262316.10	-	Canonical	-	653	675	FYRLWLSLFLHAGILHCLVSICF	TMD	Nout	-1.33907	GGGTCCT	2.39	42	48	CWLPVRHPGLPLRGALPELADPGAALACLLQAAGCGALPLHLWAAAVD*
RHBDF1	Q96CC6	ENSG00000007384.15	ENST00000262316.10	-	Canonical	-	773	792	ISGFISGLFLSFAFLPYISF	TMD	Nout	0.595521	CATCCCC	2.41	45	2	LH*
PIGQ	Q9BRB3	ENSG00000007541.17	ENST00000321878.10	ENST00000409527.6	Canonical	-	474	491	RLLVVAVQGLIHLLVDLI	TMD	Nout	2.33372	GATAAAC	2.44	40	49	PTALQPRGAHLPPPQLWLPPQALLGRPVPQAVPWGAHLPLEAERGQAGL
PIGQ	Q9BRB3	ENSG00000007541.17	ENST00000321878.10	ENST00000409527.6	Canonical	-	474	491	RLLVVAVQGLIHLLVDLI	TMD	Nout	2.33372	AAACCCA	2.25	41	48	TALQPRGAHLPPPQLWLPPQALLGRPVPQAVPWGAHLPLEAERGQAGL
FMO3	P31513	ENSG00000007933.13	ENST00000367755.9	-	Canonical	-	4	22	KVAIIGAGVSGLASIRSCL	Signal Peptide	Nin	2.90111	TTTCCCA	2.77	46	6	RLPISR*
FMO3	P31513	ENSG00000007933.13	ENST00000367755.9	-	Canonical	-	4	22	KVAIIGAGVSGLASIRSCL	Signal Peptide	Nin	2.90111	CCCATTT	1.72	50	2	SR*
FMO3	P31513	ENSG00000007933.13	ENST00000367755.9	-	Canonical	-	4	22	KVAIIGAGVSGLASIRSCL	Signal Peptide	Nin	2.90111	ATTTCCC	2.66	51	1	R*
NOX1	Q9Y5S8	ENSG00000007952.18	ENST00000372966.8	-	Canonical	-	204	228	FWYTHHLFIFYILGLGIHGIGGIVR	TMD	Nin	0.380496	TCCCCCT	2.13	37	0	*
SYPL1	Q16563	ENSG00000008282.10	ENST00000455385.7	-	Canonical	-	99	122	FYVTFAVFVFLYCIAALLLYVGYT	TMD	Nout	-3.63988	TATTAAA	1.74	37	8	NSYWSQYY*
SYPL1	Q16563	ENSG00000008282.10	ENST00000455385.7	-	Canonical	-	99	122	FYVTFAVFVFLYCIAALLLYVGYT	TMD	Nout	-3.63988	TAAAATA	1.91	38	7	SYWSQYY*
SYPL1	Q16563	ENSG00000008282.10	ENST00000455385.7	-	Canonical	-	99	122	FYVTFAVFVFLYCIAALLLYVGYT	TMD	Nout	-3.63988	CAATATT	2.62	44	1	Y*
SYPL1	Q16563	ENSG00000008282.10	ENST00000455385.7	-	Canonical	-	99	122	FYVTFAVFVFLYCIAALLLYVGYT	TMD	Nout	-3.63988	TATTATT	1.62	45	0	*
SYPL1	Q16563	ENSG00000008282.10	ENST00000455385.7	-	Canonical	-	99	122	FYVTFAVFVFLYCIAALLLYVGYT	TMD	Nout	-3.63988	GAAGAAA	2.86	54	52	SSTVLLWLCDQYGIPKCICDIWLSKYDTLGRKCLVCVQGDQPTQSIKYICPS*
SYPL1	Q16563	ENSG00000008282.10	ENST00000455385.7	-	Canonical	-	133	157	MIDFVVTLVATFLWLVSTSAWAKAL	TMD	Nin	-0.216528	CCTAAAT	1.83	35	36	CICDIWLSKYDTLGRKCLVCVQGDQPTQSIKYICPS*
SYPL1	Q16563	ENSG00000008282.10	ENST00000455385.7	-	Canonical	-	133	157	MIDFVVTLVATFLWLVSTSAWAKAL	TMD	Nin	-0.216528	GATATTT	1.91	40	31	WLSKYDTLGRKCLVCVQGDQPTQSIKYICPS*
SYPL1	Q16563	ENSG00000008282.10	ENST00000455385.7	-	Canonical	-	133	157	MIDFVVTLVATFLWLVSTSAWAKAL	TMD	Nin	-0.216528	TCTAAAT	2.33	44	27	YDTLGRKCLVCVQGDQPTQSIKYICPS*
CELSR3	Q9NYQ7	ENSG00000008300.17	ENST00000164024.5	-	Canonical	-	2600	2622	LVCTAVAILLHYFFLSTFAWLFV	TMD	Nout	-1.6964	GAACCCT	2.24	47	0	*
MGST1	P10620	ENSG00000008394.13	ENST00000396210.8	ENST00000396207.1; ENST00000010404.6; ENST00000396209.5	Canonical	-	16	40	FASYATIILSKMMLMSTATAFYRLT	TMD	Nout	0.389402	TGAAAAT	2.79	40	47	YYSISWNWPPVFLEWSRPLYSHPALQTICRSTDLPHHCIFDTPSPAK*
MGST1	P10620	ENSG00000008394.13	ENST00000396210.8	ENST00000396207.1; ENST00000010404.6; ENST00000396209.5	Canonical	-	16	40	FASYATIILSKMMLMSTATAFYRLT	TMD	Nout	0.389402	AAATATT	1.14	41	46	YSISWNWPPVFLEWSRPLYSHPALQTICRSTDLPHHCIFDTPSPAK*
MGST1	P10620	ENSG00000008394.13	ENST00000396210.8	ENST00000396207.1; ENST00000010404.6; ENST00000396209.5	Canonical	-	16	40	FASYATIILSKMMLMSTATAFYRLT	TMD	Nout	0.389402	TATTATT	1.62	42	45	SISWNWPPVFLEWSRPLYSHPALQTICRSTDLPHHCIFDTPSPAK*
MGST1	P10620	ENSG00000008394.13	ENST00000396210.8	ENST00000396207.1; ENST00000010404.6; ENST00000396209.5	Canonical	-	80	95	LENIIPFLGIGLLYSL	TMD	Nin	2.30716	TTTTTTT	0	38	16	CWIWSYSFHGLQVAEK*
MGST1	P10620	ENSG00000008394.13	ENST00000396210.8	ENST00000396207.1; ENST00000010404.6; ENST00000396209.5	Canonical	-	80	95	LENIIPFLGIGLLYSL	TMD	Nin	2.30716	TTTTGTT	1.49	39	15	WIWSYSFHGLQVAEK*
PKD1	P98161	ENSG00000008710.20	ENST00000262304.9	-	Canonical	-	7	23	ARLALALGLGLWLGALA	Signal Peptide	Nin	-0.208282	CATCCCC	2.41	41	46	RGRHSARRLPQPAPGAGRWAPGEPLGAGRAGYKQQQDFYVRRRNIC*
PKD1	P98161	ENSG00000008710.20	ENST00000262304.9	-	Canonical	-	3322	3346	TVAVGLVSSVVVYPVYLAILFLFRM	TMD	Nout	-0.647465	CTTTGTT	2.42	45	5	WTDEE*
PKD1	P98161	ENSG00000008710.20	ENST00000262304.9	-	Canonical	-	4026	4048	LLGVTLGLVVLGVAYAQLAILLV	TMD	Nin	-1.562	GGGGGCT	2.66	53	52	CYSPLALPRLAWRAVPAGLGAPGLRDGGVVPAQAAPLDGPQQGQGVPPQSPL*
PKD1	P98161	ENSG00000008710.20	ENST00000262304.9	-	Canonical	-	4026	4048	LLGVTLGLVVLGVAYAQLAILLV	TMD	Nin	-1.562	TGTTATT	2.3	55	50	SPLALPRLAWRAVPAGLGAPGLRDGGVVPAQAAPLDGPQQGQGVPPQSPL*
HEATR5B	Q9P2D3	ENSG00000008869.12	ENST00000233099.6	-	Canonical	-	462	484	RLAAAWCLRCVAVALPFQLTPFL	TMD	Nout	0.241642	TTTGGGC	2.75	35	10	HSSCQRKDGS*
HEATR5B	Q9P2D3	ENSG00000008869.12	ENST00000233099.6	-	Canonical	-	462	484	RLAAAWCLRCVAVALPFQLTPFL	TMD	Nout	0.241642	GGGCATT	1.57	36	9	SSCQRKDGS*
HEATR5B	Q9P2D3	ENSG00000008869.12	ENST00000233099.6	-	Canonical	-	462	484	RLAAAWCLRCVAVALPFQLTPFL	TMD	Nout	0.241642	GGTAGTT	2.85	45	0	*
SEC62	Q99442	ENSG00000008952.17	ENST00000337002.9	ENST00000480708.5	Canonical	-	231	255	AGCFVASILLLAVARCILFLIIWLI	TMD	Nout	-3.4591	AAAGAAA	2.48	38	1	R*
SEC62	Q99442	ENSG00000008952.17	ENST00000337002.9	ENST00000480708.5	Canonical	-	259	274	RHHFWFLPNLTADVGF	TMD	Nin	5.77161	GAAAAAG	2.48	42	2	GR*
SEC62	Q99442	ENSG00000008952.17	ENST00000337002.9	ENST00000480708.5	Canonical	-	259	274	RHHFWFLPNLTADVGF	TMD	Nin	5.77161	GGAGGGG	2.65	47	22	ESRTRKSWNRRLGGRTAFRHGQ*
SEC62	Q99442	ENSG00000008952.17	ENST00000337002.9	ENST00000480708.5	Canonical	-	259	274	RHHFWFLPNLTADVGF	TMD	Nin	5.77161	GGGGAAA	0.38	48	21	SRTRKSWNRRLGGRTAFRHGQ*
SEC62	Q99442	ENSG00000008952.17	ENST00000337002.9	ENST00000480708.5	Canonical	-	259	274	RHHFWFLPNLTADVGF	TMD	Nin	5.77161	AAATCAT	2.65	54	15	WNRRLGGRTAFRHGQ*
TENM1	Q9UKZ4	ENSG00000009694.14	ENST00000422452.4	-	Canonical	-	323	347	ATAITVTLALLLAYVIAVHLFGLTW	TMD	Nin	-2.44339	GAAAAAA	0.38	40	13	SVSEGTGDRHWRS*
IYD	Q6PHW0	ENSG00000009765.15	ENST00000344419.8	-	Canonical	-	1	21	MYFLTPILVAILCILVVWIFK	TMD	Nout	-2.84473	AGAAAAT	2.79	47	1	C*
IYD	Q6PHW0	ENSG00000009765.15	ENST00000344419.8	-	Canonical	-	1	21	MYFLTPILVAILCILVVWIFK	TMD	Nout	-2.84473	AAATGTT	1.82	48	0	*
IYD	Q6PHW0	ENSG00000009765.15	ENST00000344419.8	-	Canonical	-	1	21	MYFLTPILVAILCILVVWIFK	TMD	Nout	-2.84473	CATCCCC	2.41	52	3	LLS*
POMT2	Q9UKY4	ENSG00000009830.13	ENST00000261534.9	-	Canonical	-	170	188	LSAALLTAALLTFDTGCLT	TMD	Nin	1.13403	GTTTGTT	2.42	55	61	WPLYHPSSGAEHHCRPLVPVRRPQSFIGDCGKTPDCSCPVPHSAAPGSLYSHLCCSLHGAE*
POMT2	Q9UKY4	ENSG00000009830.13	ENST00000261534.9	-	Canonical	-	337	355	LAYGSVITVKNLRMAIGYL	TMD	Nout	4.30252	CATTATT	1.62	55	16	STRTQRNFPELAQSLS*
POMT2	Q9UKY4	ENSG00000009830.13	ENST00000261534.9	-	Canonical	-	470	492	LRSRIRFIHLVTGCVLGSSGKVL	TMD	Nin	2.41131	TTTTCCT	2.13	45	0	*
POMT2	Q9UKY4	ENSG00000009830.13	ENST00000261534.9	-	Canonical	-	666	690	YFPAMLFSSMLTGILWDTLLRLCAW	TMD	Nout	0.370451	GGACCCC	2.61	43	16	PKSNGRTKVAGLMGLL
MLXIPL	Q9NP71	ENSG00000009950.16	ENST00000313375.8	-	Canonical	-	1	18	MAGALAGLAAGLQVPRVA	Signal Peptide	Nin	3.38221	GGAGGGG	2.65	50	82	VRGALRLRAAQYRPHTHTPLRVLEPGLQWQAGVSQVEEFQRPQAALQRQDPPEQRHLEGLVYPVCEAEEEPRVWLRDPPAGA*
STARD3NL	O95772	ENSG00000010270.14	ENST00000009041.12	ENST00000396013.5	Canonical	-	51	72	VRRTFCLFVTFDLLFVTLLWII	TMD	Nin	-1.71417	ATTTAAA	1.86	35	57	SVNTCICCVQTAPLVGNSVDNGSDQCLFTSKSDPFEAFLSRGFWLCAAHHFIHPCLD*
STARD3NL	O95772	ENSG00000010270.14	ENST00000009041.12	ENST00000396013.5	Canonical	-	51	72	VRRTFCLFVTFDLLFVTLLWII	TMD	Nin	-1.71417	GTTAATA	2.56	38	54	TCICCVQTAPLVGNSVDNGSDQCLFTSKSDPFEAFLSRGFWLCAAHHFIHPCLD*
STARD3NL	O95772	ENSG00000010270.14	ENST00000009041.12	ENST00000396013.5	Canonical	-	97	121	YFDIFLLAVFRFKVLILAYAVCRLR	TMD	Nout	-1.05727	GGATTTC	2.86	50	31	QSVTSRSRRRKQTPDSSGCFREGSTYTWWSF*
STARD3NL	O95772	ENSG00000010270.14	ENST00000009041.12	ENST00000396013.5	Canonical	-	125	147	AIALTTAVTSAFLLAKVILSKLF	TMD	Nin	0.919896	GATAGTT	2.47	40	15	SGCFREGSTYTWWSF*
STARD3NL	O95772	ENSG00000010270.14	ENST00000009041.12	ENST00000396013.5	Canonical	-	151	171	AFGYVLPIISFILAWIETWFL	TMD	Nout	-0.340911	GTTTTAT	2.11	36	3	FPS*
STARD3NL	O95772	ENSG00000010270.14	ENST00000009041.12	ENST00000396013.5	Canonical	-	151	171	AFGYVLPIISFILAWIETWFL	TMD	Nout	-0.340911	CCCTCCT	2.53	39	0	*
STARD3NL	O95772	ENSG00000010270.14	ENST00000009041.12	ENST00000396013.5	Canonical	-	151	171	AFGYVLPIISFILAWIETWFL	TMD	Nout	-0.340911	AGAAAAA	2.46	51	3	TGQ*
HHATL	Q9HCP6	ENSG00000010282.15	ENST00000441594.6	ENST00000310417.9	Canonical	-	65	89	WVMWFTSFRNVIIFALSGHVLFAKL	TMD	Nin	0.742055	TTTGGGC	2.75	45	33	PALALSWPWLGQPGLLQDGPPNLLAERVCNRHF*
GIPR	P48546	ENSG00000010310.9	ENST00000590918.6	-	Canonical	-	231	248	YTWLLVEGVYLHSLLVLV	TMD	Nout	1.49266	CCCCATC	2.41	53	6	PHDHLD*
STAB1	Q9NY15	ENSG00000010327.10	ENST00000321725.10	-	Canonical	-	5	29	RGLLPLCLLAFCLAGFSFVRGQVLF	Signal Peptide	Nin	-1.45254	GGGGGGC	0.76	48	31	LYGVHERLQTEVPEASGAEGLLPWLLGFPVP*
STAB1	Q9NY15	ENSG00000010327.10	ENST00000321725.10	-	Canonical	-	2439	2461	RIIVWDIMAFNGIIHALASPLLA	TMD	Nin	1.86147	GGGCTTT	1.69	45	9	WLLCLPGGR*
SLC6A13	Q9NSD5	ENSG00000010379.16	ENST00000343164.9	-	Canonical	-	41	63	FVLSVAGEIIGLGNVWRFPYLCY	TMD	Nin	2.46352	CCCCATC	2.41	45	1	L*
SLC6A13	Q9NSD5	ENSG00000010379.16	ENST00000343164.9	-	Canonical	-	41	63	FVLSVAGEIIGLGNVWRFPYLCY	TMD	Nin	2.46352	GGGCATT	1.57	49	41	WLCLPDDRHPPQRLLHHCVGLGPVLPLQQLHHRPALGRLLP*
SLC6A13	Q9NSD5	ENSG00000010379.16	ENST00000343164.9	-	Canonical	-	201	224	LGALRWELALCLLLAWVICYFCIW	TMD	Nout	-3.52789	CCCAAAC	2.25	43	79	PHASVGSPGVDGCRHPDILLLRHLSWVPDSPGQLQQVPQQLLQGLHRPLLPQQRHQLCGRLCHLLHPGLHVSGAGGAHF*
SLC6A13	Q9NSD5	ENSG00000010379.16	ENST00000343164.9	-	Canonical	-	201	224	LGALRWELALCLLLAWVICYFCIW	TMD	Nout	-3.52789	GGATCCC	2.61	50	72	PGVDGCRHPDILLLRHLSWVPDSPGQLQQVPQQLLQGLHRPLLPQQRHQLCGRLCHLLHPGLHVSGAGGAHF*
SLC6A13	Q9NSD5	ENSG00000010379.16	ENST00000343164.9	-	Canonical	-	491	515	LIKYCWLFLTPAVCTATFLFSLIKY	TMD	Nin	-0.913799	GGGCCCC	0.76	42	44	LQRENPSAHVPSRGPAPAEPSRTLGSRHPQDLTAQTHRARVSLL
IDS	P22304	ENSG00000010404.18	ENST00000340855.11	-	Canonical	-	5	25	RTGRGLLWLGLVLSSVCVALG	Signal Peptide	Nin	0.456333	CCCAAAT	1.12	36	1	Y*
IDS	P22304	ENSG00000010404.18	ENST00000340855.11	-	Canonical	-	5	25	RTGRGLLWLGLVLSSVCVALG	Signal Peptide	Nin	0.456333	AAATATT	1.14	37	0	*
CD4	P01730	ENSG00000010610.10	ENST00000011653.9	-	Canonical	-	7	23	FRHLLLVLQLALLPAAT	Signal Peptide	Nin	1.1108	GGGAAAT	0.88	39	6	SGLLLN*
CD4	P01730	ENSG00000010610.10	ENST00000011653.9	-	Canonical	-	397	421	MALIVLGGVAGLLLFIGLGIFFCVR	TMD	Nout	-3.25887	CCCCATT	0.81	35	1	L
CLCN6	P51797	ENSG00000011021.23	ENST00000346436.11	-	Canonical	-	241	265	FVSAGAAAGVAAAFGAPIGGTLFSL	TMD	Nout	1.91303	GAACTTT	2.77	47	3	WRV*
CLCN6	P51797	ENSG00000011021.23	ENST00000346436.11	-	Canonical	-	276	295	LTWKVLFCSMSATFTLNFFR	TMD	Nin	1.04709	GGATTTG	2.87	37	36	GFLRRDGGHWGPPGSHIQLSEQEACKVPYAKRAPET*
CLCN6	P51797	ENSG00000011021.23	ENST00000346436.11	-	Canonical	-	276	295	LTWKVLFCSMSATFTLNFFR	TMD	Nin	1.04709	TTTGGGT	2.25	38	35	FLRRDGGHWGPPGSHIQLSEQEACKVPYAKRAPET*
CLCN6	P51797	ENSG00000011021.23	ENST00000346436.11	-	Canonical	-	276	295	LTWKVLFCSMSATFTLNFFR	TMD	Nin	1.04709	GGGTTTC	2.24	39	34	LRRDGGHWGPPGSHIQLSEQEACKVPYAKRAPET*
CLCN6	P51797	ENSG00000011021.23	ENST00000346436.11	-	Canonical	-	276	295	LTWKVLFCSMSATFTLNFFR	TMD	Nin	1.04709	GATGGGG	2.57	44	29	GHWGPPGSHIQLSEQEACKVPYAKRAPET*
SLC6A7	Q99884	ENSG00000011083.9	ENST00000230671.7	-	Canonical	-	374	397	AMTMLPLSPFWSFLFFFMLLTLGL	TMD	Nout	-1.12251	GATGGGG	2.57	39	5	ADPHH*
TSPAN9	O75954	ENSG00000011105.14	ENST00000011898.10	ENST00000537971.5	Canonical	-	11	34	YMMFLFNLIFWLCGCGLLGVGIWL	TMD	Nin	-2.11109	GGAAAAC	2.39	43	64	QVPPPQLFHRPVGHPPSRADLTHPLLCLHGQGERERQEGPEGRPAAVPHREQRGAEERLEHHPG*
TSPAN9	O75954	ENSG00000011105.14	ENST00000011898.10	ENST00000537971.5	Canonical	-	81	105	CLLLSFFIVLLVILLAELILLILFF	TMD	Nin	-6.41223	GGGGGAG	2.65	55	29	EHGSRPLLHGELPGLRAQRHHAFVENGLL*
SYT7	O43581	ENSG00000011347.10	ENST00000539008.6	-	Canonical	-	17	41	VLLVSAIITVSLSVTVVLCGLCHWC	TMD	Nout	-0.561232	CCCTCCC	2.13	52	108	QGVYSKHFTLRPLWRPTTVPQWHPPVGRQSGRRGGAGGGAGRPAGGEAGTGAATRRGRLEKRRGCPQRAGQRWQGGERPLADGAEPPGRREAQLVQFRGLHPVHGHYP*
RABGAP1	Q9Y3P9	ENSG00000011454.18	ENST00000373647.9	-	Canonical	-	728	750	FLTLFTAKFPLYMVFHIIDLLLC	TMD	Nout	0.84001	AGAAAAT	2.79	44	13	CKKTNGISLQHED*
RABGAP1	Q9Y3P9	ENSG00000011454.18	ENST00000373647.9	-	Canonical	-	728	750	FLTLFTAKFPLYMVFHIIDLLLC	TMD	Nout	0.84001	AAAAAAA	0	47	10	TNGISLQHED*
RABGAP1	Q9Y3P9	ENSG00000011454.18	ENST00000373647.9	-	Canonical	-	728	750	FLTLFTAKFPLYMVFHIIDLLLC	TMD	Nout	0.84001	GGAATTA	2.51	51	6	SLQHED*
DCN	P07585	ENSG00000011465.18	ENST00000052754.10	ENST00000552962.5	Canonical	-	1	19	MKATIILLLLAQVSWAGPF	Signal Peptide	Nin	0.863432	TTTGGGT	2.25	50	10	SGQSAKGSSP*
LDAF1	Q96B96	ENSG00000011638.11	ENST00000233047.9	ENST00000261388.7; ENST00000572599.5	Canonical	-	51	75	LAFTLLVFIVMSAVPVGFFLLIVVL	TMD	Nin	-3.45369	GGGGATG	2.57	39	28	DDSILCSGLQPHQLLVFSQATDTAKHQL*
LDAF1	Q96B96	ENSG00000011638.11	ENST00000233047.9	ENST00000261388.7; ENST00000572599.5	Canonical	-	80	104	ALLGVIILEGLVISVGGFSLLCILC	TMD	Nout	-1.66261	GGGGCTT	2.13	52	4	LPGM
GABRA3	P34903	ENSG00000011677.13	ENST00000370314.9	ENST00000535043.1	Canonical	-	306	326	ARTVFGVTTVLTMTTLSISAR	TMD	Nin	1.76201	GAAGAAA	2.86	55	28	NTSSPSKENQHYLQHRGDHLSHQPGQGH*
MBTPS2	O43462	ENSG00000012174.12	ENST00000379484.10	-	Canonical	-	1	24	MIPVSLVVVVVGGWTVVYLTDLVL	TMD	Nout	0.30926	CAATTTT	1.81	52	10	WNGVWRNCHV*
MBTPS2	O43462	ENSG00000012174.12	ENST00000379484.10	-	Canonical	-	157	173	LTYFFTAVLISGVVHEI	TMD	Nout	2.01739	GATATTT	1.91	46	6	LCRYLA*
MBTPS2	O43462	ENSG00000012174.12	ENST00000379484.10	-	Canonical	-	157	173	LTYFFTAVLISGVVHEI	TMD	Nout	2.01739	TAATTTT	1.81	54	30	CPCTLGYFSSCSPPSNSLAILLHWSWGAHH*
LTF	P02788	ENSG00000012223.13	ENST00000231751.9	-	Canonical	-	1	23	MKLVFLVLLFLGALGLCLAGRRR	Signal Peptide	Nin	-2.58715	CCCCATC	2.41	37	16	PVYPGHCGKQGRCCDP*
LTF	P02788	ENSG00000012223.13	ENST00000231751.9	-	Canonical	-	1	23	MKLVFLVLLFLGALGLCLAGRRR	Signal Peptide	Nin	-2.58715	GGAAAAC	2.39	46	7	QGRCCDP*
ELOVL5	Q9NYP7	ENSG00000012660.14	ENST00000304434.11	-	Canonical	-	227	251	FPLGWLYFQIGYMISLIALFTNFYI	TMD	Nout	-0.466074	GGAAAAC	2.39	36	11	QCEAKEAAEGL
SLC7A14	Q8TBB6	ENSG00000013293.6	ENST00000231706.6	-	Canonical	-	52	74	VLTTVDLISLGVGSCVGTGMYVV	TMD	Nin	1.88446	GGAATTT	1.86	54	28	CGIFHWLEPDPGVPDWHCGRSQCSEQHV*
SLC7A14	Q8TBB6	ENSG00000013293.6	ENST00000231706.6	-	Canonical	-	121	145	TYSYVTVGEFVAFFIGWNLILEYLI	TMD	Nin	0.230864	GGGGAAA	0.38	35	1	R*
SLC7A14	Q8TBB6	ENSG00000013293.6	ENST00000231706.6	-	Canonical	-	219	242	VLNLAVWVFIMIAGLFFINGKYWA	TMD	Nin	-1.45917	GAATCCC	2.44	37	35	QHVHPLCYHCLPGHLPDSICVCERDLNSDGAILYH*
SLC7A14	Q8TBB6	ENSG00000013293.6	ENST00000231706.6	-	Canonical	-	219	242	VLNLAVWVFIMIAGLFFINGKYWA	TMD	Nin	-1.45917	CATCCCT	2.81	42	30	LCYHCLPGHLPDSICVCERDLNSDGAILYH*
SLC7A14	Q8TBB6	ENSG00000013293.6	ENST00000231706.6	-	Canonical	-	219	242	VLNLAVWVFIMIAGLFFINGKYWA	TMD	Nin	-1.45917	CCCTTAT	1.58	43	29	CYHCLPGHLPDSICVCERDLNSDGAILYH*
SLC7A14	Q8TBB6	ENSG00000013293.6	ENST00000231706.6	-	Canonical	-	287	311	YAITASLVICLTAYVSVSVILTLMV	TMD	Nin	-1.14981	CATTTAT	1.99	49	4	CHGW*
SLC7A14	Q8TBB6	ENSG00000013293.6	ENST00000231706.6	-	Canonical	-	385	408	VVACIVSGFLAALLALLVSLRDLI	TMD	Nin	-1.11025	GGGCATT	1.57	45	2	SG*
SLC7A14	Q8TBB6	ENSG00000013293.6	ENST00000231706.6	-	Canonical	-	415	432	TLLAYTLVSVCVLLLRYQ	TMD	Nout	-0.545996	GGGGGAT	0.88	37	0	*
SLC7A14	Q8TBB6	ENSG00000013293.6	ENST00000231706.6	-	Canonical	-	564	586	TVTICVLLLFILMFIFCSFIIFG	TMD	Nin	-4.50205	CCCCTTT	0.93	46	65	CACLCHAGEHLSHAKALHHHMDPVCGLVLCGSAHLFWIWHLEQHPGNQRSRRGPAPKHVPTLRRG*
SLC7A14	Q8TBB6	ENSG00000013293.6	ENST00000231706.6	-	Canonical	-	594	616	SWWAILLVVLMVLLISTLVFVIL	TMD	Nout	-4.65995	CATTTAT	1.99	51	30	FWIWHLEQHPGNQRSRRGPAPKHVPTLRRG*
SLC7A14	Q8TBB6	ENSG00000013293.6	ENST00000231706.6	-	Canonical	-	594	616	SWWAILLVVLMVLLISTLVFVIL	TMD	Nout	-4.65995	TTATTTT	1.18	52	29	WIWHLEQHPGNQRSRRGPAPKHVPTLRRG*
GPRC5A	Q8NFJ5	ENSG00000013588.10	ENST00000014914.6	ENST00000713574.1	Canonical	-	213	233	IYLTMLLSIAIWVAWITLLML	TMD	Nin	-2.8504	AAACCCC	1.46	39	5	HGLSC*
GPRC5A	Q8NFJ5	ENSG00000013588.10	ENST00000014914.6	ENST00000713574.1	Canonical	-	213	233	IYLTMLLSIAIWVAWITLLML	TMD	Nin	-2.8504	GGATTAT	2.06	42	2	SC*
GPRC5A	Q8NFJ5	ENSG00000013588.10	ENST00000014914.6	ENST00000713574.1	Canonical	-	244	268	ILSSALAANGWVFLLAYVSPEFWLL	TMD	Nout	1.05789	TTTTGAA	2.46	40	40	RDRGHALCPLFHTFSAAEPASPKGILHPTGPRLAEPLQRL*
SLC30A9	Q6PML9	ENSG00000014824.14	ENST00000264451.12	-	Canonical	-	5	26	LAAAAAHRCSWSSLCRLRLRCR	Signal Peptide	Nin	3.49024	AAATGTT	1.82	43	18	SERRTGITNTQSGKSTII*
SLC30A9	Q6PML9	ENSG00000014824.14	ENST00000264451.12	-	Canonical	-	5	26	LAAAAAHRCSWSSLCRLRLRCR	Signal Peptide	Nin	3.49024	GAAAGAA	2.84	46	15	RTGITNTQSGKSTII*
SLC30A9	Q6PML9	ENSG00000014824.14	ENST00000264451.12	-	Canonical	-	238	261	KVVMVAICINGLNCFFKFLAWIYT	TMD	Nout	1.37627	TATTTTC	2.79	55	37	HDGCRTILVPWSHGIASSSTNRIPSMGILYFSRIISI*
SLC30A9	Q6PML9	ENSG00000014824.14	ENST00000264451.12	-	Canonical	-	305	327	MRYISSLISGVGIFMMGAGLSWY	TMD	Nin	0.512702	AAATGAA	2.79	37	2	TS*
SLC30A9	Q6PML9	ENSG00000014824.14	ENST00000264451.12	-	Canonical	-	342	364	LLWAYCILAGSLVSEGATLLVAV	TMD	Nout	0.253822	GGGAGTT	2.04	38	18	YNSSHLHGPYFYNRQSTV*
SLC30A9	Q6PML9	ENSG00000014824.14	ENST00000264451.12	-	Canonical	-	421	444	LYDSLGSLGVGTLLGMVSAFLIYT	TMD	Nout	0.54562	GGGATTA	2.13	39	1	R*
COX15	Q7KZN9	ENSG00000014919.13	ENST00000016171.6	-	Canonical	-	69	93	VGRWLLVCSGTVAGAVILGGVTRLT	TMD	Nin	-0.545526	ATTTAAA	1.86	36	4	NLES*
COX15	Q7KZN9	ENSG00000014919.13	ENST00000016171.6	-	Canonical	-	153	172	RMWGRLVGLVYILPAAYFWR	TMD	Nout	0.230688	AGAAAAA	2.46	35	4	IRLP*
COX15	Q7KZN9	ENSG00000014919.13	ENST00000016171.6	-	Canonical	-	153	172	RMWGRLVGLVYILPAAYFWR	TMD	Nout	0.230688	CATCCCT	2.81	42	36	SGQSVPPCCPPGISPGSLLCQLVDLTVTATPSAQVA*
COX15	Q7KZN9	ENSG00000014919.13	ENST00000016171.6	-	Canonical	-	222	246	RLAAHLGSALVLYCASLWTSLSLLL	TMD	Nout	0.220348	TGTTTAT	2.67	42	0	*
COX15	Q7KZN9	ENSG00000014919.13	ENST00000016171.6	-	Canonical	-	222	246	RLAAHLGSALVLYCASLWTSLSLLL	TMD	Nout	0.220348	CTTTCCC	2.66	46	22	QNGRILDPGGPLYLLPHPEECF*
COX15	Q7KZN9	ENSG00000014919.13	ENST00000016171.6	-	Canonical	-	222	246	RLAAHLGSALVLYCASLWTSLSLLL	TMD	Nout	0.220348	TCCCAAA	2.66	47	21	NGRILDPGGPLYLLPHPEECF*
DPEP1	P16444	ENSG00000015413.10	ENST00000690203.1	ENST00000421184.5; ENST00000393092.7; ENST00000261615.5	Canonical	-	1	20	MWSGWWLWPLVAVCTADFFR	Signal Peptide	Nin	0.887949	CATCCCC	2.41	47	77	QAEGRLCGRPVLVRVHALRHPEQRRRAEDAGADGRGPPHVPDVPGDLPVCHQQCRHSAGLPGREGGQPDRRGGRPLH*
NPC1L1	Q9UHC9	ENSG00000015520.15	ENST00000381160.8	-	Canonical	-	633	651	LPIFATSYIVIFLYISLAL	TMD	Nout	-0.51582	GGGTATC	2.67	39	19	PLLPGHPASGSFPGAVRGG*
NPC1L1	Q9UHC9	ENSG00000015520.15	ENST00000381160.8	-	Canonical	-	839	862	FLLHWITRGVVLLLFLALFGVSLY	TMD	Nin	-2.72043	CTTTGTT	2.42	39	38	YHLGLQLLQRGWDECHLLQCRLQQLLLHPEDPVCHRVP*
RGPD5	Q99666	ENSG00000015568.13	ENST00000016946.8	-	Canonical	-	308	325	VQWRALSELAALCYLIAF	TMD	Nout	1.6495	CTTAAAA	1.58	44	3	RGC*
RGPD5	Q99666	ENSG00000015568.13	ENST00000016946.8	-	Canonical	-	480	498	ICILDLEVFLLGVVYTSHL	TMD	Nin	1.63151	GGCAAAA	2.55	51	7	IETSSSA*
STMN4	Q9H169	ENSG00000015592.17	ENST00000350889.9	-	Canonical	-	13	28	LPLVSLFCSCFLADPL	Signal Peptide	Nin	2.07196	GAACAAA	2.77	54	7	MHLGPIL*
IL20RA	Q9UHF4	ENSG00000016402.14	ENST00000316649.10	-	Canonical	-	8	30	ALRPLPLPPLLLLLLAAPWGRAV	Signal Peptide	Nin	0.0668039	TAAAGTT	2.42	35	16	YLHCAVFHIWAKEMAE*
IL20RA	Q9UHF4	ENSG00000016402.14	ENST00000316649.10	-	Canonical	-	8	30	ALRPLPLPPLLLLLLAAPWGRAV	Signal Peptide	Nin	0.0668039	AAAGAAA	2.48	48	3	MAE*
IL20RA	Q9UHF4	ENSG00000016402.14	ENST00000316649.10	-	Canonical	-	8	30	ALRPLPLPPLLLLLLAAPWGRAV	Signal Peptide	Nin	0.0668039	GAATAAA	1.64	52	7	IRMQKYQ*
IL20RA	Q9UHF4	ENSG00000016402.14	ENST00000316649.10	-	Canonical	-	251	275	IIFWYVLPVSITVFLFSVMGYSIYR	TMD	Nout	-1.44835	GGGAAAA	0.55	55	2	KQ*
CLCA1	A8K7I4	ENSG00000016490.16	ENST00000394711.2	ENST00000234701.7	Canonical	-	4	20	FKSSVFILILHLLEGAL	Signal Peptide	Nin	2.20178	ATTTTAT	2.11	51	9	FQKCCHFDS*
CLCA1	A8K7I4	ENSG00000016490.16	ENST00000394711.2	ENST00000234701.7	Canonical	-	4	20	FKSSVFILILHLLEGAL	Signal Peptide	Nin	2.20178	CAAAAAT	1.26	54	6	CCHFDS*
CLCA1	A8K7I4	ENSG00000016490.16	ENST00000394711.2	ENST00000234701.7	Canonical	-	4	20	FKSSVFILILHLLEGAL	Signal Peptide	Nin	2.20178	AAATGTT	1.82	55	5	CHFDS*
CLCA4	Q14CN2	ENSG00000016602.9	ENST00000370563.3	-	Canonical	-	1	16	MGLFRGFVFLLVLCLL	Signal Peptide	Nin	-0.483722	AGAAAAA	2.46	51	12	KIFFQKCIYINS*
CLCA4	Q14CN2	ENSG00000016602.9	ENST00000370563.3	-	Canonical	-	1	16	MGLFRGFVFLLVLCLL	Signal Peptide	Nin	-0.483722	ATTTTTT	0.93	54	9	FQKCIYINS*
CLCA4	Q14CN2	ENSG00000016602.9	ENST00000370563.3	-	Canonical	-	1	16	MGLFRGFVFLLVLCLL	Signal Peptide	Nin	-0.483722	TTTTTTC	1.98	55	8	QKCIYINS*
ATP2C1	P98194	ENSG00000017260.20	ENST00000510168.6	ENST00000508532.5; ENST00000428331.6	Canonical	-	269	287	LSFYSFGIIGIIMLVGWLL	TMD	Nin	-1.62274	GAAGAAA	2.86	39	10	KGHCEKAAYC*
ATP2C1	P98194	ENSG00000017260.20	ENST00000510168.6	ENST00000508532.5; ENST00000428331.6	Canonical	-	269	287	LSFYSFGIIGIIMLVGWLL	TMD	Nin	-1.62274	GAAAAAG	2.48	45	4	AAYC*
ATP2C1	P98194	ENSG00000017260.20	ENST00000510168.6	ENST00000508532.5; ENST00000428331.6	Canonical	-	269	287	LSFYSFGIIGIIMLVGWLL	TMD	Nin	-1.62274	TATTGTT	2.3	49	0	*
ATP2C1	P98194	ENSG00000017260.20	ENST00000510168.6	ENST00000508532.5; ENST00000428331.6	Canonical	-	702	723	FVRFQLSTSIAALTLISLATLM	TMD	Nin	0.16779	CATTTTG	2.8	46	1	D*
ATP2C1	P98194	ENSG00000017260.20	ENST00000510168.6	ENST00000508532.5; ENST00000428331.6	Canonical	-	702	723	FVRFQLSTSIAALTLISLATLM	TMD	Nin	0.16779	TAAAAAC	2.39	49	3	LDT*
ATP2C1	P98194	ENSG00000017260.20	ENST00000510168.6	ENST00000508532.5; ENST00000428331.6	Canonical	-	702	723	FVRFQLSTSIAALTLISLATLM	TMD	Nin	0.16779	TAAAATA	1.91	54	17	TCFINNHCLWDFVCLLA*
SLC38A5	Q8WUX1	ENSG00000017483.16	ENST00000620913.5	ENST00000595796.5	Canonical	-	193	217	YLGYTSGLSLTCMLFFLVSVIYKKF	TMD	Nin	-0.89412	GGCTTTT	2.66	48	6	CFCLPP*
SLC38A5	Q8WUX1	ENSG00000017483.16	ENST00000620913.5	ENST00000595796.5	Canonical	-	292	316	AVANVSIGAMFCMYGLTATFGYLTF	TMD	Nin	0.740236	CCCTATC	2.81	39	70	PPGPAAAAFPRQGLQLATTCGHSSDPACFGQCPCHLCANHPGYLWSYRVHLSPQPHLHPPQHLLPPHCTL*
SLC38A5	Q8WUX1	ENSG00000017483.16	ENST00000620913.5	ENST00000595796.5	Canonical	-	292	316	AVANVSIGAMFCMYGLTATFGYLTF	TMD	Nin	0.740236	TTTCCCA	2.77	49	60	RQGLQLATTCGHSSDPACFGQCPCHLCANHPGYLWSYRVHLSPQPHLHPPQHLLPPHCTL*
CNTN1	Q12860	ENSG00000018236.15	ENST00000551295.7	ENST00000347616.5	Canonical	-	3	27	MWLLVSHLVIISITTCLAEFTWYRR	Signal Peptide	Nin	-0.757666	CCCTTTC	2.38	43	8	PGLQMENE*
CNTN1	Q12860	ENSG00000018236.15	ENST00000551295.7	ENST00000347616.5	Canonical	-	3	27	MWLLVSHLVIISITTCLAEFTWYRR	Signal Peptide	Nin	-0.757666	GAATAAT	2.52	52	3	WGR*
SLC11A1	P49279	ENSG00000018280.18	ENST00000233202.11	-	Canonical	-	134	150	RTVLWLTIELAIVGSDM	TMD	Nin	2.26316	TTTTTTT	0	47	13	WTPYNHYGLDLWL*
SLC11A1	P49279	ENSG00000018280.18	ENST00000233202.11	-	Canonical	-	282	306	MYFLIEATIALSVSFIINLFVMAVF	TMD	Nin	-1.14111	GGGGGGC	0.76	41	79	RDPGLPVRPRGPLHLGHRSPGGWAELHHDGHLRGTVRDGGLPEAAVVTLRPCPPHPLLRHPAHRARGCLPGPEGLVGPQ*
ATP1A2	P50993	ENSG00000018625.15	ENST00000361216.8	-	Canonical	-	128	147	LYLGVVLAAVVIVTGCFSYY	TMD	Nout	-1.06607	GAAGGGT	2.74	44	6	WRPRPC*
PRDM11	Q9NQV5	ENSG00000019485.14	ENST00000683152.1	ENST00000622142.5	Canonical	-	878	898	IKLIYFLLDVIAVLSRLAYIF	TMD	Nout	-0.124544	GAATTTC	2.69	37	15	PRELQRDRHEEPQGG*
HGF	P14210	ENSG00000019991.18	ENST00000222390.11	-	Canonical	-	6	29	LLPALLLQHVLLHLLLLPIAIPYA	Signal Peptide	Nin	-0.938434	GAATAAA	1.64	47	11	RTSIHLQGFCF*
NCDN	Q9UBB6	ENSG00000020129.16	ENST00000373243.7	ENST00000356090.8	Canonical	-	195	211	ALALLVGLLAAAETQCW	TMD	Nout	1.76317	CCCTGAA	2.86	43	95	MLPGSAGRAGTHPGKQAELLAAQPCTEAGSPPGTRLRLRLDPGGQLREQVPGPAGESGVRGSAAGTGGDGHGGERGCGDRLLCPHGVGDPGMHSL*
ADGRA2	Q96PE1	ENSG00000020181.18	ENST00000412232.3	-	Canonical	-	807	831	MLLNLCFHIAMTSAVFAGGITLTNY	TMD	Nin	0.886874	GGACCCC	2.61	43	111	RSAYSQSYAPVLFDRWRDSTHYLWHHSCSQHPQLPGPQPLLLAGVASKPWRLLHPCGFDSAHHLDLFPVRRATLTGSSGTEPQGGQQQGLPGGRGGAEGFHQAQGQRPPPE*
ADGRA2	Q96PE1	ENSG00000020181.18	ENST00000412232.3	-	Canonical	-	884	905	MLRFYLIAGGIPLIICGITAAV	TMD	Nin	-0.903455	GGGTCCT	2.39	46	34	SGTEPQGGQQQGLPGGRGGAEGFHQAQGQRPPPE*
ADGRA2	Q96PE1	ENSG00000020181.18	ENST00000412232.3	-	Canonical	-	884	905	MLRFYLIAGGIPLIICGITAAV	TMD	Nin	-0.903455	GAACCCC	1.84	51	29	QGGQQQGLPGGRGGAEGFHQAQGQRPPPE*
ADGRA2	Q96PE1	ENSG00000020181.18	ENST00000412232.3	-	Canonical	-	1021	1045	ALVTTHFLYLAMWACGALAVSQRWL	TMD	Nin	0.233102	CCCCCCT	0.4	39	178	CLSRGPPCPAPGPARRRRGRFPGVRGGPPLPQVLPKRQQRPSAGSGPLQAHQPAAGPESGVRGGGGGRRGRRAGAGGHPGKPRPPPPQQRAPRASGAQEPGQGTPRGGGLRQEPAQGPARGRGGGAGAAVQRERQSAQQPHRQLPGQQPQQPGRRPAAGRRAHAHAVRGQRHQRRAAF*
ADGRA2	Q96PE1	ENSG00000020181.18	ENST00000412232.3	-	Canonical	-	1021	1045	ALVTTHFLYLAMWACGALAVSQRWL	TMD	Nin	0.233102	CCCCCAT	2.12	46	171	CPAPGPARRRRGRFPGVRGGPPLPQVLPKRQQRPSAGSGPLQAHQPAAGPESGVRGGGGGRRGRRAGAGGHPGKPRPPPPQQRAPRASGAQEPGQGTPRGGGLRQEPAQGPARGRGGGAGAAVQRERQSAQQPHRQLPGQQPQQPGRRPAAGRRAHAHAVRGQRHQRRAAF*
ADGRA2	Q96PE1	ENSG00000020181.18	ENST00000412232.3	-	Canonical	-	1049	1067	VCSCLYGVAASALGLFVFT	TMD	Nout	1.46364	GGGCCCC	0.76	45	150	PLPQVLPKRQQRPSAGSGPLQAHQPAAGPESGVRGGGGGRRGRRAGAGGHPGKPRPPPPQQRAPRASGAQEPGQGTPRGGGLRQEPAQGPARGRGGGAGAAVQRERQSAQQPHRQLPGQQPQQPGRRPAAGRRAHAHAVRGQRHQRRAAF*
ADGRA2	Q96PE1	ENSG00000020181.18	ENST00000412232.3	-	Canonical	-	1049	1067	VCSCLYGVAASALGLFVFT	TMD	Nout	1.46364	CCCCCCC	0	46	149	LPQVLPKRQQRPSAGSGPLQAHQPAAGPESGVRGGGGGRRGRRAGAGGHPGKPRPPPPQQRAPRASGAQEPGQGTPRGGGLRQEPAQGPARGRGGGAGAAVQRERQSAQQPHRQLPGQQPQQPGRRPAAGRRAHAHAVRGQRHQRRAAF*
CYP3A43	Q9HB55	ENSG00000021461.18	ENST00000354829.7	-	Canonical	-	7	27	FAMETWVLVATSLVLLYIYGT	TMD	Nout	-0.294115	TGAAAAA	2.46	38	8	IRRNVGAV*
CYP3A43	Q9HB55	ENSG00000021461.18	ENST00000354829.7	-	Canonical	-	7	27	FAMETWVLVATSLVLLYIYGT	TMD	Nout	-0.294115	GGGGCAA	2.02	49	43	TAHAGHHGSRHDQNSVSERMLLCLHKPDAFRSNGISEKCLKFC*
SLC7A9	P82251	ENSG00000021488.13	ENST00000023064.9	ENST00000590341.5; ENST00000587772.1	Canonical	-	179	200	IFTAAKLVIVAIIIISGLVLLA	TMD	Nout	-2.41034	AAACCCT	1.86	46	46	LQKPAFGHYHRDPPGDGVLHPHERVLLHRDDCHRTPAVPGGGCDIW*
SLC7A9	P82251	ENSG00000021488.13	ENST00000023064.9	ENST00000590341.5; ENST00000587772.1	Canonical	-	179	200	IFTAAKLVIVAIIIISGLVLLA	TMD	Nout	-2.41034	CCCTTAC	2.81	47	45	QKPAFGHYHRDPPGDGVLHPHERVLLHRDDCHRTPAVPGGGCDIW*
SLC7A9	P82251	ENSG00000021488.13	ENST00000023064.9	ENST00000590341.5; ENST00000587772.1	Canonical	-	249	270	YRNLPLAIIIGIPLVTACYILM	TMD	Nin	-0.771353	ACTTTTT	2.13	36	9	CGIFNHRCC*
SLC7A9	P82251	ENSG00000021488.13	ENST00000023064.9	ENST00000590341.5; ENST00000587772.1	Canonical	-	296	317	RVLYPASWIVPLFVAFSTIGAA	TMD	Nout	0.966061	CTTTTAT	2.11	39	11	WYHSNDLYHPW*
SLC7A9	P82251	ENSG00000021488.13	ENST00000023064.9	ENST00000590341.5; ENST00000587772.1	Canonical	-	296	317	RVLYPASWIVPLFVAFSTIGAA	TMD	Nout	0.966061	CATCCCT	2.81	49	1	W*
SLC7A9	P82251	ENSG00000021488.13	ENST00000023064.9	ENST00000590341.5; ENST00000587772.1	Canonical	-	346	367	VRRLTPAPAIIFYGIIATIYII	TMD	Nin	0.284291	CATTCCC	2.54	45	72	RLDDTHLCVFGSGSNHQQAHLGVPLLCAVYIKRPFILLPVCPLQVWMGSENLKADYHAPSDANGSGPTGGRP*
SLC7A9	P82251	ENSG00000021488.13	ENST00000023064.9	ENST00000590341.5; ENST00000587772.1	Canonical	-	377	400	YFSFAAWLFYGLTILGLIVMRFTR	TMD	Nout	-1.83809	TTTATTT	1.23	48	36	LLPVCPLQVWMGSENLKADYHAPSDANGSGPTGGRP*
NRXN3	Q9Y4C0	ENSG00000021645.20	ENST00000335750.7	-	Canonical	-	1495	1518	TTGMVVGIVAAAALCILILLYAMY	TMD	Nout	-2.99503	GAAAAAC	1.84	44	8	QGQGVLRV
C8B	P07358	ENSG00000021852.14	ENST00000371237.9	ENST00000696164.1	Canonical	-	5	27	RTWAWRAPVELFLLCAALGCLSL	Signal Peptide	Nin	-0.703494	GAAGAAA	2.86	53	21	KVQVCLLAPALSVPWGTVQLL*
GABRA1	P14867	ENSG00000022355.18	ENST00000393943.10	ENST00000638112.1; ENST00000023897.10; ENST00000428797.7; ENST00000437025.6; ENST00000636573.1; ENST00000637827.1; ENST00000635880.1	Canonical	-	250	274	IGYFVIQTYLPCIMTVILSQVSFWL	TMD	Nout	1.06859	GTTTATT	1.74	41	12	CRVLCLCVLSSD*
GABRA1	P14867	ENSG00000022355.18	ENST00000393943.10	ENST00000638112.1; ENST00000023897.10; ENST00000428797.7; ENST00000437025.6; ENST00000636573.1; ENST00000637827.1; ENST00000635880.1	Canonical	-	281	301	ARTVFGVTTVLTMTTLSISAR	TMD	Nin	1.76201	AAAGAAA	2.48	53	6	SKGSSY*
[truncated: 39,660 more rows]
