# Supplementary material for: Feedback from the Nascent Chain Triggers Ribosomal Frameshifting and Transcript Decay
Source: bioRxiv. 2025 Dec 26:2025.12.23.696290. Preprint. [Version 2] doi: 10.64898/2025.12.23.696290 (PMC12776465; doi:10.64898/2025.12.23.696290)
Supplement: Supplement 5 [file media-5.xlsx]

## Sheet: All Motifs Biol Process
GO Term	Term Depth	GO description	Odds Ratio	Fold-Enrichment	Ratio in Study	Ratio in Pop	p-value	Adjusted p-value	Fischers A (study count)	Fischers B (pop count - study count)	Fischers C (study n-study count)	Fischers D (pop n-pop count-C)	Background Count	Background n	Study n	Study Genes
GO:0055085	4	transmembrane transport	3.34361	1.38142	0.13311	0.0963574	1.50915e-44	2.33767e-41	636	147	4142	3201	783	8126	4778	A0A075B734;A0AV02;A0PJK1;A1A5B4;A5X5Y0;A6NIM6;A6NNN8;A8K7I4;A8MPY1;A8MYU2;B1AL88;O00180;O00337;O00341;O00400;O00476;O00555;O00591;O00623;O14520;O14649;O14764;O14863;O14983;O15244;O15245;O15342;O15399;O15427;O15438;O15439;O15440;O15554;O43315;O43497;O43520;O43525;O43526;O43772;O43808;O43826;O43868;O60312;O60669;O60706;O60721;O60741;O60779;O60830;O60831;O60840;O60928;O60931;O75027;O75185;O75251;O75…
GO:0006811	4	monoatomic ion transport	2.7093	1.33099	0.109251	0.0820822	2.85302e-28	2.7007e-25	522	145	4256	3203	667	8126	4778	A0AV02;A1A5B4;A1A5C7;A6NKX4;A8K7I4;A8MPY1;A8MYU2;B1AL88;O00180;O00341;O00476;O00555;O00591;O00624;O14649;O14764;O14863;O14936;O14983;O15244;O15245;O15342;O15399;O15432;O15440;O15554;O43497;O43511;O43520;O43525;O43526;O60312;O60359;O60706;O60721;O60741;O60840;O60928;O60931;O75027;O75185;O75251;O75311;O75751;O75762;O75787;O75844;O76082;O76090;O94759;O94956;O95069;O95180;O95259;O95279;P01160;P02730;…
GO:0015711	4	organic anion transport	4.82315	1.47663	0.0537882	0.0364263	1.30598e-26	9.67507e-24	257	39	4521	3309	296	8126	4778	O00341;O00400;O00476;O14975;O15244;O15245;O15374;O15375;O15403;O15427;O15438;O15439;O15440;O43315;O43520;O43772;O43808;O43826;O60669;O60831;O60931;O75387;O75751;O75915;O76090;O94956;O95255;O95342;O95528;O95563;O95573;O95907;P00505;P02730;P04054;P04920;P08183;P08195;P09131;P10620;P11166;P11168;P11169;P12821;P13569;P13688;P14416;P14672;P15328;P16260;P16671;P17927;P21359;P21439;P21917;P22680;P22748;…
GO:0006810	3	transport	1.77769	1.17586	0.267267	0.227295	2.93501e-25	2.08373e-22	1277	570	3501	2778	1847	8126	4778	A0A075B734;A0AV02;A0FGR8;A0PJK1;A1A5B4;A1A5C7;A5X5Y0;A6NFX1;A6NH11;A6NIM6;A6NKT7;A6NKX4;A6NNN8;A8K7I4;A8MPY1;A8MYU2;B1AL88;D3W0D1;F5H094;O00180;O00206;O00329;O00337;O00341;O00400;O00476;O00555;O00562;O00591;O00623;O00624;O14495;O14520;O14649;O14656;O14715;O14764;O14828;O14842;O14863;O14936;O14975;O14976;O14983;O15118;O15126;O15127;O15240;O15243;O15244;O15245;O15258;O15260;O15342;O15374;O15375;O15…
GO:0051234	2	establishment of localization	1.72145	1.16401	0.279615	0.240217	1.19985e-23	8.17767e-21	1336	616	3442	2732	1952	8126	4778	A0A075B734;A0AV02;A0FGR8;A0PJK1;A1A5B4;A1A5C7;A5X5Y0;A6NFX1;A6NH11;A6NIM6;A6NKT7;A6NKX4;A6NNN8;A8K7I4;A8MPY1;A8MYU2;B1AL88;D3W0D1;F5H094;O00180;O00206;O00258;O00329;O00337;O00341;O00400;O00476;O00555;O00562;O00591;O00623;O00624;O14495;O14520;O14649;O14656;O14715;O14764;O14828;O14842;O14863;O14936;O14975;O14976;O14983;O15118;O15126;O15127;O15240;O15243;O15244;O15245;O15258;O15260;O15342;O15374;O15…
GO:0051179	1	localization	1.68837	1.15388	0.30473	0.264091	1.29982e-23	8.51831e-21	1456	690	3322	2658	2146	8126	4778	A0A075B734;A0AV02;A0FGR8;A0PJK1;A1A5B4;A1A5C7;A5X5Y0;A6NFX1;A6NH11;A6NIM6;A6NKT7;A6NKX4;A6NL88;A6NNN8;A8K7I4;A8MPY1;A8MYU2;B1AL88;D3W0D1;F5H094;I3L273;O00180;O00206;O00258;O00329;O00337;O00341;O00400;O00468;O00476;O00555;O00562;O00591;O00602;O00623;O00624;O14495;O14520;O14649;O14656;O14657;O14715;O14764;O14773;O14786;O14828;O14842;O14863;O14936;O14958;O14975;O14976;O14983;O15118;O15126;O15127;O15…
GO:0034220	5	monoatomic ion transmembrane transport	2.8437	1.34994	0.0797405	0.0590697	1.07876e-22	6.56464e-20	381	99	4397	3249	480	8126	4778	A0AV02;A1A5B4;A8K7I4;A8MPY1;A8MYU2;B1AL88;O00180;O00341;O00476;O00555;O00591;O14649;O14764;O14863;O14983;O15245;O15342;O15399;O15440;O15554;O43497;O43520;O43525;O43526;O60312;O60706;O60721;O60741;O60840;O60928;O75027;O75185;O75251;O75311;O75762;O75787;O76090;O94759;O95069;O95180;O95259;O95279;P01160;P02730;P04839;P05023;P05305;P06756;P08575;P13569;P13637;P13866;P14138;P14416;P14867;P16389;P16615;…
GO:0098660	5	inorganic ion transmembrane transport	2.84057	1.35024	0.0766011	0.0567315	8.1511e-22	4.3402e-19	366	95	4412	3253	461	8126	4778	A0AV02;A1A5B4;A5X5Y0;A8MPY1;A8MYU2;B1AL88;O00180;O00341;O00555;O00591;O14649;O14764;O14863;O14983;O15342;O15399;O15440;O15554;O43497;O43525;O43526;O43826;O60706;O60721;O60741;O60840;O60928;O75027;O75185;O75251;O75311;O75762;O75787;O94759;O94778;O95069;O95180;O95259;O95264;O95279;P01160;P02730;P05023;P05305;P06756;P08575;P13569;P13637;P13866;P14138;P14416;P14867;P16389;P16615;P17658;P18505;P18507;…
GO:0050911	5	detection of chemical stimulus involved in sensory perception of smell	10.9396	1.59605	0.0255337	0.015998	7.84107e-20	3.81726e-17	122	8	4656	3340	130	8126	4778	A3KFT3;A4D2G3;A6NH00;A6NM03;O43869;O60403;O60404;O76000;O76001;O76002;O95006;O95007;O95047;O95222;O95371;O95918;P0C629;P0C645;P0C7T2;P0DN82;P30954;P58173;P58181;P58182;Q13607;Q5JQS5;Q5JRS4;Q5TZ20;Q6IEZ7;Q6IF00;Q6IF42;Q6IF99;Q7Z3T1;Q8N349;Q8N628;Q8NFF2;Q8NG76;Q8NG77;Q8NG80;Q8NG81;Q8NG83;Q8NG84;Q8NG85;Q8NG92;Q8NG97;Q8NGA5;Q8NGA6;Q8NGC2;Q8NGC3;Q8NGC4;Q8NGE0;Q8NGE5;Q8NGH3;Q8NGN2;Q8NGN3;Q8NGN4;Q8NGN5;…
GO:0050906	3	detection of stimulus involved in sensory perception	4.38553	1.4599	0.0406028	0.027812	5.95088e-19	2.66835e-16	194	32	4584	3316	226	8126	4778	A3KFT3;A4D2G3;A6NH00;A6NM03;A8MTJ3;O15303;O43869;O60403;O60404;O60840;O75762;O76000;O76001;O76002;O76090;O95006;O95007;O95047;O95222;O95371;O95918;P01375;P01833;P04629;P07093;P08100;P0C629;P0C645;P0C7T2;P0DN82;P10721;P12107;P12273;P21964;P23280;P28223;P30542;P30954;P35498;P51787;P51841;P54762;P58173;P58181;P58182;P59533;P59534;P59535;P59537;P59538;P59540;P59541;P59544;P61073;Q03395;Q09470;Q13002;…
GO:0051606	2	detection of stimulus	3.2778	1.392	0.0519046	0.0372877	3.99043e-18	1.74341e-15	248	55	4530	3293	303	8126	4778	A1L4H1;A3KFT3;A4D2G3;A6NH00;A6NM03;A8MTJ3;O00206;O00562;O14718;O14958;O15303;O43869;O60403;O60404;O60840;O75762;O76000;O76001;O76002;O76090;O95006;O95007;O95047;O95222;O95371;O95727;O95918;P01375;P01833;P01889;P01911;P03999;P04439;P04629;P07093;P08100;P0C0L5;P0C629;P0C645;P0C7T2;P0DN82;P10721;P12107;P12273;P17813;P20366;P21579;P21964;P22830;P23280;P25103;P28223;P30542;P30954;P35498;P41180;P47804;…
GO:0050907	4	detection of chemical stimulus involved in sensory perception	5.46753	1.50295	0.0318125	0.0211666	1.47162e-17	6.11585e-15	152	20	4626	3328	172	8126	4778	A3KFT3;A4D2G3;A6NH00;A6NM03;A8MTJ3;O43869;O60403;O60404;O75762;O76000;O76001;O76002;O95006;O95007;O95047;O95222;O95371;O95918;P01833;P0C629;P0C645;P0C7T2;P0DN82;P12273;P23280;P30954;P58173;P58181;P58182;P59533;P59534;P59535;P59537;P59538;P59540;P59541;P59544;Q13607;Q5JQS5;Q5JRS4;Q5TZ20;Q6IEZ7;Q6IF00;Q6IF42;Q6IF99;Q7RTX0;Q7Z3T1;Q7Z443;Q8N349;Q8N628;Q8NFF2;Q8NG76;Q8NG77;Q8NG80;Q8NG81;Q8NG83;Q8NG84;…
GO:0015849	4	organic acid transport	3.96297	1.43849	0.0401842	0.027935	2.26626e-17	9.194e-15	192	35	4586	3313	227	8126	4778	O00341;O14975;O15244;O15245;O15374;O15375;O15403;O15427;O15438;O15439;O15440;O43315;O43520;O43772;O43808;O60669;O60831;O60931;O75387;O75751;O75915;O76090;O94956;O95255;O95342;O95563;O95573;O95907;P00505;P04054;P08183;P08195;P09131;P11166;P12821;P13688;P14416;P15328;P16671;P21359;P21439;P21917;P22680;P22888;P28288;P30531;P30825;P31641;P33121;P33527;P33897;P35354;P35462;P35503;P36021;P41159;P41180;…
GO:0046942	5	carboxylic acid transport	3.94147	1.43733	0.0399749	0.027812	3.4558e-17	1.33826e-14	191	35	4587	3313	226	8126	4778	O00341;O14975;O15244;O15245;O15374;O15375;O15403;O15427;O15438;O15439;O15440;O43315;O43520;O43772;O43808;O60669;O60831;O60931;O75387;O75751;O75915;O76090;O94956;O95255;O95342;O95563;O95573;O95907;P00505;P04054;P08183;P08195;P09131;P11166;P12821;P13688;P14416;P15328;P16671;P21359;P21439;P21917;P22680;P22888;P28288;P30531;P30825;P31641;P33121;P33527;P33897;P35354;P35462;P35503;P36021;P41159;P41180;…
GO:0009593	3	detection of chemical stimulus	4.42777	1.46261	0.0359983	0.0246124	4.72513e-17	1.78914e-14	172	28	4606	3320	200	8126	4778	A1L4H1;A3KFT3;A4D2G3;A6NH00;A6NM03;A8MTJ3;O00206;O14958;O43869;O60403;O60404;O75762;O76000;O76001;O76002;O95006;O95007;O95047;O95222;O95371;O95918;P01833;P0C0L5;P0C629;P0C645;P0C7T2;P0DN82;P12273;P17813;P21579;P23280;P30954;P41180;P49281;P58173;P58181;P58182;P59533;P59534;P59535;P59537;P59538;P59540;P59541;P59544;Q12797;Q13607;Q15399;Q5JQS5;Q5JRS4;Q5TZ20;Q6IEZ7;Q6IF00;Q6IF42;Q6IF99;Q7RTX0;Q7Z3T1;…
GO:0006812	5	monoatomic cation transport	2.26125	1.28362	0.0830892	0.0647305	1.83972e-16	6.66957e-14	397	129	4381	3219	526	8126	4778	A0AV02;A8K7I4;A8MYU2;B1AL88;O00180;O00476;O00555;O00624;O14649;O14863;O14936;O14983;O15244;O15342;O15399;O15432;O15440;O15554;O43497;O43525;O43526;O60359;O60706;O60721;O60741;O60840;O60928;O75027;O75185;O75251;O75762;O75787;O75844;O76082;O94759;O95069;O95180;O95259;O95279;P01160;P02787;P02788;P02790;P05023;P05305;P05814;P06756;P08195;P08575;P11230;P11836;P13637;P13866;P14138;P14416;P16389;P16615;…
GO:0098662	6	inorganic cation transmembrane transport	2.51757	1.31858	0.0657179	0.04984	4.60855e-16	1.5705e-13	314	91	4464	3257	405	8126	4778	A0AV02;A5X5Y0;A8MYU2;B1AL88;O00180;O00555;O14649;O14863;O14983;O15342;O15399;O15440;O15554;O43497;O43525;O43526;O60706;O60721;O60741;O60840;O60928;O75027;O75185;O75251;O75762;O75787;O94759;O94778;O95069;O95180;O95259;O95264;O95279;P01160;P05023;P05305;P06756;P08575;P13637;P13866;P14138;P14416;P16389;P16615;P17658;P18577;P19634;P20020;P20062;P21817;P22001;P22459;P22460;P23276;P23634;P23975;P24530;…
GO:0098655	6	monoatomic cation transmembrane transport	2.45759	1.31186	0.0642528	0.0489786	3.62125e-15	1.18659e-12	307	91	4471	3257	398	8126	4778	A0AV02;A8MYU2;B1AL88;O00180;O00555;O14649;O14863;O14983;O15342;O15399;O15440;O15554;O43497;O43525;O43526;O60706;O60721;O60741;O60840;O60928;O75027;O75185;O75251;O75762;O75787;O94759;O95069;O95180;O95259;O95279;P01160;P05023;P05305;P06756;P08575;P13637;P13866;P14138;P14416;P16389;P16615;P17658;P19634;P20020;P20062;P21817;P22001;P22459;P22460;P23276;P23634;P23975;P24530;P25101;P25116;P27352;P28223;…
GO:0030001	6	metal ion transport	2.20583	1.27728	0.0763918	0.059808	1.1598e-14	3.65961e-12	365	121	4413	3227	486	8126	4778	A0AV02;A8K7I4;A8MYU2;B1AL88;O00180;O00476;O00555;O00624;O14649;O14863;O14936;O14983;O15399;O15432;O15440;O15554;O43497;O43525;O43526;O60359;O60706;O60721;O60741;O60840;O60928;O75027;O75185;O75762;O75844;O76082;O94759;O95069;O95180;O95259;O95279;P01160;P02787;P02788;P02790;P05023;P05305;P05814;P06756;P08195;P08575;P11836;P13637;P13866;P14138;P14416;P16389;P16615;P17658;P19634;P20020;P20062;P21817;…
GO:0007186	5	G protein-coupled receptor signaling pathway	1.99021	1.24188	0.0946003	0.0761752	2.66675e-14	7.83428e-12	452	167	4326	3181	619	8126	4778	A6NFX1;A6NL26;A8MTJ3;O00222;O00254;O00270;O00398;O00421;O00468;O00574;O00602;O14625;O14626;O14718;O14842;O15085;O15263;O15303;O15354;O15552;O43193;O43194;O43306;O43603;O43613;O43614;O43927;O60241;O60242;O60266;O60503;O60755;O60883;O75473;O75899;O94910;O95069;O95156;O95157;O95477;O95490;O95622;O95665;O95672;O95800;O95838;O95977;P01031;P01160;P01189;P01210;P01213;P01215;P01222;P01270;P01282;P01298;…
GO:0007608	6	sensory perception of smell	9.2667	1.57923	0.0190456	0.0120601	3.06761e-14	8.85915e-12	91	7	4687	3341	98	8126	4778	A6NL26;I3L273;O60266;O95221;O95222;P0C617;P0C7N1;P0C7N5;P0DTE4;P14416;P30953;P34982;P58170;P58181;P61769;Q01959;Q13606;Q15612;Q15615;Q15617;Q15619;Q15620;Q15622;Q16280;Q6IEU7;Q6XYQ8;Q6ZT12;Q8IV77;Q8N0Y5;Q8N146;Q8N162;Q8NFF2;Q8NG75;Q8NG78;Q8NGE9;Q8NGF4;Q8NGF7;Q8NGG0;Q8NGG2;Q8NGG3;Q8NGG4;Q8NGG5;Q8NGG6;Q8NGG7;Q8NGG8;Q8NGK9;Q8NGL0;Q8NGL1;Q8NGL2;Q8NGL3;Q8NGL4;Q8NGM9;Q8NGP2;Q8NGP3;Q8NGP4;Q8NGP6;Q8NGP8;…
GO:0007606	5	sensory perception of chemical stimulus	4.9185	1.48495	0.0244872	0.0164903	5.27216e-13	1.38204e-10	117	17	4661	3331	134	8126	4778	A6NL26;A8MTJ3;I3L273;O60266;O95221;O95222;P0C617;P0C7N1;P0C7N5;P0DTE4;P14416;P16671;P21730;P30953;P30954;P34982;P37088;P47887;P47893;P51172;P56373;P58170;P58181;P59536;P59539;P59542;P59551;P61769;Q01959;Q13606;Q14573;Q15612;Q15615;Q15617;Q15619;Q15620;Q15622;Q16280;Q16515;Q6IEU7;Q6XYQ8;Q6ZT12;Q7RTR8;Q7RTX0;Q7Z443;Q7Z5H5;Q8IU99;Q8IV77;Q8N0Y5;Q8N146;Q8N162;Q8NFF2;Q8NFZ6;Q8NG75;Q8NG78;Q8NGE9;Q8NGF4;…
GO:0015695	4	organic cation transport	10.9513	1.59701	0.0161155	0.0100911	8.03731e-13	2.05729e-10	77	5	4701	3343	82	8126	4778	O15244;O15245;O43772;O60779;O75387;O75751;O76082;O94778;P01282;P08195;P21964;P23975;P30825;P31641;P43005;P43007;P48065;P48067;P49279;P49768;P52569;P54219;Q01650;Q01959;Q02094;Q13286;Q15758;Q16572;Q495M3;Q495N2;Q53GD3;Q6NT16;Q6YBV0;Q6ZP29;Q70HW3;Q7RTT9;Q7RTY1;Q7Z2H8;Q86VL8;Q86VW1;Q8IWA5;Q8IY50;Q8N370;Q8N697;Q8NBW4;Q8NCS7;Q8WUX1;Q8WWI5;Q8WY07;Q92536;Q969I6;Q96BI1;Q96DW6;Q96FL8;Q96NB2;Q96QD8;Q99624;…
GO:0003008	2	system process	1.69229	1.18231	0.13604	0.115063	8.08959e-13	2.05729e-10	650	285	4128	3063	935	8126	4778	A0PK11;A6NL26;A6NL88;A8MTJ3;B2RTY4;B9EJG8;I3L273;O00144;O00206;O00222;O00519;O00533;O14718;O14773;O14958;O14983;O15085;O15118;O15146;O15244;O15245;O15399;O15438;O15439;O15440;O15537;O15554;O43306;O43426;O43511;O43520;O43525;O43597;O43603;O43868;O60242;O60259;O60266;O60359;O60477;O60669;O60706;O60721;O60755;O60840;O60907;O60931;O60938;O75443;O75445;O75503;O75592;O75751;O75762;O75844;O75908;O75915;…
GO:0006820	5	monoatomic anion transport	6.088	1.52254	0.0196735	0.0129215	3.83471e-12	9.07495e-10	94	11	4684	3337	105	8126	4778	A0AV02;A1A5B4;A8MPY1;O00341;O00476;O00591;O00624;O14764;O43511;O75311;O76090;P02730;P04920;P13569;P14867;P18505;P18507;P23415;P23416;P28472;P30531;P31644;P34903;P35523;P40879;P41180;P43003;P43005;P47869;P47870;P48167;P48169;P51582;P51787;P51788;P51790;P51793;P51795;P51797;P51798;P51800;P55011;P55017;P58743;P78334;Q13621;Q14802;Q14916;Q15077;Q16445;Q2Y0W8;Q32M45;Q4KMQ2;Q4U2R8;Q5XXA6;Q6IWH7;Q6NSJ5;…
GO:0015698	4	inorganic anion transport	5.48393	1.50505	0.0209293	0.013906	5.64078e-12	1.29883e-09	100	13	4678	3335	113	8126	4778	A0AV02;A1A5B4;A8MPY1;O00341;O00476;O00591;O14764;O43511;O43826;O75311;O76090;O95255;O95258;O95436;P02730;P13569;P14867;P18505;P18507;P23415;P23416;P28472;P30531;P31644;P34903;P35523;P41180;P43003;P43005;P47869;P47870;P48167;P48169;P49279;P50443;P51582;P51787;P51788;P51790;P51793;P51795;P51797;P51798;P51800;P55011;P55017;P57057;P58743;P78334;Q00325;Q06495;Q08357;Q13621;Q14802;Q14916;Q15077;Q16445;…
GO:0006814	7	sodium ion transport	4.52187	1.4688	0.0238594	0.0162442	5.72137e-12	1.29982e-09	114	18	4664	3330	132	8126	4778	O00180;O00476;O00624;O60721;O60741;O76082;P01160;P05023;P05305;P13637;P13866;P19634;P23975;P24530;P25101;P29973;P30531;P31639;P31641;P31645;P32418;P35498;P35499;P37088;P48029;P48065;P48066;P48067;P48764;P50993;P51172;P51787;P54707;P54709;P54710;P55011;P55017;P57103;Q01118;Q01959;Q06495;Q08AI6;Q0GE19;Q13563;Q13621;Q13733;Q14524;Q14802;Q14940;Q15166;Q15858;Q16280;Q16515;Q1EHB4;Q2Y0W8;Q4G0N8;Q4KMQ2;…
GO:0006865	4	amino acid transport	5.1427	1.49367	0.0211386	0.0141521	1.00828e-11	2.23119e-09	101	14	4677	3334	115	8126	4778	A6NNN8;O00341;O15244;O43246;O60831;O60931;O75387;O75915;O76090;P08195;P21359;P23975;P30531;P30825;P31641;P31645;P36021;P43003;P43004;P43005;P43007;P48029;P48065;P48066;P48067;P48664;P49279;P49768;P51811;P52569;P82251;Q01650;Q01959;Q07837;Q08AI6;Q09428;Q13286;Q14416;Q15758;Q16620;Q495M3;Q495N2;Q695T7;Q6NSJ5;Q6P4A7;Q6P9F7;Q6YBV0;Q6ZP29;Q7L1W4;Q7Z2H8;Q8IWT6;Q8IZD6;Q8IZM9;Q8N370;Q8N697;Q8NBW4;Q8NDX2;…
GO:0010232	5	vascular transport	7.92091	1.56065	0.0163248	0.0104603	1.61345e-11	3.43646e-09	78	7	4700	3341	85	8126	4778	O15244;O15245;O15438;O15439;O15440;O43868;O60669;O60706;O75751;O76082;O94956;O95528;P06213;P08183;P11166;P11169;P13866;P14672;P16671;P23634;P30531;P30825;P31641;P33527;P36021;P37288;P41440;P43003;P43004;P43005;P43007;P47901;P48067;P48357;P48751;P50993;P52569;P53794;P53985;P55011;P98164;Q01650;Q13733;Q14542;Q15758;Q16348;Q2Y0W8;Q6PCB7;Q6ZSM3;Q7RTT9;Q8NA29;Q8TCC7;Q8WUX1;Q8WWI5;Q8WWT9;Q8WY07;Q92887;…
GO:0150104	6	transport across blood-brain barrier	7.92091	1.56065	0.0163248	0.0104603	1.61345e-11	3.43646e-09	78	7	4700	3341	85	8126	4778	O15244;O15245;O15438;O15439;O15440;O43868;O60669;O60706;O75751;O76082;O94956;O95528;P06213;P08183;P11166;P11169;P13866;P14672;P16671;P23634;P30531;P30825;P31641;P33527;P36021;P37288;P41440;P43003;P43004;P43005;P43007;P47901;P48067;P48357;P48751;P50993;P52569;P53794;P53985;P55011;P98164;Q01650;Q13733;Q14542;Q15758;Q16348;Q2Y0W8;Q6PCB7;Q6ZSM3;Q7RTT9;Q8NA29;Q8TCC7;Q8WUX1;Q8WWI5;Q8WWT9;Q8WY07;Q92887;…
GO:1903825	5	organic acid transmembrane transport	5.1483	1.49408	0.0196735	0.0131676	5.91111e-11	1.17116e-08	94	13	4684	3335	107	8126	4778	O00341;O15244;O15427;O15440;O43772;O60669;O60831;O75387;O75915;O95563;P08183;P08195;P11166;P16671;P28288;P30825;P31641;P33527;P33897;P41440;P43003;P43004;P43005;P43007;P48029;P48067;P48664;P49279;P49768;P50416;P52569;P53985;P98164;Q01650;Q07837;Q13183;Q13286;Q15758;Q495M3;Q495N2;Q6NSJ5;Q6P9F7;Q6PCB7;Q6PCB8;Q6YBV0;Q6ZP29;Q6ZSM3;Q7L1W4;Q7RTT9;Q7RTY1;Q7Z2H8;Q8IVM8;Q8IWT6;Q8N695;Q8N697;Q8NBW4;Q8NDX2;…
GO:1905039	6	carboxylic acid transmembrane transport	5.03661	1.49015	0.0192549	0.0129215	1.55807e-10	2.91737e-08	92	13	4686	3335	105	8126	4778	O00341;O15244;O15427;O15440;O43772;O60669;O60831;O75387;O75915;O95563;P08183;P08195;P11166;P16671;P28288;P30825;P33527;P33897;P41440;P43003;P43004;P43005;P43007;P48029;P48067;P48664;P49279;P49768;P50416;P52569;P53985;P98164;Q01650;Q07837;Q13183;Q13286;Q15758;Q495M3;Q495N2;Q6NSJ5;Q6P9F7;Q6PCB7;Q6PCB8;Q6YBV0;Q6ZP29;Q6ZSM3;Q7L1W4;Q7RTY1;Q7Z2H8;Q8IVM8;Q8IWT6;Q8N695;Q8N697;Q8NBW4;Q8NDX2;Q8TCU3;Q8TDW0;…
GO:0035725	8	sodium ion transmembrane transport	5.82871	1.51585	0.017162	0.0113217	1.6063e-10	2.97498e-08	82	10	4696	3338	92	8126	4778	O00180;O60721;O60741;P01160;P05023;P13637;P13866;P19634;P23975;P30531;P31639;P31641;P31645;P32418;P35498;P35499;P37088;P48029;P48065;P48066;P48067;P48764;P50993;P51172;P54707;P54709;P54710;P55011;P55017;P57103;Q01118;Q01959;Q06495;Q13563;Q13621;Q13733;Q14524;Q14940;Q15858;Q16515;Q2Y0W8;Q4G0N8;Q4KMQ2;Q5TAH2;Q695T7;Q6AI14;Q8IVB4;Q8IZF0;Q8NFF2;Q8NHX9;Q8TD43;Q92581;Q96FT7;Q96N87;Q96Q91;Q96T83;Q99250;…
GO:0098661	6	inorganic anion transmembrane transport	9.36494	1.58094	0.0138133	0.00873739	1.77345e-10	3.24923e-08	66	5	4712	3343	71	8126	4778	A0AV02;A1A5B4;A8MPY1;O00341;O00591;O14764;O43826;O75311;P02730;P13569;P14867;P18505;P18507;P23415;P23416;P28472;P30531;P31644;P34903;P35523;P41180;P43003;P43005;P47869;P47870;P48167;P48169;P50443;P51790;P55011;P55017;P57057;P78334;Q00325;Q06495;Q08357;Q13621;Q14916;Q16445;Q2Y0W8;Q32M45;Q4KMQ2;Q5XXA6;Q6IWH7;Q75V66;Q7LBE3;Q8IWT6;Q8N1C3;Q8N695;Q8TE54;Q8TED4;Q8WUM9;Q92911;Q99928;Q9BXP2;Q9BYT9;Q9HCE9;…
GO:0098656	6	monoatomic anion transmembrane transport	10.2729	1.59099	0.012139	0.00762983	8.7397e-10	1.48916e-07	58	4	4720	3344	62	8126	4778	A0AV02;A1A5B4;A8MPY1;O00341;O00591;O14764;O75311;P02730;P13569;P14867;P18505;P18507;P23415;P23416;P28472;P30531;P31644;P34903;P35523;P41180;P43003;P43005;P47869;P47870;P48167;P48169;P51790;P55011;P55017;P78334;Q13621;Q16445;Q2Y0W8;Q32M45;Q4KMQ2;Q5XXA6;Q6IWH7;Q6NSJ5;Q6P9F7;Q75V66;Q7L1W4;Q7LBE3;Q8IWT6;Q8N1C3;Q8TDW0;Q92911;Q96RD7;Q99928;Q9BXP2;Q9BYT9;Q9HCE9;Q9NQ90;Q9NW15;Q9UHW9;Q9UN88;Q9UP95;Q9Y289;…
GO:0003333	5	amino acid transmembrane transport	6.20752	1.52628	0.0146505	0.00959882	1.9938e-09	3.23546e-07	70	8	4708	3340	78	8126	4778	A6NNN8;O00341;O15244;O60831;O75387;O75915;P08195;P30825;P31641;P36021;P43003;P43004;P43005;P43007;P48067;P48664;P49279;P49768;P52569;P82251;Q01650;Q07837;Q08AI6;Q13286;Q15758;Q495M3;Q495N2;Q6NSJ5;Q6P9F7;Q6YBV0;Q6ZP29;Q7L1W4;Q7Z2H8;Q8IWT6;Q8IZM9;Q8N697;Q8NBW4;Q8NDX2;Q8TCU3;Q8TDW0;Q8WUX1;Q8WY07;Q92536;Q969I6;Q96DW6;Q96FL8;Q96NB2;Q96QD8;Q99624;Q99884;Q9BWM7;Q9BXI2;Q9H015;Q9H2H9;Q9H313;Q9H936;Q9H9B4;…
GO:0050877	3	nervous system process	1.736	1.19877	0.0849728	0.0708836	2.01498e-09	3.23899e-07	406	170	4372	3178	576	8126	4778	A0PK11;A6NL26;A6NL88;A8MTJ3;B2RTY4;B9EJG8;I3L273;O00144;O00222;O00533;O14718;O14773;O15146;O15399;O15537;O43426;O43511;O43520;O43525;O43597;O43603;O60242;O60259;O60266;O60359;O60477;O60721;O60755;O60840;O60907;O60931;O60938;O75443;O75445;O75503;O75592;O75762;O75844;O75915;O75973;O76024;O76090;O94898;O95069;O95221;O95222;O95255;O95452;O95622;O95665;P00533;P01210;P01213;P01308;P01375;P02458;P02708;…
GO:0098739	5	import across plasma membrane	3.06892	1.37982	0.0269987	0.0195668	2.39901e-09	3.82026e-07	129	30	4649	3318	159	8126	4778	A0AV02;B1AL88;O00337;O00555;O15244;O43497;O60706;O60721;O60840;O60928;O75915;O94759;O94778;O95180;O95279;O95528;P05023;P08195;P11166;P11169;P13637;P13866;P16671;P19634;P22732;P23634;P30531;P30825;P31639;P31641;P32418;P36021;P37088;P41440;P43003;P43004;P43005;P43007;P46059;P48048;P48067;P48664;P48764;P49768;P50993;P51172;P51787;P52569;P53794;P54289;P54707;P54709;P54710;P55011;P55017;P57103;P98164;…
GO:0015804	5	neutral amino acid transport	30.3951	1.66206	0.00899958	0.00541472	2.79256e-09	4.40578e-07	43	1	4735	3347	44	8126	4778	O60931;O75387;P08195;P31641;P43005;P43007;P48067;P82251;Q01650;Q07837;Q15758;Q495M3;Q495N2;Q695T7;Q6YBV0;Q7Z2H8;Q8IZM9;Q8N370;Q8NBW4;Q8TCU3;Q8WUX1;Q92536;Q969I6;Q96DW6;Q96N87;Q96NB2;Q96QD8;Q99624;Q99884;Q9BWM7;Q9H1V8;Q9H2H9;Q9H2J7;Q9H598;Q9H9B4;Q9NP91;Q9NS82;Q9NVC3;Q9UHI5;Q9UM01;Q9UN76;Q9UPY5;Q9Y345
GO:0006821	6	chloride transport	5.25111	1.49825	0.0154877	0.0103372	4.65811e-09	7.08656e-07	74	10	4704	3338	84	8126	4778	A0AV02;A1A5B4;A8MPY1;O00341;O00591;O14764;O75311;O76090;P02730;P13569;P14867;P18505;P18507;P23415;P23416;P28472;P30531;P31644;P34903;P35523;P41180;P43003;P43005;P47869;P47870;P48167;P48169;P51582;P51788;P51790;P51793;P51795;P51797;P51798;P51800;P55011;P55017;P58743;P78334;Q13621;Q14802;Q15077;Q16445;Q2Y0W8;Q32M45;Q4KMQ2;Q5XXA6;Q6IWH7;Q6U841;Q75V66;Q7LBE3;Q8IWT6;Q8N1C3;Q8N695;Q8TE54;Q8WZ55;Q93086;…
GO:0015718	6	monocarboxylic acid transport	3.71264	1.42738	0.0196735	0.0137829	1.05216e-08	1.5193e-06	94	18	4684	3330	112	8126	4778	O14975;O15244;O15245;O15374;O15375;O15403;O15427;O15438;O15439;O43315;O43520;O43772;O43808;O60669;O75751;O94956;O95342;O95563;O95573;O95907;P00505;P04054;P09131;P11166;P12821;P13688;P14416;P16671;P21439;P21917;P22680;P22888;P28288;P33121;P33897;P35354;P35462;P35503;P36021;P41159;P41180;P46721;P48029;P48065;P48066;P50416;P53985;Q02509;Q12908;Q14973;Q1EHB4;Q3KNW5;Q4U2R8;Q5K4L6;Q5PT55;Q6PCB7;Q6PCB8;…
GO:1902476	7	chloride transmembrane transport	9.01967	1.57702	0.0106739	0.0067684	2.16601e-08	3.02514e-06	51	4	4727	3344	55	8126	4778	A0AV02;A1A5B4;A8MPY1;O00341;O00591;O14764;O75311;P02730;P13569;P14867;P18505;P18507;P23415;P23416;P28472;P30531;P31644;P34903;P35523;P41180;P43003;P43005;P47869;P47870;P48167;P48169;P51790;P55011;P55017;P78334;Q13621;Q16445;Q2Y0W8;Q32M45;Q4KMQ2;Q5XXA6;Q6IWH7;Q75V66;Q7LBE3;Q8IWT6;Q8N1C3;Q99928;Q9BXP2;Q9BYT9;Q9HCE9;Q9NQ90;Q9NW15;Q9UHW9;Q9UN88;Q9UP95;Q9Y666
GO:0007600	4	sensory perception	1.86608	1.22802	0.0527417	0.0429486	1.46597e-07	1.81005e-05	252	97	4526	3251	349	8126	4778	A0PK11;A6NL26;A8MTJ3;B2RTY4;B9EJG8;I3L273;O00222;O14718;O15537;O43511;O43520;O43525;O43597;O60266;O60721;O60840;O60907;O60938;O75443;O75445;O75503;O75762;O76024;O76090;O94898;O95221;O95222;O95255;O95452;O95665;P01210;P01213;P02458;P03999;P07686;P08100;P08473;P08913;P0C617;P0C7N1;P0C7N5;P0DTE4;P10997;P11362;P12107;P13500;P13942;P14416;P14679;P16389;P16671;P18850;P20366;P20594;P21730;P23415;P25929;…
GO:0003018	4	vascular process in circulatory system	2.23872	1.28938	0.0341147	0.0264583	1.54735e-07	1.89678e-05	163	52	4615	3296	215	8126	4778	O00519;O15244;O15245;O15438;O15439;O15440;O43306;O43868;O60669;O60706;O75751;O76082;O94813;O94956;O95399;O95528;P00533;P01042;P01137;P01160;P01308;P01375;P02675;P02679;P02741;P05305;P05556;P06213;P08183;P08697;P08908;P08913;P11166;P11169;P12821;P13688;P13866;P13945;P14138;P14672;P16671;P18089;P18825;P20020;P20160;P21452;P21728;P21731;P22460;P23276;P23634;P24530;P24557;P25021;P25101;P25103;P25116;…
GO:0003013	3	circulatory system process	2.1329	1.27375	0.0374634	0.0294118	1.56582e-07	1.90571e-05	179	60	4599	3288	239	8126	4778	O00519;O15244;O15245;O15438;O15439;O15440;O43306;O43868;O60669;O60706;O75751;O76082;O94813;O94956;O95399;O95528;P00533;P01042;P01137;P01160;P01308;P01375;P01588;P02675;P02679;P02741;P02778;P05155;P05305;P05556;P06213;P08183;P08697;P08908;P08913;P11166;P11169;P12259;P12821;P13688;P13866;P13945;P14138;P14672;P15502;P16671;P18089;P18825;P20020;P20160;P21452;P21728;P21731;P22460;P23276;P23634;P24530;…
GO:0006869	4	lipid transport	2.13195	1.27372	0.0368355	0.0289195	1.84882e-07	2.23419e-05	176	59	4602	3289	235	8126	4778	A0FGR8;A1A5B4;A6NFX1;A6NH11;F5H094;O00562;O14975;O15118;O15244;O15245;O15260;O15438;O15439;O15554;O43315;O43520;O43581;O43772;O43808;O43861;O60312;O60423;O75110;O75908;O94823;O94911;O94956;O95342;O95477;O95573;O95772;P00505;P02647;P02655;P02730;P04054;P08183;P08476;P09131;P10909;P11166;P12821;P13569;P13688;P14416;P16671;P17900;P21439;P21757;P21917;P21964;P22680;P22888;P23141;P28288;P33121;P33527;…
GO:0099536	5	synaptic signaling	2.16874	1.2793	0.0355797	0.027812	2.14028e-07	2.55023e-05	170	56	4608	3292	226	8126	4778	A8MPY1;O00555;O14649;O14764;O15240;O15303;O15399;O43424;O43497;O43525;O43526;O43613;O43614;O60755;O75581;O75899;O94933;O95399;P00750;P01210;P01213;P01303;P02708;P06850;P08172;P08173;P08908;P08912;P0C0P6;P11230;P14416;P14867;P18507;P20309;P20366;P20382;P20594;P21554;P21579;P21728;P21917;P21964;P23415;P23468;P23975;P25021;P25116;P25189;P28221;P28222;P28223;P28335;P28472;P28566;P29323;P30531;P30532;…
GO:0099537	6	trans-synaptic signaling	2.15552	1.27742	0.0353704	0.0276889	2.91363e-07	3.42382e-05	169	56	4609	3292	225	8126	4778	A8MPY1;O00555;O14649;O14764;O15303;O15399;O43424;O43497;O43525;O43526;O43613;O43614;O60755;O75581;O75899;O94933;O95399;P00750;P01210;P01213;P01303;P02708;P06850;P08172;P08173;P08908;P08912;P0C0P6;P11230;P14416;P14867;P18507;P20309;P20366;P20382;P20594;P21554;P21579;P21728;P21917;P21964;P23415;P23468;P23975;P25021;P25116;P25189;P28221;P28222;P28223;P28335;P28472;P28566;P29323;P30531;P30532;P30939;…
GO:0034204	6	lipid translocation	9.88809	1.58733	0.00879029	0.00553778	3.26065e-07	3.77947e-05	42	3	4736	3345	45	8126	4778	A1A5B4;O15554;O43520;O43861;O60312;O60423;O75110;O94823;O95477;P02730;P08183;P21439;P33527;P78363;P98196;P98198;Q32M45;Q3MIR4;Q4KMQ2;Q5GH70;Q5GH72;Q5GH73;Q5GH76;Q6IWH7;Q6UX68;Q8IZY2;Q8N2U9;Q8NA29;Q8NB49;Q8TF62;Q96AA3;Q99572;Q9BYT9;Q9BZC7;Q9H6D3;Q9NRY7;Q9NTI2;Q9NV96;Q9P241;Q9UL62;Q9Y2G3;Q9Y2Q0
GO:0015807	6	L-amino acid transport	5.55806	1.5087	0.0115111	0.00762983	3.53402e-07	3.96159e-05	55	7	4723	3341	62	8126	4778	O00341;O15244;O60831;O60931;O75387;O75915;P08195;P21359;P30825;P43003;P43004;P43005;P43007;P48664;P49279;P49768;P52569;P82251;Q01650;Q07837;Q09428;Q13286;Q15758;Q495M3;Q495N2;Q6YBV0;Q6ZP29;Q7Z2H8;Q8N370;Q8N697;Q8NBW4;Q8NDX2;Q8TCU3;Q8WUX1;Q8WY07;Q92536;Q969I6;Q96FL8;Q96QD8;Q99624;Q9BXI2;Q9H1V8;Q9H2H9;Q9H2J7;Q9H313;Q9H936;Q9H9B4;Q9NP91;Q9P2U7;Q9P2U8;Q9UBY8;Q9UHI5;Q9UM01;Q9UPY5;Q9Y619
GO:0015748	4	organophosphate ester transport	3.03396	1.37816	0.0196735	0.0142752	4.90031e-07	5.21853e-05	94	22	4684	3326	116	8126	4778	A1A5B4;O00400;O00476;O00562;O15439;O15440;O15554;O43520;O43808;O43826;O43861;O60312;O60423;O75110;O94823;O95255;O95477;P02647;P02655;P02730;P08183;P16260;P17927;P21439;P33527;P35575;P41440;P45844;P55058;P55157;P57057;P61916;P78363;P78381;P78382;P78383;P98196;P98198;Q08722;Q24JQ0;Q32M45;Q3MIR4;Q3SY17;Q4KMQ2;Q53GD3;Q5GH70;Q5GH72;Q5GH73;Q5GH76;Q6IWH7;Q6KCM7;Q6NSJ5;Q6P9F7;Q6UX68;Q76EJ3;Q86UK0;Q8IU99;…
GO:0007268	8	chemical synaptic transmission	2.1677	1.27958	0.0330682	0.025843	5.35929e-07	5.60227e-05	158	52	4620	3296	210	8126	4778	A8MPY1;O00555;O14649;O14764;O15303;O15399;O43424;O43497;O43525;O43526;O43613;O43614;O60755;O75581;O75899;O94933;O95399;P01210;P01213;P01303;P02708;P06850;P08172;P08173;P08908;P08912;P0C0P6;P11230;P14416;P14867;P18507;P20309;P20366;P20382;P20594;P21579;P21728;P21917;P21964;P23415;P23975;P25021;P25189;P28221;P28222;P28223;P28335;P28472;P28566;P30531;P30532;P30939;P31644;P32297;P34903;P34969;P35367;…
GO:0098916	7	anterograde trans-synaptic signaling	2.1677	1.27958	0.0330682	0.025843	5.35929e-07	5.60227e-05	158	52	4620	3296	210	8126	4778	A8MPY1;O00555;O14649;O14764;O15303;O15399;O43424;O43497;O43525;O43526;O43613;O43614;O60755;O75581;O75899;O94933;O95399;P01210;P01213;P01303;P02708;P06850;P08172;P08173;P08908;P08912;P0C0P6;P11230;P14416;P14867;P18507;P20309;P20366;P20382;P20594;P21579;P21728;P21917;P21964;P23415;P23975;P25021;P25189;P28221;P28222;P28223;P28335;P28472;P28566;P30531;P30532;P30939;P31644;P32297;P34903;P34969;P35367;…
GO:0098657	4	import into cell	1.73441	1.20252	0.0586019	0.0487325	5.90917e-07	6.13941e-05	280	116	4498	3232	396	8126	4778	A0AV02;A0FGR8;B1AL88;O00206;O00337;O00341;O00555;O14975;O14976;O15118;O15126;O15244;O15245;O15554;O43426;O43497;O43525;O43581;O43861;O43914;O60359;O60494;O60706;O60721;O60840;O60928;O75110;O75165;O75581;O75751;O75871;O75915;O94759;O94778;O95180;O95279;O95528;O95573;P05023;P05067;P05107;P05556;P06213;P06756;P08195;P08247;P08581;P10145;P10912;P11166;P11169;P11717;P12314;P13637;P13688;P13866;P14416;…
GO:0045332	7	phospholipid translocation	9.41325	1.58206	0.0083717	0.00529166	9.75085e-07	9.60374e-05	40	3	4738	3345	43	8126	4778	A1A5B4;O15554;O43520;O43861;O60312;O60423;O75110;O94823;O95477;P02730;P08183;P21439;P33527;P78363;P98196;P98198;Q32M45;Q3MIR4;Q4KMQ2;Q5GH70;Q5GH72;Q5GH73;Q5GH76;Q6IWH7;Q6UX68;Q8IZY2;Q8N2U9;Q8NA29;Q8NB49;Q8TF62;Q99572;Q9BYT9;Q9H6D3;Q9NRY7;Q9NTI2;Q9NV96;Q9P241;Q9UL62;Q9Y2G3;Q9Y2Q0
GO:1901264	4	carbohydrate derivative transport	4.5589	1.47226	0.012139	0.00824514	1.11556e-06	0.000109241	58	9	4720	3339	67	8126	4778	O00337;O00476;O15439;O15440;O43808;O43826;O43868;O95255;P13866;P17927;P31639;P35575;P41440;P45844;P55058;P57057;P61916;P78381;P78382;P78383;P98155;Q08722;Q0GE19;Q13286;Q14542;Q16348;Q24JQ0;Q6KCM7;Q6NSJ5;Q6P9F7;Q76EJ3;Q7RTT9;Q8IU99;Q8IWT6;Q8IY34;Q8N697;Q8NA29;Q8TB61;Q8TDW0;Q8TED4;Q8WTV0;Q969S0;Q96A29;Q96AA3;Q96RD7;Q99808;Q9BUM1;Q9BY10;Q9BYT1;Q9BZD2;Q9H1N7;Q9H2V7;Q9HA72;Q9HAS3;Q9HCJ1;Q9NQQ7;Q9NTN3;…
GO:0097035	5	regulation of membrane lipid distribution	6.35686	1.53064	0.00941817	0.00615309	1.72965e-06	0.000162826	45	5	4733	3343	50	8126	4778	A1A5B4;A6NGC4;O15554;O43520;O43861;O60312;O60423;O75110;O94823;O95477;P02730;P08183;P21439;P33527;P48023;P78363;P98196;P98198;Q32M45;Q3MIR4;Q4KMQ2;Q5GH70;Q5GH72;Q5GH73;Q5GH76;Q6IWH7;Q6UX68;Q8IZY2;Q8N2U9;Q8NA29;Q8NB49;Q8TF62;Q96AA3;Q99572;Q9BYT9;Q9BZC7;Q9H2C2;Q9H6D3;Q9NRY7;Q9NTI2;Q9NV96;Q9P241;Q9UL62;Q9Y2G3;Q9Y2Q0
GO:0048878	2	chemical homeostasis	1.536	1.15707	0.0832985	0.0719911	1.92285e-06	0.000179035	398	187	4380	3161	585	8126	4778	A0AV02;A6NGC4;O00144;O14638;O14788;O14842;O14958;O14983;O15118;O15240;O15260;O15342;O15432;O15503;O15552;O43306;O43511;O43570;O43613;O43614;O43826;O60721;O75027;O75185;O75503;O75762;O75787;O75880;O75881;O75907;O75908;O76024;O95255;O95342;O95388;O95436;O95452;O95477;O95486;O96009;P01137;P01189;P01270;P01308;P02647;P02655;P02730;P02787;P02790;P02818;P04920;P05023;P05067;P05186;P05305;P06213;P06850;…
GO:0015721	7	bile acid and bile salt transport	inf	1.70071	0.00502302	0.00295348	3.17775e-06	0.000283486	24	0	4754	3348	24	8126	4778	O15438;O15439;O43315;O43520;O94956;O95342;P09131;P13688;P22680;P28288;P46721;Q12908;Q14973;Q3KNW5;Q5PT55;Q86UW1;Q86UW2;Q92887;Q96EP9;Q96J66;Q9NPD5;Q9NYB5;Q9Y2P5;Q9Y6L6
GO:0006836	4	neurotransmitter transport	4.59374	1.47395	0.0108832	0.00738371	4.14165e-06	0.000361896	52	8	4726	3340	60	8126	4778	O00341;O15244;O15245;O43426;O43868;O75751;O76090;P14416;P21359;P21579;P23975;P30531;P31641;P31645;P43003;P43004;P43005;P48029;P48065;P48066;P48067;P48664;P50897;P50993;P54219;Q01959;Q05940;Q09428;Q14542;Q14833;Q16572;Q496J9;Q6NT16;Q7L1I2;Q7RTT9;Q8NDX2;Q96N87;Q96QD8;Q99808;Q99884;Q9GZN6;Q9GZV3;Q9H1V8;Q9H2H9;Q9H2J7;Q9H598;Q9NSD5;Q9P2U7;Q9P2U8;Q9UBY8;Q9Y345;Q9Y5N1
GO:0070588	8	calcium ion transmembrane transport	2.42765	1.31588	0.022185	0.0168595	6.23865e-06	0.000513528	106	31	4672	3317	137	8126	4778	B1AL88;O00555;O14983;O15399;O43497;O60721;O60840;O75185;O75762;O94759;O95180;P05305;P06756;P08575;P14416;P16615;P20020;P21817;P23634;P24530;P25101;P25116;P28223;P28335;P32248;P32418;P35348;P41595;P47992;P48023;P48995;P51575;P51681;P54289;P56373;P57103;P98161;P98194;Q00975;Q01668;Q05586;Q06432;Q12797;Q12879;Q13224;Q13507;Q13563;Q13698;Q13936;Q14393;Q14571;Q14573;Q14643;Q15413;Q15878;Q16611;Q16720;…
GO:0015850	4	organic hydroxy compound transport	2.44652	1.31838	0.0209293	0.015875	8.05194e-06	0.000647156	100	29	4678	3319	129	8126	4778	A0A075B734;O14520;O15118;O15244;O15245;O15427;O15438;O15439;O43315;O43520;O43581;O60669;O60779;O75751;O75908;O94911;O94956;O95342;O95477;O95772;O95907;P01282;P02647;P02655;P08912;P09131;P10909;P13569;P13688;P13866;P14416;P16671;P21728;P21757;P21964;P22680;P23141;P23975;P28288;P31645;P35610;P41181;P45844;P46721;P51575;P51787;P53794;P53985;P54219;P61916;Q01959;Q03135;Q05940;Q12908;Q14849;Q14973;Q16…
GO:0065008	2	regulation of biological quality	1.3139	1.09205	0.18062	0.165395	9.39498e-06	0.000741116	863	481	3915	2867	1344	8126	4778	A0AV02;A1A5B4;A6NGC4;A6NL88;B4DS77;B8ZZ34;O00144;O00180;O00254;O00258;O00421;O00453;O00519;O00555;O00574;O00590;O14495;O14649;O14672;O14788;O14842;O14958;O15031;O15041;O15240;O15244;O15342;O15399;O15533;O15551;O15552;O15554;O43157;O43300;O43306;O43424;O43497;O43520;O43525;O43526;O43581;O43603;O43759;O43861;O43914;O43927;O60312;O60359;O60383;O60423;O60488;O60500;O60635;O60706;O60721;O60741;O60883;…
GO:0042908	4	xenobiotic transport	7.99115	1.56282	0.00711595	0.00455329	1.29081e-05	0.000977512	34	3	4744	3345	37	8126	4778	O00476;O15244;O15245;O15438;O15439;O15440;O43520;O43868;O75751;O76082;O94911;O95342;O95832;P08183;P33527;P35670;P41440;Q01650;Q14542;Q16348;Q7RTT9;Q86VL8;Q8N4V2;Q8NCC5;Q92887;Q96BI1;Q96FL8;Q96J66;Q99758;Q99808;Q9H015;Q9HAS3;Q9NV96;Q9UNQ0
GO:1902475	7	L-alpha-amino acid transmembrane transport	5.05829	1.49246	0.00899958	0.00603003	1.41339e-05	0.00105626	43	6	4735	3342	49	8126	4778	O00341;O15244;O60831;O75387;O75915;P08195;P30825;P43003;P43004;P43005;P43007;P48664;P49279;P49768;P52569;Q01650;Q07837;Q13286;Q15758;Q6YBV0;Q6ZP29;Q8N697;Q8NBW4;Q8NDX2;Q8TCU3;Q8WUX1;Q8WY07;Q92536;Q969I6;Q96FL8;Q96QD8;Q99624;Q9BXI2;Q9H2H9;Q9H313;Q9H936;Q9NP91;Q9P2U7;Q9UBY8;Q9UHI5;Q9UM01;Q9UPY5;Q9Y619
GO:0006816	7	calcium ion transport	2.01422	1.25705	0.0284638	0.0226434	1.93582e-05	0.00141564	136	48	4642	3300	184	8126	4778	A8K7I4;B1AL88;O00555;O14936;O14983;O15399;O15554;O43497;O60359;O60721;O60840;O75185;O75762;O75844;O94759;O95180;P05305;P05814;P06756;P08195;P08575;P11836;P14416;P16615;P20020;P21817;P23634;P24530;P25101;P25116;P28223;P28335;P29973;P32246;P32248;P32418;P35212;P35348;P36544;P41180;P41595;P47992;P48023;P48995;P51575;P51681;P54289;P56373;P57103;P62955;P98161;P98194;Q00975;Q01668;Q01814;Q03135;Q05586;…
GO:0042592	1	homeostatic process	1.39668	1.12073	0.107576	0.0959882	2.11783e-05	0.00154213	514	266	4264	3082	780	8126	4778	A0AV02;A6NGC4;O00144;O00206;O14638;O14773;O14788;O14842;O14958;O14983;O15118;O15240;O15260;O15342;O15432;O15503;O15551;O15552;O15554;O43306;O43511;O43561;O43570;O43613;O43614;O43826;O43868;O60494;O60721;O75027;O75185;O75503;O75762;O75787;O75880;O75881;O75907;O75908;O76024;O94759;O95255;O95342;O95388;O95436;O95452;O95477;O95486;O95528;O95832;O95859;O96009;P01011;P01137;P01189;P01270;P01308;P02458;…
GO:0071705	4	nitrogen compound transport	1.42953	1.13046	0.0941817	0.0833128	2.15522e-05	0.00156267	450	227	4328	3121	677	8126	4778	A6NH11;A6NIM6;A6NKT7;O00337;O00341;O00400;O00476;O00562;O00623;O14715;O14828;O14842;O15126;O15127;O15240;O15244;O15245;O15260;O15439;O15440;O43315;O43525;O43731;O43772;O43808;O43868;O60359;O60494;O60779;O60830;O60831;O60931;O75165;O75387;O75694;O75751;O75915;O76082;O76090;O94778;O94826;O94985;O95070;O95255;O95467;O95477;O95486;O95562;O95831;P01137;P01282;P01298;P02679;P02790;P05305;P05408;P08183;…
GO:0070509	8	calcium ion import	7.75448	1.55899	0.00690666	0.00443022	2.18328e-05	0.00157631	33	3	4745	3345	36	8126	4778	B1AL88;O00555;O14936;O14983;O43497;O60721;O60840;O94759;O95180;P23634;P32418;P41180;P54289;P57103;Q00975;Q01668;Q13698;Q13936;Q15878;Q71RS6;Q7Z4N2;Q8NFF2;Q96D31;Q9BPX6;Q9H1D0;Q9HA72;Q9HBA0;Q9NQA5;Q9P0X4;Q9UBN4;Q9UI40;Q9UPR5;Q9Y6M5
GO:0001504	5	neurotransmitter uptake	17.6047	1.6353	0.00523231	0.00319961	2.55558e-05	0.00182194	25	1	4753	3347	26	8126	4778	O00341;O15244;O15245;O75751;P14416;P23975;P30531;P31645;P43003;P43004;P48065;P48066;P48664;P50993;P54219;Q01959;Q05940;Q14542;Q16572;Q6NT16;Q7RTT9;Q99808;Q9H2H9;Q9NSD5;Q9UBY8
GO:0050801	3	monoatomic ion homeostasis	1.59566	1.1743	0.0546254	0.0465174	2.85382e-05	0.00201769	261	117	4517	3231	378	8126	4778	A0AV02;O00144;O14788;O14958;O14983;O15342;O15432;O43511;O43570;O43613;O43614;O60721;O75027;O75185;O75503;O75762;O75787;O75880;O76024;O95255;P01137;P01270;P02730;P02787;P02790;P04920;P05023;P05067;P05186;P05305;P06850;P07686;P08F94;P0CG08;P11362;P13569;P13637;P14138;P14416;P16615;P19634;P20020;P21554;P21817;P21917;P22362;P22460;P22830;P23276;P23327;P23634;P24530;P24557;P25101;P27797;P28223;P28335;…
GO:0072348	4	sulfur compound transport	6.34669	1.53064	0.00753453	0.00492247	2.91336e-05	0.00204283	36	4	4742	3344	40	8126	4778	O00400;O15244;O15245;O15440;O60779;O60931;P08195;P10620;P16260;P31641;P33527;P43005;P43007;P50443;P82251;Q01650;Q07837;Q53GD3;Q6PCB7;Q70HW3;Q7L1W4;Q7Z2H8;Q8IWT6;Q8IY50;Q8N370;Q8TB61;Q8TCU3;Q8TDW0;Q8WWT9;Q9BZJ4;Q9BZV2;Q9H1N7;Q9NSD5;Q9UNQ0;Q9UPY5;Q9Y289
GO:0055080	4	monoatomic cation homeostasis	1.59811	1.17495	0.0537882	0.045779	3.1381e-05	0.00219139	257	115	4521	3233	372	8126	4778	A0AV02;O00144;O14788;O14958;O14983;O15342;O15432;O43511;O43613;O43614;O60721;O75027;O75185;O75503;O75762;O75787;O75880;O76024;O95255;P01137;P01270;P02730;P02787;P02790;P04920;P05023;P05067;P05186;P05305;P07686;P08F94;P0CG08;P11362;P13569;P13637;P14138;P14416;P16615;P19634;P20020;P21554;P21817;P21917;P22362;P22460;P22830;P23276;P23327;P23634;P24530;P25101;P27797;P28223;P28335;P30542;P32239;P32246;…
GO:0007193	7	adenylate cyclase-inhibiting G protein-coupled receptor signaling pathway	3.53003	1.41726	0.0104646	0.00738371	5.9059e-05	0.00369965	50	10	4728	3338	60	8126	4778	O00222;O15354;O43306;O60883;O75899;O95622;P05305;P08172;P08173;P08908;P08912;P08913;P14416;P20309;P21917;P25090;P25101;P25929;P28221;P28222;P28566;P30542;P30874;P30939;P35372;P35462;P41145;P41146;P41180;P47898;P47900;P48039;P49146;P51828;Q08462;Q14439;Q14831;Q14833;Q6NUJ1;Q8NFM4;Q8TDS5;Q8WXD0;Q92633;Q99500;Q99705;Q9H244;Q9H3N8;Q9UBS5;Q9Y5N1;Q9Y5Y4
GO:0007204	3	positive regulation of cytosolic calcium ion concentration	2.0891	1.26971	0.0228129	0.017967	6.08836e-05	0.00379812	109	37	4669	3311	146	8126	4778	O00421;O00555;O00574;O00590;O14842;O43603;O43927;O75581;O95622;O95977;P00995;P01042;P04054;P05305;P06756;P16671;P20366;P21730;P21731;P22362;P22888;P24530;P25024;P25089;P25090;P25101;P25103;P25106;P25116;P28223;P28907;P30556;P30988;P32239;P32246;P32248;P32418;P35318;P35348;P35368;P35372;P37288;P40145;P41586;P41597;P43088;P43115;P43119;P43220;P46663;P47211;P47900;P47901;P48546;P48736;P49238;P51582;…
GO:0051955	6	regulation of amino acid transport	7.04507	1.5461	0.00627878	0.00406104	6.32566e-05	0.00391938	30	3	4748	3345	33	8126	4778	O15229;O75387;O75915;P01375;P05556;P20396;P28222;P30531;P30542;P37288;P41159;P49768;P50993;P55011;Q01650;Q14416;Q14831;Q15041;Q15761;Q7L0J3;Q8N370;Q8NDX2;Q96QD8;Q99572;Q99624;Q9BYF1;Q9H2B2;Q9H2H9;Q9HBJ8;Q9UBS5
GO:0089718	6	amino acid import across plasma membrane	5.81412	1.51685	0.00690666	0.00455329	7.47268e-05	0.00458011	33	4	4745	3344	37	8126	4778	O15244;O75915;P08195;P30825;P31641;P36021;P43003;P43004;P43005;P43007;P48067;P48664;P49768;P52569;Q01650;Q15758;Q6YBV0;Q7Z2H8;Q8WUX1;Q8WY07;Q969I6;Q96FL8;Q96QD8;Q99624;Q99884;Q9H015;Q9NP91;Q9NSD5;Q9UBY8;Q9UHI5;Q9UN76;Q9UPY5;Q9Y345
GO:0007187	6	G protein-coupled receptor signaling pathway, coupled to cyclic nucleotide second messenger	3.60651	1.42241	0.00962746	0.0067684	9.46013e-05	0.00565583	46	9	4732	3339	55	8126	4778	O60755;P01303;P08172;P08173;P08908;P08912;P13500;P13945;P16473;P20309;P21554;P21728;P21917;P22888;P25021;P25929;P28221;P28222;P28223;P28335;P28566;P30872;P30874;P30939;P31391;P32241;P32246;P33032;P34969;P34972;P35367;P35372;P41595;P43119;P47898;P48039;P49286;P50052;Q01718;Q01726;Q13639;Q16602;Q8NHC4;Q9H3N8;Q9UBY5;Q9Y5N1
GO:0050804	6	modulation of chemical synaptic transmission	1.64377	1.18641	0.0424864	0.035811	9.8382e-05	0.00584087	203	88	4575	3260	291	8126	4778	A6NL88;B4DS77;B8ZZ34;O00222;O00555;O14936;O15229;O15240;O15303;O15399;O43300;O43424;O43525;O43581;O43759;O43914;O60359;O60721;O75962;O76090;O94985;O95196;O95970;P00533;P00750;P01138;P01308;P01375;P02818;P04035;P04629;P05067;P05305;P05556;P06276;P06850;P07093;P08172;P08247;P08473;P08913;P09683;P0C0P6;P0DMS8;P10721;P12821;P13500;P14416;P16615;P18433;P20783;P21359;P21452;P21554;P21579;P21728;P22303;…
GO:0099177	5	regulation of trans-synaptic signaling	1.64377	1.18641	0.0424864	0.035811	9.8382e-05	0.00584087	203	88	4575	3260	291	8126	4778	A6NL88;B4DS77;B8ZZ34;O00222;O00555;O14936;O15229;O15240;O15303;O15399;O43300;O43424;O43525;O43581;O43759;O43914;O60359;O60721;O75962;O76090;O94985;O95196;O95970;P00533;P00750;P01138;P01308;P01375;P02818;P04035;P04629;P05067;P05305;P05556;P06276;P06850;P07093;P08172;P08247;P08473;P08913;P09683;P0C0P6;P0DMS8;P10721;P12821;P13500;P14416;P16615;P18433;P20783;P21359;P21452;P21554;P21579;P21728;P22303;…
GO:0072337	5	modified amino acid transport	6.8088	1.54127	0.00606949	0.00393798	0.000102922	0.00608919	29	3	4749	3345	32	8126	4778	O15440;O43772;O60931;O76082;P10620;P15328;P33527;P41440;P43007;P48029;P48065;P82251;P98164;Q07837;Q6ZSM3;Q7RTY1;Q86VW1;Q8TCU3;Q8WWT9;Q92536;Q96NT5;Q96QD8;Q9BZJ4;Q9H015;Q9NP91;Q9NSD5;Q9UN76;Q9UPY5;Q9Y289
GO:0007188	6	adenylate cyclase-modulating G protein-coupled receptor signaling pathway	1.82675	1.22451	0.0301381	0.0246124	0.000106844	0.00621338	144	56	4634	3292	200	8126	4778	A8MTJ3;O00222;O14625;O14626;O15354;O43306;O43603;O60241;O60242;O60266;O60503;O60755;O60883;O75473;O75899;O94910;O95477;O95490;O95622;O95838;O95977;P01270;P01282;P02778;P05305;P08172;P08173;P08908;P08912;P08913;P10645;P13945;P14416;P16473;P18089;P18825;P20309;P21554;P21728;P21731;P21917;P22888;P23945;P25090;P25101;P25929;P28221;P28222;P28566;P29275;P30518;P30542;P30874;P30939;P30988;P32241;P32245;…
GO:0015701	5	bicarbonate transport	inf	1.70071	0.00376727	0.00221511	0.000108552	0.00622766	18	0	4760	3348	18	8126	4778	P02730;P04920;P13569;P22748;P48751;P58743;Q02094;Q2Y0W8;Q6U841;Q8NBS3;Q8TE54;Q96Q91;Q9BXS9;Q9BY07;Q9C0K1;Q9UHQ9;Q9Y6M7;Q9Y6R1
GO:0008654	6	phospholipid biosynthetic process	2.12545	1.27553	0.02072	0.0162442	0.000111938	0.006379	99	33	4679	3315	132	8126	4778	A5D6W6;A6NH21;O00329;O00562;O14735;O15269;O43426;O60427;O75747;O94777;O94911;O95427;O95674;P02647;P07686;P14324;P42338;P42356;P48651;P48736;Q03426;Q07326;Q13286;Q14156;Q14442;Q16635;Q3MUY2;Q53EU6;Q53F39;Q53GD3;Q5H8A4;Q6IAN0;Q6P1A2;Q6PCB7;Q6UWP7;Q6XPS3;Q6XZB0;Q6ZNC8;Q6ZWT7;Q7L5N7;Q7Z7B1;Q86TG1;Q86UL3;Q86VD9;Q86VE9;Q86VZ5;Q86XP1;Q86YN1;Q8IWA5;Q8IZF2;Q8N138;Q8N4M1;Q8N6M3;Q8NA29;Q8NCS7;Q8NF37;Q8NHU3;…
GO:0019725	2	cellular homeostasis	1.49106	1.14934	0.0619506	0.0539011	0.000117648	0.00663777	296	142	4482	3206	438	8126	4778	A0AV02;O00144;O14958;O14983;O15342;O15432;O15554;O43613;O43614;O60721;O75027;O75185;O75503;O75762;O75787;O75880;O76024;O95255;O95436;O95452;O95528;P01137;P01270;P02708;P02730;P02787;P02790;P04920;P05023;P05067;P05186;P05305;P07686;P08F94;P09683;P0CG08;P10253;P12821;P13500;P13569;P13637;P14138;P14416;P16615;P16871;P17861;P19634;P20020;P21554;P21817;P21917;P22362;P22680;P23276;P23327;P23634;P23946;…
GO:0034219	5	carbohydrate transmembrane transport	4.02943	1.44741	0.0083717	0.0057839	0.000146836	0.00814961	40	7	4738	3341	47	8126	4778	A0A075B734;A0PJK1;O14520;O43315;O60931;O95528;P02775;P11166;P11168;P11169;P13866;P14672;P21728;P22732;P31639;P41181;P53794;P58743;Q16585;Q2M3M2;Q6PCB7;Q6PXP3;Q8IXB3;Q8NBQ7;Q8TD20;Q8TDB8;Q92482;Q92574;Q96JT2;Q96PS8;Q99523;Q9BXS9;Q9BYW1;Q9NRM0;Q9NXF8;Q9NY64;Q9UGH3;Q9UGQ3;Q9UHI7;Q9Y2W3
GO:0051952	5	regulation of amine transport	2.98743	1.37558	0.0115111	0.0083682	0.000161631	0.00888395	55	13	4723	3335	68	8126	4778	O14521;O14656;O15229;O75387;O75915;P01375;P05556;P06850;P08913;P0DMS8;P10645;P14416;P16389;P18089;P18825;P20396;P21452;P21554;P21579;P21728;P21917;P28222;P28223;P30531;P30542;P32297;P35462;P37288;P39905;P41145;P41159;P47900;P49768;P50993;P55011;Q01650;Q14416;Q14721;Q14831;Q15041;Q15761;Q15825;Q16572;Q7L0J3;Q8N370;Q8NDX2;Q92847;Q96QD8;Q99572;Q99624;Q9BYF1;Q9H2B2;Q9H2H9;Q9HBJ8;Q9UBS5
GO:0032328	6	alanine transport	inf	1.70071	0.00355797	0.00209205	0.00020319	0.010991	17	0	4761	3348	17	8126	4778	P08195;P31641;P43007;Q01650;Q495M3;Q495N2;Q6YBV0;Q7Z2H8;Q8WUX1;Q969I6;Q96QD8;Q99624;Q9H1V8;Q9H9B4;Q9NS82;Q9UHI5;Q9UN76
GO:0032890	5	regulation of organic acid transport	3.31613	1.40234	0.00983675	0.00701452	0.000204366	0.0110196	47	10	4731	3338	57	8126	4778	O14788;O15229;O60488;O75387;O75915;O95342;P01375;P05305;P05556;P07996;P20396;P23141;P28222;P30531;P30542;P31391;P33121;P37288;P41159;P47901;P49768;P50993;P55011;P57739;P78329;Q01650;Q02928;Q14416;Q14831;Q14973;Q15041;Q15761;Q7L0J3;Q8N370;Q8NDX2;Q96QD8;Q99571;Q99572;Q99624;Q9BWE0;Q9BYF1;Q9H2B2;Q9H2H9;Q9HBJ8;Q9UBS5;Q9ULC5;Q9Y6Q6
GO:0008643	4	carbohydrate transport	3.44825	1.41191	0.00920887	0.00652227	0.000215467	0.0115815	44	9	4734	3339	53	8126	4778	A0A075B734;A0PJK1;A6NFX1;O14520;O43315;O60931;O95528;P02775;P11166;P11168;P11169;P13866;P14672;P21728;P22732;P31639;P41181;P53794;P58743;Q16585;Q2M3M2;Q5BKX6;Q6PCB7;Q6PXP3;Q8IXB3;Q8NA29;Q8NBQ7;Q8TD20;Q8TDB8;Q92482;Q92574;Q96JT2;Q96PS8;Q99523;Q9BXS9;Q9BYW1;Q9NRM0;Q9NXF8;Q9NY64;Q9UGH3;Q9UGQ3;Q9UHI7;Q9UMX9;Q9Y2W3
GO:0006505	8	GPI anchor metabolic process	8.44594	1.56989	0.00502302	0.00319961	0.000220484	0.0117401	24	2	4754	3346	26	8126	4778	O94777;O95427;Q07326;Q14442;Q3MUY2;Q53F39;Q5H8A4;Q75T13;Q7Z7B1;Q86VD9;Q8TAD4;Q8TEQ8;Q92521;Q92535;Q96FM1;Q9BRB3;Q9BRR3;Q9H3S5;Q9H490;Q9H720;Q9NUD9;Q9P2X0;Q9UHJ9;Q9Y2B2
GO:1902656	8	calcium ion import into cytosol	8.79971	1.57473	0.00523231	0.00332267	0.000231345	0.0122419	25	2	4753	3346	27	8126	4778	B1AL88;O00555;O43497;O60721;O60840;O94759;O95180;P11836;P23634;P32418;P54289;P57103;Q00975;Q01668;Q13698;Q13936;Q15878;Q7Z4N2;Q8NFF2;Q9H1D0;Q9HBA0;Q9NQA5;Q9P0X4;Q9UI40;Q9UPR5
GO:0051953	6	negative regulation of amine transport	14.7755	1.62341	0.00439514	0.00270736	0.000253157	0.0131719	21	1	4757	3347	22	8126	4778	O75387;O75915;P01375;P06850;P08913;P10645;P14416;P18089;P18825;P20396;P21554;P28222;P30542;P41159;P47900;Q14831;Q15761;Q8N370;Q92847;Q9H2B2;Q9UBS5
GO:0042391	3	regulation of membrane potential	1.57557	1.17135	0.0435329	0.0371647	0.000268758	0.0137933	208	94	4570	3254	302	8126	4778	O00144;O00180;O14649;O14958;O15399;O15554;O43424;O43497;O43525;O43526;O60706;O60741;O60931;O75694;O75844;O75915;O95069;O95180;O95259;O95279;O95389;O95665;O95935;P01160;P01375;P02708;P02768;P05023;P05067;P05305;P07585;P08581;P09912;P0C0P6;P11230;P13569;P13637;P14416;P14867;P16389;P16615;P16671;P17658;P18507;P19634;P20594;P21554;P21728;P21917;P22001;P22459;P22460;P23415;P25103;P30405;P30532;P30542;…
GO:0051966	7	regulation of synaptic transmission, glutamatergic	3.07853	1.38363	0.010046	0.00726064	0.000283864	0.0144219	48	11	4730	3337	59	8126	4778	O00222;O15229;O15303;O15399;O60359;P00533;P01375;P04629;P07093;P0C0P6;P13500;P14416;P21554;P21579;P21728;P28222;P28223;P30542;P35354;P35462;P39086;P41594;P41597;P49768;P50993;P58400;P62955;P78509;Q05586;Q12879;Q13002;Q13224;Q13286;Q14416;Q14831;Q14832;Q14833;Q7Z2D5;Q8N2Q7;Q8NFZ4;Q96QD8;Q9BYB0;Q9H6Y7;Q9NZ94;Q9P0K9;Q9UBN1;Q9UF02;Q9Y698
GO:0140115	5	export across plasma membrane	3.07853	1.38363	0.010046	0.00726064	0.000283864	0.0144219	48	11	4730	3337	59	8126	4778	O00476;O14863;O15244;O15439;O15440;O76082;O95279;O95477;P01160;P05023;P08183;P13637;P16389;P19634;P20020;P22460;P32418;P33527;P35670;P50993;P51787;P54707;P54709;P54710;Q13733;Q14721;Q16348;Q16720;Q2M3R5;Q6PCB7;Q6UVM3;Q6XR72;Q7RTT9;Q7Z418;Q86VL8;Q8NFF2;Q8TC26;Q8WUX1;Q96BI1;Q96FL8;Q9BRI3;Q9NP59;Q9UK17;Q9UNQ0;Q9UPR5;Q9Y6J6;Q9Y6M5;Q9Y6R1
GO:0055082	3	intracellular chemical homeostasis	1.48355	1.14842	0.0548347	0.047748	0.000318619	0.0157818	262	126	4516	3222	388	8126	4778	O00144;O14958;O14983;O15342;O15432;O43613;O43614;O60721;O75027;O75185;O75503;O75762;O75787;O75880;O76024;O95255;O95436;O95452;P01137;P01270;P02730;P02787;P02790;P04920;P05023;P05067;P05305;P07686;P08F94;P09683;P0CG08;P12821;P13569;P13637;P14138;P14416;P16615;P17861;P19634;P20020;P21554;P21817;P21917;P22362;P22680;P23276;P23327;P23634;P23946;P24557;P25101;P27797;P28223;P28335;P30542;P32246;P32418;…
GO:0006873	4	intracellular monoatomic ion homeostasis	1.53514	1.16172	0.046463	0.0399951	0.000352298	0.0173491	222	103	4556	3245	325	8126	4778	O00144;O14958;O14983;O15342;O15432;O43613;O43614;O60721;O75027;O75185;O75503;O75762;O75787;O75880;O76024;P01137;P01270;P02730;P02787;P02790;P04920;P05023;P05067;P05305;P07686;P08F94;P0CG08;P13569;P13637;P14138;P14416;P16615;P19634;P20020;P21554;P21817;P21917;P22362;P23276;P23327;P23634;P24557;P25101;P27797;P28223;P28335;P30542;P32246;P32418;P35462;P35670;P36544;P37088;P37288;P40145;P40879;P41180;…
GO:0006506	9	GPI anchor biosynthetic process	8.09232	1.56465	0.00481373	0.00307654	0.000365884	0.0178633	23	2	4755	3346	25	8126	4778	O94777;O95427;Q07326;Q14442;Q3MUY2;Q53F39;Q5H8A4;Q7Z7B1;Q86VD9;Q8TAD4;Q8TEQ8;Q92521;Q92535;Q96FM1;Q9BRB3;Q9BRR3;Q9H3S5;Q9H490;Q9H720;Q9NUD9;Q9P2X0;Q9UHJ9;Q9Y2B2
GO:0098703	10	calcium ion import across plasma membrane	8.09232	1.56465	0.00481373	0.00307654	0.000365884	0.0178633	23	2	4755	3346	25	8126	4778	B1AL88;O00555;O43497;O60721;O60840;O94759;O95180;P23634;P32418;P54289;P57103;Q00975;Q01668;Q13698;Q13936;Q15878;Q7Z4N2;Q8NFF2;Q9H1D0;Q9NQA5;Q9P0X4;Q9UI40;Q9UPR5
GO:0045017	6	glycerolipid biosynthetic process	2.07522	1.26833	0.0184177	0.0145213	0.000442369	0.0204824	88	30	4690	3318	118	8126	4778	O00329;O00562;O14735;O43426;O75747;O75907;O94777;O95427;O95674;P02647;P03950;P33121;P42338;P42356;P48651;P48736;Q07326;Q13286;Q14156;Q14442;Q16635;Q3MUY2;Q3SYC2;Q53EU6;Q53F39;Q53GD3;Q5H8A4;Q6E213;Q6IAN0;Q6P1A2;Q6PCB7;Q6UWP7;Q6XPS3;Q6XZB0;Q6ZNB7;Q6ZPD8;Q7L5N7;Q7Z7B1;Q86TG1;Q86UL3;Q86VD9;Q86VF5;Q86XP1;Q8IWA5;Q8N4M1;Q8NA29;Q8NCC3;Q8NCG7;Q8NCS7;Q8NF37;Q8TAD4;Q8TEQ8;Q8WU67;Q8WUD6;Q8WVX9;Q8WWI5;Q92521;…
GO:0006884	6	cell volume homeostasis	6.10059	1.52478	0.00544161	0.00356879	0.000453752	0.0207914	26	3	4752	3345	29	8126	4778	A0AV02;O15554;P09683;P47872;P51790;P51797;P55011;P55017;P55087;Q12791;Q13286;Q13621;Q4KMQ2;Q6NSJ5;Q8IWT6;Q8NBQ7;Q99572;Q9BXP2;Q9BYB0;Q9HBA0;Q9NUT2;Q9NZH0;Q9UEW8;Q9UHW9;Q9UP95;Q9Y666
GO:0007165	4	signal transduction	1.19884	1.05452	0.278359	0.263968	0.000459229	0.020978	1330	815	3448	2533	2145	8126	4778	A2VDJ0;A5X5Y0;A6NFX1;A6NHY2;A6NI73;A6NJY4;A6NL26;A6NND4;A7MBM2;A8MTJ3;B2RTY4;O00144;O00206;O00220;O00222;O00241;O00254;O00270;O00329;O00398;O00421;O00468;O00507;O00533;O00562;O00574;O00590;O00602;O14494;O14495;O14511;O14581;O14625;O14626;O14672;O14718;O14764;O14786;O14788;O14798;O14842;O14958;O14983;O15031;O15041;O15085;O15146;O15218;O15230;O15263;O15303;O15354;O15399;O15503;O15552;O43155;O43157;…
GO:0030003	5	intracellular monoatomic cation homeostasis	1.52954	1.16055	0.0454165	0.0391336	0.000473123	0.0214974	217	101	4561	3247	318	8126	4778	O00144;O14958;O14983;O15342;O15432;O43613;O43614;O60721;O75027;O75185;O75503;O75762;O75787;O75880;O76024;P01137;P01270;P02730;P02787;P02790;P04920;P05023;P05067;P05305;P07686;P08F94;P0CG08;P13569;P13637;P14138;P14416;P16615;P19634;P20020;P21554;P21817;P21917;P22362;P23276;P23327;P23634;P25101;P27797;P28223;P28335;P30542;P32246;P32418;P35462;P35670;P36544;P37088;P37288;P40145;P40879;P41180;P41221;…
GO:0006937	6	regulation of muscle contraction	2.41644	1.31603	0.013604	0.0103372	0.000478158	0.0216685	65	19	4713	3329	84	8126	4778	O14958;O14983;O95393;P01160;P05023;P05305;P08172;P08913;P10645;P10721;P16615;P18089;P18825;P19634;P20020;P20309;P21452;P21731;P23327;P25103;P25105;P25116;P29275;P29371;P30542;P32297;P32418;P35348;P35354;P35368;P35499;P36382;P48645;P48736;P50993;P51575;P51787;P52823;P57103;Q02487;Q03135;Q06432;Q09470;Q12797;Q13698;Q13936;Q14126;Q14524;Q8IVQ6;Q8N138;Q8TD43;Q92736;Q92847;Q92953;Q99527;Q99571;Q9BT56;…
GO:0043252	5	sodium-independent organic anion transport	inf	1.70071	0.0029301	0.00172286	0.000669985	0.0291966	14	0	4764	3348	14	8126	4778	O94956;P46721;Q14728;Q4U2R8;Q6ZQN7;Q86UG4;Q8IVM8;Q92959;Q96BD0;Q9H2Y9;Q9NPD5;Q9NYB5;Q9UIG8;Q9Y6L6
GO:0030497	10	fatty acid elongation	inf	1.70071	0.0029301	0.00172286	0.000669985	0.0291966	14	0	4764	3348	14	8126	4778	A1L3X0;B0YJ81;P33897;Q53GQ0;Q5VWC8;Q6Y1H2;Q9BW60;Q9GZR5;Q9H5J4;Q9HB03;Q9NXB9;Q9NYP7;Q9NZ01;Q9P035
GO:0001508	4	action potential	2.21179	1.28896	0.0150691	0.0116909	0.00070956	0.0306081	72	23	4706	3325	95	8126	4778	O43497;O43525;O43526;O60706;O60741;O75694;P02708;P05023;P16389;P17658;P20594;P21728;P22001;P22459;P22460;P23415;P35498;P35499;P35523;P36383;P42345;P48547;P48751;P50993;P51575;P51787;P54289;P78357;Q01118;Q01668;Q03721;Q09470;Q13002;Q13286;Q13936;Q14003;Q14524;Q14721;Q15858;Q16322;Q16620;Q8N6F1;Q8TAE7;Q8TDN1;Q8TDN2;Q92736;Q92823;Q92953;Q96KK3;Q96PR1;Q96RP8;Q99250;Q99527;Q99571;Q9BQ31;Q9GZN0;Q9H3M0;…
GO:0009582	3	detection of abiotic stimulus	2.21179	1.28896	0.0150691	0.0116909	0.00070956	0.0306081	72	23	4706	3325	95	8126	4778	O00562;O14718;O15303;O60840;O75762;O76090;P01375;P03999;P04629;P07093;P08100;P10721;P12107;P20366;P21964;P22830;P25103;P28223;P30542;P35498;P47804;P51787;P51841;P54762;P61073;P78363;P98161;Q03395;Q09470;Q13002;Q13507;Q13563;Q15858;Q16515;Q5T1H1;Q5XXA6;Q6U736;Q7RTM1;Q7RTU9;Q7Z3S7;Q7Z442;Q7Z443;Q86UU9;Q8NBN3;Q8NFF2;Q8TAF8;Q8TDI7;Q8TDI8;Q8TDX9;Q8WXG9;Q92508;Q92903;Q969M2;Q96HR9;Q9BXJ8;Q9BYT9;Q9GZN0;…
GO:0098810	6	neurotransmitter reuptake	12.6567	1.6112	0.00376727	0.00233817	0.000738841	0.0315516	18	1	4760	3347	19	8126	4778	O15244;O15245;O75751;P14416;P23975;P30531;P31645;P43004;P48065;P48066;P54219;Q01959;Q05940;Q16572;Q6NT16;Q7RTT9;Q9NSD5;Q9UBY8
GO:0008610	5	lipid biosynthetic process	1.45379	1.14145	0.0521139	0.0456559	0.00080513	0.0338731	249	122	4529	3226	371	8126	4778	A1L3X0;A5D6W6;A5PLL7;A6NFX1;A6NH21;B0YJ81;O00329;O00562;O00767;O14735;O14975;O15121;O15269;O15466;O15503;O43426;O43825;O60427;O60488;O60512;O60906;O75747;O75752;O75845;O75907;O76062;O94777;O94911;O95180;O95427;O95573;O95674;O95864;O95992;O96024;P02647;P03950;P04035;P04054;P04798;P05093;P05177;P05305;P06850;P06858;P07686;P08684;P08910;P10632;P13569;P14324;P16442;P16471;P17405;P17861;P18405;P19021;…
GO:0009581	3	detection of external stimulus	2.21524	1.28955	0.0144412	0.0111986	0.000818642	0.0342557	69	22	4709	3326	91	8126	4778	O00562;O14718;O15303;O60840;O75762;O76090;P01375;P03999;P04629;P07093;P08100;P10721;P12107;P21964;P22830;P28223;P30542;P35498;P47804;P51787;P51841;P54762;P61073;P78363;P98161;Q03395;Q09470;Q13002;Q13507;Q13563;Q15858;Q16515;Q5T1H1;Q5XXA6;Q6U736;Q7RTM1;Q7RTU9;Q7Z3S7;Q7Z442;Q7Z443;Q86UU9;Q8NBN3;Q8NFF2;Q8TAF8;Q8TDI7;Q8TDI8;Q8TDX9;Q8WXG9;Q92508;Q92903;Q969M2;Q96HR9;Q9BXJ8;Q9BYT9;Q9GZN0;Q9GZZ6;Q9H1Y3;…
GO:0006835	6	dicarboxylic acid transport	2.76178	1.3548	0.00983675	0.00726064	0.000823552	0.0342557	47	12	4731	3336	59	8126	4778	O00341;O15440;O60831;O75915;O76090;P15328;P21359;P41440;P43003;P43004;P43005;P43007;P48664;P49768;P53985;P98164;Q07837;Q09428;Q13183;Q14416;Q15758;Q16620;Q4U2R8;Q6NSJ5;Q6P9F7;Q7L1W4;Q86WA9;Q86YT5;Q8IWT6;Q8NDX2;Q8TCU3;Q8TDW0;Q8TE54;Q8WWT9;Q92887;Q96NT5;Q96RN1;Q99572;Q9BXS9;Q9H2B4;Q9H313;Q9H936;Q9P2U7;Q9P2U8;Q9UBY8;Q9UPY5;Q9Y694
GO:0007200	6	phospholipase C-activating G protein-coupled receptor signaling pathway	2.091	1.27124	0.0154877	0.0121831	0.000969849	0.0391594	74	25	4704	3323	99	8126	4778	O00254;O00398;O14842;O15552;O43603;O43614;O95665;P05305;P08172;P08913;P14416;P20309;P21728;P21730;P22888;P24530;P25089;P25090;P25101;P25103;P25105;P25116;P28223;P28335;P28336;P30550;P30556;P32238;P32239;P34981;P35348;P35367;P35368;P35372;P35462;P41145;P41146;P41180;P41594;P41595;P43115;P43657;P46093;P47900;P47901;P48736;P49238;P51582;P51810;P55085;Q13304;Q14330;Q14643;Q15077;Q15722;Q16581;Q49SQ1;…
GO:0098771	3	inorganic ion homeostasis	1.48365	1.14956	0.0458351	0.039872	0.00100523	0.0403965	219	105	4559	3243	324	8126	4778	A0AV02;O00144;O14638;O14788;O14958;O14983;O15432;O43570;O43613;O43614;O60721;O75027;O75185;O75762;O75880;O76024;O95255;O95436;P01137;P01270;P02787;P02790;P05023;P05067;P05186;P05305;P07686;P08F94;P11362;P13637;P14138;P14416;P16615;P18577;P19634;P20020;P21554;P21817;P21917;P22362;P22460;P22830;P23276;P23327;P23634;P24557;P25101;P27797;P28223;P28335;P30542;P32246;P32418;P35462;P35670;P36544;P37088;…
GO:0098719	9	sodium ion import across plasma membrane	7.38554	1.55282	0.00439514	0.00283042	0.00102143	0.0407591	21	2	4757	3346	23	8126	4778	P13866;P19634;P30531;P31639;P32418;P37088;P48764;P51172;P55011;Q06495;Q14940;Q4G0N8;Q5TAH2;Q6AI14;Q8IVB4;Q8TD43;Q92581;Q96T83;Q9UBY0;Q9UL51;Q9Y3Q4
GO:0072530	5	purine-containing compound transmembrane transport	7.38554	1.55282	0.00439514	0.00283042	0.00102143	0.0407591	21	2	4757	3346	23	8126	4778	O00337;O00400;O15244;O15245;O43868;O75751;P16260;P41440;Q14542;Q3SY17;Q6NSJ5;Q6P9F7;Q8IWT6;Q8TB61;Q8TDW0;Q99808;Q9BY10;Q9BYT1;Q9BZD2;Q9H1N7;Q9HAS3
GO:0097120	3	receptor localization to synapse	7.38554	1.55282	0.00439514	0.00283042	0.00102143	0.0407591	21	2	4757	3346	23	8126	4778	O60359;O94985;O95970;P04626;P42857;P58400;P62955;P78352;P78509;Q15303;Q5VWW1;Q6ZSJ9;Q7Z5L3;Q7Z7J7;Q8N2Q7;Q8NC67;Q8TDF5;Q92796;Q9UBN1;Q9UF02;Q9Y698
GO:0006885	5	regulation of pH	2.35269	1.30824	0.0125576	0.00959882	0.00107708	0.0425807	60	18	4718	3330	78	8126	4778	O15342;O43511;O75503;O75787;P02730;P04920;P05305;P0CG08;P13569;P19634;P24530;P32239;P37288;P40879;P48023;P48751;P48764;P49279;P50897;P51790;P54707;Q04671;Q13286;Q13488;Q13733;Q14940;Q15904;Q2Y0W8;Q4G0N8;Q4ZJI4;Q5TAH2;Q6AI14;Q6U841;Q8IVB4;Q8NBQ7;Q8NHX9;Q92544;Q92581;Q93050;Q96D96;Q96Q91;Q96T83;Q99437;Q9BSA9;Q9BXS9;Q9BY07;Q9H2V7;Q9HBG4;Q9HC07;Q9NUM4;Q9NWW5;Q9UBD6;Q9UBY0;Q9UMX9;Q9Y2E8;Q9Y485;Q9Y487;…
GO:0010958	8	regulation of amino acid import across plasma membrane	inf	1.70071	0.0027208	0.0015998	0.0011882	0.0455984	13	0	4765	3348	13	8126	4778	O75387;O75915;P01375;P05556;P49768;P50993;Q01650;Q15041;Q8N370;Q8NDX2;Q9BYF1;Q9H2H9;Q9HBJ8
GO:1903789	7	regulation of amino acid transmembrane transport	inf	1.70071	0.0027208	0.0015998	0.0011882	0.0455984	13	0	4765	3348	13	8126	4778	O75387;O75915;P01375;P05556;P49768;P50993;Q01650;Q15041;Q8N370;Q8NDX2;Q9BYF1;Q9H2H9;Q9HBJ8
GO:0042761	10	very long-chain fatty acid biosynthetic process	inf	1.70071	0.0027208	0.0015998	0.0011882	0.0455984	13	0	4765	3348	13	8126	4778	A1L3X0;B0YJ81;Q5HYJ1;Q5VWC8;Q6Y1H2;Q9BW60;Q9GZR5;Q9H5J4;Q9HB03;Q9NXB9;Q9NYP7;Q9NZ01;Q9P035
GO:0006829	8	zinc ion transport	5.62894	1.51174	0.00502302	0.00332267	0.00123988	0.047157	24	3	4754	3345	27	8126	4778	O14863;O94759;P43005;Q13433;Q15043;Q504Y0;Q6NXT4;Q6PML9;Q6XR72;Q6ZMH5;Q8IWU4;Q8N1S5;Q8NEW0;Q8TAD4;Q8TC26;Q92504;Q96H72;Q99726;Q9BRI3;Q9C0K1;Q9NP94;Q9NUM3;Q9ULF5;Q9Y6M5
GO:0006817	5	phosphate ion transport	11.9511	1.60623	0.00355797	0.00221511	0.00126411	0.0478648	17	1	4761	3347	18	8126	4778	O00476;O43826;O95436;P57057;Q00325;Q06495;Q08357;Q14916;Q8N130;Q8NDX2;Q8TED4;Q8WUM9;Q9HCJ1;Q9P2U7;Q9P2U8;Q9UBH6;Q9Y2C5
GO:0015749	6	monosaccharide transmembrane transport	3.75558	1.43218	0.00669736	0.00467635	0.00135038	0.0505697	32	6	4746	3342	38	8126	4778	A0PJK1;O60931;O95528;P02775;P11166;P11168;P11169;P13866;P14672;P21728;P22732;P31639;P53794;P58743;Q16585;Q2M3M2;Q6PCB7;Q6PXP3;Q8IXB3;Q8TD20;Q8TDB8;Q92574;Q96JT2;Q99523;Q9BYW1;Q9NRM0;Q9NXF8;Q9NY64;Q9UGH3;Q9UGQ3;Q9UHI7;Q9Y2W3
GO:0030641	6	regulation of cellular pH	2.3805	1.31198	0.0113018	0.00861432	0.00143552	0.0531735	54	16	4724	3332	70	8126	4778	O15342;O75503;O75787;P02730;P04920;P0CG08;P13569;P19634;P37288;P40879;P48023;P48751;P48764;P49279;P50897;P51790;Q04671;Q13286;Q13488;Q13733;Q14940;Q15904;Q2Y0W8;Q4G0N8;Q4ZJI4;Q5TAH2;Q6AI14;Q6U841;Q8IVB4;Q8NBQ7;Q8NHX9;Q92544;Q92581;Q93050;Q96D96;Q96Q91;Q96T83;Q99437;Q9BSA9;Q9BXS9;Q9BY07;Q9H2V7;Q9HBG4;Q9HC07;Q9NUM4;Q9NWW5;Q9UBY0;Q9UMX9;Q9Y2E8;Q9Y485;Q9Y487;Q9Y696;Q9Y6M7;Q9Y6R1
GO:0050806	7	positive regulation of synaptic transmission	2.03757	1.2629	0.0156969	0.0124292	0.00149634	0.0542576	75	26	4703	3322	101	8126	4778	A6NL88;O15229;O15399;O43300;O60359;O60721;O94985;O95970;P00533;P01308;P01375;P02818;P04035;P04629;P05067;P06850;P07093;P08473;P0C0P6;P13500;P14416;P21359;P21452;P21579;P21728;P24043;P25103;P29323;P30542;P35348;P35354;P36544;P40145;P41597;P42263;P43003;P43005;P48645;P57103;P58400;P62955;P78352;P78509;Q05586;Q08828;Q12879;Q13002;Q13224;Q14573;Q14934;Q15768;Q16572;Q16620;Q2Y0W8;Q5T848;Q86UE6;Q86UR5;…
GO:0015914	5	phospholipid transport	2.44486	1.31996	0.0108832	0.00824514	0.00164298	0.0590606	52	15	4726	3333	67	8126	4778	A1A5B4;O00562;O15554;O43520;O43861;O60312;O60423;O75110;O94823;O95477;P02647;P02655;P02730;P08183;P21439;P33527;P45844;P55058;P55157;P61916;P78363;P98196;P98198;Q32M45;Q3MIR4;Q4KMQ2;Q5GH70;Q5GH72;Q5GH73;Q5GH76;Q6IWH7;Q6UX68;Q86UK0;Q8IZY2;Q8N2U9;Q8NA29;Q8NB49;Q8TF62;Q8WTV0;Q99572;Q99758;Q9BYT9;Q9H221;Q9H2V7;Q9H6D3;Q9NRY7;Q9NTI2;Q9NV96;Q9P241;Q9UL62;Q9Y2G3;Q9Y2Q0
GO:0035336	9	long-chain fatty-acyl-CoA metabolic process	7.03237	1.5461	0.00418585	0.00270736	0.00171715	0.0609554	20	2	4758	3346	22	8126	4778	A1L3X0;B0YJ81;O60488;O75907;O95573;P33121;Q53GQ0;Q5FVE4;Q6Y1H2;Q8WVX9;Q96K12;Q96PD7;Q9BW60;Q9GZR5;Q9H5J4;Q9HB03;Q9NXB9;Q9NYP7;Q9NZ01;Q9ULC5
GO:0051453	7	regulation of intracellular pH	2.33593	1.30634	0.0110925	0.00849126	0.00200137	0.0693992	53	16	4725	3332	69	8126	4778	O15342;O75503;O75787;P02730;P04920;P0CG08;P13569;P19634;P37288;P40879;P48023;P48751;P48764;P49279;P50897;P51790;Q04671;Q13286;Q13488;Q14940;Q15904;Q2Y0W8;Q4G0N8;Q4ZJI4;Q5TAH2;Q6AI14;Q6U841;Q8IVB4;Q8NBQ7;Q8NHX9;Q92544;Q92581;Q93050;Q96D96;Q96Q91;Q96T83;Q99437;Q9BSA9;Q9BXS9;Q9BY07;Q9H2V7;Q9HBG4;Q9HC07;Q9NUM4;Q9NWW5;Q9UBY0;Q9UMX9;Q9Y2E8;Q9Y485;Q9Y487;Q9Y696;Q9Y6M7;Q9Y6R1
GO:0051503	8	adenine nucleotide transport	5.1577	1.49663	0.00460444	0.00307654	0.00205308	0.070253	22	3	4756	3345	25	8126	4778	O15439;O15440;O43808;O95255;P17927;P41440;Q08722;Q3SY17;Q6KCM7;Q6NSJ5;Q6P9F7;Q8IU99;Q8IWT6;Q8TB61;Q8TDW0;Q96RD7;Q99572;Q9BY10;Q9BYT1;Q9H1N7;Q9HA72;Q9HCJ1
GO:0071577	9	zinc ion transmembrane transport	5.39327	1.50448	0.00481373	0.00319961	0.00205424	0.070253	23	3	4755	3345	26	8126	4778	O14863;O94759;P43005;Q13433;Q15043;Q504Y0;Q6NXT4;Q6XR72;Q6ZMH5;Q8IWU4;Q8N1S5;Q8NEW0;Q8TAD4;Q8TC26;Q92504;Q96H72;Q99726;Q9BRI3;Q9C0K1;Q9NP94;Q9NUM3;Q9ULF5;Q9Y6M5
GO:0008645	7	hexose transmembrane transport	3.51938	1.41726	0.00627878	0.00443022	0.00207951	0.0702729	30	6	4748	3342	36	8126	4778	A0PJK1;O60931;O95528;P02775;P11166;P11168;P11169;P13866;P14672;P21728;P22732;P31639;P53794;P58743;Q16585;Q2M3M2;Q6PCB7;Q6PXP3;Q8IXB3;Q8TD20;Q8TDB8;Q92574;Q96JT2;Q99523;Q9BYW1;Q9NRM0;Q9NXF8;Q9NY64;Q9UGQ3;Q9Y2W3
GO:0070050	3	neuron cellular homeostasis	4.39722	1.46613	0.00523231	0.00356879	0.00210305	0.0702729	25	4	4753	3344	29	8126	4778	O75787;P02708;P05067;P07686;P16615;P21554;P23975;P30542;P47900;P49768;P51575;P51582;P51790;Q06418;Q14203;Q15904;Q16891;Q7L1I2;Q93050;Q99435;Q9BSA9;Q9HBG4;Q9NUM4;Q9UI40;Q9UPR5
GO:0007215	6	glutamate receptor signaling pathway	3.94122	1.44303	0.00586019	0.00406104	0.0021143	0.0702729	28	5	4750	3343	33	8126	4778	O00222;O15303;O15399;O43424;P05067;P30872;P39086;P41594;P42262;P42263;P43005;P48058;P60201;Q05586;Q12879;Q13002;Q13224;Q13286;Q14416;Q14721;Q14831;Q14832;Q14833;Q16099;Q7Z4N2;Q8TCU5;Q92542;Q9ULK0
GO:0031293	7	membrane protein intracellular domain proteolysis	inf	1.70071	0.00251151	0.00147674	0.00212811	0.0702729	12	0	4766	3348	12	8126	4778	O43462;P01137;P09237;Q13443;Q14703;Q8TCT7;Q8TCT8;Q8TEB9;Q8WW43;Q92542;Q96BI3;Q9NZ42
GO:0015816	6	glycine transport	inf	1.70071	0.00251151	0.00147674	0.00212811	0.0702729	12	0	4766	3348	12	8126	4778	P48067;Q495M3;Q495N2;Q7Z2H8;Q8WUX1;Q96DW6;Q9H1V8;Q9H598;Q9NP91;Q9NS82;Q9UHI5;Q9Y345
GO:0015732	8	prostaglandin transport	inf	1.70071	0.00251151	0.00147674	0.00212811	0.0702729	12	0	4766	3348	12	8126	4778	O15244;O15245;O15439;P35354;P41159;Q4U2R8;Q8TCC7;Q92959;Q99572;Q9NSA0;Q9UIG8;Q9Y694
GO:0006855	5	xenobiotic transmembrane transport	11.2457	1.60067	0.00334868	0.00209205	0.0021763	0.0713114	16	1	4762	3347	17	8126	4778	O15438;O15439;O15440;O43520;O43868;O94911;O95342;P41440;Q14542;Q8NCC5;Q92887;Q96FL8;Q99758;Q99808;Q9HAS3;Q9NV96
GO:0007154	2	cell communication	1.35862	1.11552	0.0638342	0.0572237	0.00221345	0.071975	305	160	4473	3188	465	8126	4778	A6NL88;A6NN92;A8MPY1;O00555;O14625;O14649;O14672;O14764;O14786;O14788;O14958;O15240;O15303;O15399;O43323;O43424;O43497;O43525;O43526;O43613;O43614;O43699;O43927;O60427;O60755;O75581;O75899;O76076;O94933;O95297;O95377;O95388;O95389;O95399;O95452;O95754;P00750;P01189;P01210;P01213;P01222;P01270;P01303;P01308;P01563;P02708;P02745;P02778;P03950;P03971;P05023;P05107;P05111;P05305;P06850;P08172;P08173;…
GO:0051180	4	vitamin transport	2.89538	1.36796	0.00774383	0.00566084	0.00241967	0.0783816	37	9	4741	3339	46	8126	4778	O15244;O15245;O15440;O60494;O60779;O95528;P02647;P02774;P11166;P11168;P11169;P14672;P15328;P20062;P27352;P33527;P41440;P98164;Q53GD3;Q6PCB7;Q8IY50;Q8TDB8;Q8WTV0;Q96NT5;Q96SL1;Q9BZV2;Q9HAB3;Q9NPF0;Q9NQ40;Q9NWF4;Q9NY64;Q9UGH3;Q9UGQ3;Q9UHC9;Q9UHI7;Q9UNQ0;Q9Y289
GO:0050982	4	detection of mechanical stimulus	3.08086	1.3843	0.00732524	0.00529166	0.00271107	0.0857031	35	8	4743	3340	43	8126	4778	O75762;P01375;P04629;P07093;P10721;P12107;P28223;P35498;P51787;P61073;P98161;Q09470;Q13563;Q15858;Q16515;Q7RTU9;Q7Z442;Q7Z443;Q8NBN3;Q8TAF8;Q8TDI7;Q8TDI8;Q8TDX9;Q8WXG9;Q92508;Q9BXJ8;Q9BYT9;Q9GZZ6;Q9H5I5;Q9NTG1;Q9NZM6;Q9P0L9;Q9UGM1;Q9UHC3;Q9UI33
GO:0051932	9	synaptic transmission, GABAergic	6.67934	1.53874	0.00397656	0.0025843	0.00289533	0.0901894	19	2	4759	3346	21	8126	4778	O14764;O75899;O94933;P14867;P18507;P28472;P31644;P34903;P47869;P47870;P48169;P51790;P78334;Q16445;Q8N1C3;Q8NFZ4;Q99928;Q9BQT9;Q9UBS5
GO:0099587	6	inorganic ion import across plasma membrane	1.93495	1.24607	0.0154877	0.0124292	0.00301348	0.0926835	74	27	4704	3321	101	8126	4778	A0AV02;B1AL88;O00555;O43497;O60706;O60721;O60840;O60928;O94759;O94778;O95180;O95279;P05023;P13637;P13866;P19634;P23634;P30531;P31639;P32418;P37088;P48048;P48764;P50993;P51172;P51787;P54289;P54707;P54709;P54710;P55011;P55017;P57103;Q00975;Q01668;Q06495;Q09428;Q13433;Q13621;Q13698;Q13733;Q13936;Q14940;Q15043;Q15878;Q4G0N8;Q504Y0;Q5TAH2;Q6AI14;Q6ZMH5;Q7Z4N2;Q8IVB4;Q8IWU4;Q8N1S5;Q8NFF2;Q8NFT2;Q8TAD4;…
GO:0098659	7	inorganic cation import across plasma membrane	1.93495	1.24607	0.0154877	0.0124292	0.00301348	0.0926835	74	27	4704	3321	101	8126	4778	A0AV02;B1AL88;O00555;O43497;O60706;O60721;O60840;O60928;O94759;O94778;O95180;O95279;P05023;P13637;P13866;P19634;P23634;P30531;P31639;P32418;P37088;P48048;P48764;P50993;P51172;P51787;P54289;P54707;P54709;P54710;P55011;P55017;P57103;Q00975;Q01668;Q06495;Q09428;Q13433;Q13621;Q13698;Q13733;Q13936;Q14940;Q15043;Q15878;Q4G0N8;Q504Y0;Q5TAH2;Q6AI14;Q6ZMH5;Q7Z4N2;Q8IVB4;Q8IWU4;Q8N1S5;Q8NFF2;Q8NFT2;Q8TAD4;…
GO:0051592	4	response to calcium ion	2.2398	1.2935	0.0113018	0.00873739	0.0033597	0.100785	54	17	4724	3331	71	8126	4778	O14958;O43525;O94759;O95259;P00533;P01210;P01222;P02675;P02679;P05305;P07996;P16444;P17405;P18827;P21579;P21817;P29120;P30405;P30531;P40145;P41180;P41221;P48546;P48995;P55157;P58400;P80108;Q03135;Q08828;Q12791;Q12797;Q13443;Q13507;Q13563;Q14524;Q14573;Q14721;Q15413;Q8IYU8;Q8N2Q7;Q8WXG9;Q92482;Q92542;Q92736;Q99217;Q99572;Q9BPX6;Q9BXA5;Q9GZU1;Q9H1D0;Q9NPA1;Q9Y691;Q9Y696;Q9Y698
GO:0045953	9	negative regulation of natural killer cell mediated cytotoxicity	10.5406	1.59442	0.00313939	0.00196899	0.00376875	0.110717	15	1	4763	3347	16	8126	4778	P01137;P01889;P04439;P13688;P13747;P17693;P26715;P30511;P48594;P50453;Q13241;Q2HXU8;Q8NHL6;Q8TDQ0;Q99706
GO:0015802	5	basic amino acid transport	10.5406	1.59442	0.00313939	0.00196899	0.00376875	0.110717	15	1	4763	3347	16	8126	4778	P08195;P30825;P49279;P52569;Q01650;Q07837;Q13286;Q6ZP29;Q8N697;Q8NBW4;Q92536;Q99624;Q9BXI2;Q9UM01;Q9Y619
GO:0071786	6	endoplasmic reticulum tubular network organization	10.5406	1.59442	0.00313939	0.00196899	0.00376875	0.110717	15	1	4763	3347	16	8126	4778	O95197;P57088;P61026;Q15041;Q16799;Q5T4F4;Q6NUK4;Q86VR2;Q8NHH9;Q8WVE7;Q8WXF7;Q9C0E8;Q9H6H4;Q9H902;Q9NQC3
GO:0006857	7	oligopeptide transport	inf	1.70071	0.00230222	0.00135368	0.00385382	0.110734	11	0	4767	3348	11	8126	4778	O15440;P10620;P33527;P46059;Q12864;Q16348;Q8IY34;Q8N697;Q8WWT9;Q9BZJ4;Q9UPY5
GO:0051956	7	negative regulation of amino acid transport	inf	1.70071	0.00230222	0.00135368	0.00385382	0.110734	11	0	4767	3348	11	8126	4778	O75387;O75915;P01375;P20396;P28222;P30542;P41159;Q14831;Q15761;Q8N370;Q9UBS5
GO:0006837	6	serotonin transport	inf	1.70071	0.00230222	0.00135368	0.00385382	0.110734	11	0	4767	3348	11	8126	4778	O15244;O15245;O75751;P31645;P51575;P54219;Q05940;Q16572;Q6NT16;Q7RTT9;Q9BZD2
GO:0015808	7	L-alanine transport	inf	1.70071	0.00230222	0.00135368	0.00385382	0.110734	11	0	4767	3348	11	8126	4778	P08195;P43007;Q495M3;Q495N2;Q6YBV0;Q7Z2H8;Q8WUX1;Q969I6;Q99624;Q9H9B4;Q9UHI5
GO:0071625	3	vocalization behavior	inf	1.70071	0.00230222	0.00135368	0.00385382	0.110734	11	0	4767	3348	11	8126	4778	O60477;O60687;P58400;P78352;Q16394;Q8N0W4;Q8NFZ3;Q9BYB0;Q9NZ94;Q9UHC6;Q9Y4C0
GO:0071679	9	commissural neuron axon guidance	inf	1.70071	0.00230222	0.00135368	0.00385382	0.110734	11	0	4767	3348	11	8126	4778	O14786;P13591;P29323;P34925;P39905;P78536;Q13635;Q14118;Q99435;Q99835;Q9NPG1
GO:0046618	5	xenobiotic export from cell	inf	1.70071	0.00230222	0.00135368	0.00385382	0.110734	11	0	4767	3348	11	8126	4778	O00476;O76082;O95342;P08183;P35670;Q16348;Q86VL8;Q92887;Q96BI1;Q96FL8;Q99758
GO:0015824	6	proline transport	inf	1.70071	0.00230222	0.00135368	0.00385382	0.110734	11	0	4767	3348	11	8126	4778	P08195;P43007;Q01650;Q495M3;Q6YBV0;Q7Z2H8;Q96QD8;Q99884;Q9H1V8;Q9H2J7;Q9NP91
GO:0000041	7	transition metal ion transport	2.15435	1.28136	0.0115111	0.00898351	0.00390798	0.111913	55	18	4723	3330	73	8126	4778	O14863;O15432;O15440;O75027;O75185;O94759;P02787;P02788;P02790;P20062;P27352;P35670;P43005;P49279;P49281;P61769;P81172;P98194;Q04656;Q13433;Q15043;Q504Y0;Q53TN4;Q687X5;Q6NXT4;Q6PML9;Q6XR72;Q6ZMH5;Q8IWU2;Q8IWU4;Q8N1S5;Q8N4V1;Q8NEW0;Q8NFT2;Q8TAD4;Q8TC26;Q92504;Q96H72;Q96JW4;Q99726;Q9BRI3;Q9C0K1;Q9GZU1;Q9H313;Q9H9B4;Q9HC07;Q9NP58;Q9NP59;Q9NP94;Q9NUM3;Q9ULF5;Q9UP52;Q9UPI3;Q9Y5Y0;Q9Y6M5
GO:0006813	7	potassium ion transport	1.63515	1.18729	0.0232315	0.0195668	0.00431763	0.1216	111	48	4667	3300	159	8126	4778	A0AV02;A8MYU2;O00180;O14649;O15554;O43525;O43526;O60706;O60721;O60741;O60928;O95069;O95259;O95279;P05023;P13637;P14138;P16389;P17658;P19634;P22001;P22459;P22460;P23276;P36382;P43003;P48048;P48547;P48764;P50993;P51787;P54707;P54709;P54710;P55011;P55017;P57789;Q03721;Q09428;Q09470;Q12791;Q13563;Q13621;Q13733;Q14003;Q14721;Q14802;Q14940;Q16280;Q16322;Q2I0M4;Q4G0N8;Q5JUK3;Q5TAH2;Q6AI14;Q6UVM3;Q7Z418;…
GO:0019722	7	calcium-mediated signaling	1.99379	1.25621	0.013604	0.0108294	0.00436962	0.122549	65	23	4713	3325	88	8126	4778	O00421;O00574;O00590;O14788;O14958;O43561;O60241;O75844;P01189;P01375;P01730;P05305;P07766;P10145;P16615;P19634;P20309;P23327;P24530;P25024;P25090;P25106;P30556;P32246;P32248;P32418;P37288;P41146;P41595;P41597;P42345;P49238;P50993;P51677;P51679;P51681;P51684;P51685;P51686;P53805;P61073;P78556;Q12797;Q13936;Q14934;Q16581;Q6DN12;Q6DN14;Q86YW5;Q8NE86;Q8NHX9;Q8TD43;Q92629;Q92736;Q96D31;Q96G91;Q96RR4;…
GO:0006940	7	regulation of smooth muscle contraction	3.11689	1.38742	0.00648807	0.00467635	0.0043801	0.122549	31	7	4747	3341	38	8126	4778	P05305;P08172;P08913;P10721;P18089;P18825;P20020;P20309;P21452;P21731;P25103;P25105;P25116;P29275;P29371;P32297;P35348;P35354;P48645;P50993;P51575;Q03135;Q8IVQ6;Q8N138;Q92847;Q92953;Q99527;Q9BT56;Q9GZQ4;Q9HC23;Q9UBU3
GO:1902600	7	proton transmembrane transport	3.11689	1.38742	0.00648807	0.00467635	0.0043801	0.122549	31	7	4747	3341	38	8126	4778	O15342;O75251;O75787;P05023;P13637;P19634;P50993;P51790;P54707;P54710;Q13423;Q13488;Q13733;Q15904;Q495M3;Q495N2;Q6U841;Q7RTM1;Q7RTS5;Q7RTS6;Q7Z2H8;Q8NBS3;Q93050;Q96D96;Q96NT5;Q96PH1;Q99437;Q9BSA9;Q9HBG4;Q9Y2E8;Q9Y487
GO:0071805	8	potassium ion transmembrane transport	1.68265	1.19768	0.0209293	0.0174748	0.00444162	0.123715	100	42	4678	3306	142	8126	4778	A0AV02;A8MYU2;O00180;O14649;O15554;O43525;O43526;O60706;O60721;O60741;O60928;O95069;O95259;O95279;P05023;P13637;P14138;P16389;P17658;P19634;P22001;P22459;P22460;P23276;P43003;P48048;P48547;P48764;P50993;P51787;P54707;P54709;P54710;P55011;P55017;P57789;Q03721;Q09428;Q09470;Q12791;Q13563;Q13621;Q13733;Q14003;Q14721;Q14940;Q16322;Q2I0M4;Q4G0N8;Q5JUK3;Q5TAH2;Q6AI14;Q6UVM3;Q7Z418;Q8IVB4;Q8IZF0;Q8N7C0;…
GO:0046474	7	glycerophospholipid biosynthetic process	1.86528	1.23385	0.0154877	0.0125523	0.00444354	0.123715	74	28	4704	3320	102	8126	4778	O00329;O00562;O14735;O43426;O75747;O94777;O95427;O95674;P02647;P42338;P42356;P48651;P48736;Q07326;Q13286;Q14156;Q14442;Q16635;Q3MUY2;Q53EU6;Q53F39;Q53GD3;Q5H8A4;Q6IAN0;Q6P1A2;Q6PCB7;Q6UWP7;Q6XPS3;Q6XZB0;Q7L5N7;Q7Z7B1;Q86TG1;Q86UL3;Q86VD9;Q86XP1;Q8IWA5;Q8N4M1;Q8NA29;Q8NCS7;Q8NF37;Q8TAD4;Q8TEQ8;Q8WU67;Q8WUD6;Q8WVX9;Q8WWI5;Q92521;Q92535;Q92562;Q92903;Q96FM1;Q99943;Q9BRB3;Q9BRR3;Q9BT40;Q9BVG9;Q9BZ72;…
GO:0045933	7	positive regulation of muscle contraction	3.28337	1.40059	0.00586019	0.0041841	0.0047427	0.128767	28	6	4750	3342	34	8126	4778	O14983;P01160;P05023;P05305;P10645;P10721;P18089;P20309;P21452;P21731;P25103;P25105;P25116;P29371;P35348;P35354;P48645;P51787;Q06432;Q13698;Q13936;Q92847;Q99527;Q9BT56;Q9BYF1;Q9HBA0;Q9HC23;Q9UBU3
GO:0001911	7	negative regulation of leukocyte mediated cytotoxicity	6.32647	1.53064	0.00376727	0.00246124	0.0048895	0.128767	18	2	4760	3346	20	8126	4778	P01137;P01889;P04439;P08575;P13688;P13747;P16871;P17693;P26715;P30511;P48594;P49238;P50453;Q13241;Q2HXU8;Q8NHL6;Q8TDQ0;Q99706
GO:0035418	6	protein localization to synapse	3.51673	1.41726	0.00523231	0.00369185	0.00516864	0.134358	25	5	4753	3343	30	8126	4778	O60359;O60500;O94933;O94985;O95970;P04626;P42857;P58400;P62955;P78352;P78509;Q12879;Q15303;Q16515;Q5VWW1;Q7Z5L3;Q7Z7J7;Q86UE6;Q8N2Q7;Q8NC67;Q8NFZ4;Q8TDF5;Q96MV8;Q9UIJ5;Q9Y698
GO:0070633	4	transepithelial transport	3.65816	1.4264	0.00544161	0.00381492	0.00518207	0.134358	26	5	4752	3343	31	8126	4778	O76090;O94778;P05305;P08183;P13569;P13866;P24530;P33527;P43003;P43004;P43005;P51582;P51798;P51800;P55011;P56856;P78310;P80108;Q14643;Q15077;Q6AI14;Q92887;Q9BXS9;Q9H310;Q9UBD6;Q9UNQ0
GO:1904659	8	D-glucose transmembrane transport	3.65816	1.4264	0.00544161	0.00381492	0.00518207	0.134358	26	5	4752	3343	31	8126	4778	O60931;O95528;P02775;P11166;P11168;P11169;P13866;P14672;P21728;P22732;P31639;P53794;Q16585;Q6PCB7;Q6PXP3;Q8IXB3;Q8TD20;Q8TDB8;Q92574;Q99523;Q9BYW1;Q9NRM0;Q9NXF8;Q9NY64;Q9UGQ3;Q9Y2W3
GO:0015868	8	purine ribonucleotide transport	4.68684	1.47888	0.00418585	0.00283042	0.00518514	0.134358	20	3	4758	3345	23	8126	4778	O15439;O15440;O43808;O95255;P17927;P41440;Q08722;Q6KCM7;Q6NSJ5;Q6P9F7;Q8IU99;Q8IWT6;Q8TB61;Q8TDW0;Q96RD7;Q9BY10;Q9BYT1;Q9H1N7;Q9HA72;Q9HCJ1
GO:0046717	5	acid secretion	4.68684	1.47888	0.00418585	0.00283042	0.00518514	0.134358	20	3	4758	3345	23	8126	4778	O76090;P08912;P14416;P21359;P21439;P25021;P32239;P35462;P35503;P41180;P51787;Q6AI14;Q86UW1;Q86UW2;Q86VW1;Q8TE54;Q99572;Q9BXS9;Q9UBN4;Q9UBU3
GO:0031342	5	negative regulation of cell killing	4.68684	1.47888	0.00418585	0.00283042	0.00518514	0.134358	20	3	4758	3345	23	8126	4778	P01137;P01889;P04439;P05112;P08575;P13688;P13747;P16871;P17693;P17927;P26715;P30511;P48594;P49238;P50453;Q13241;Q2HXU8;Q8NHL6;Q8TDQ0;Q99706
GO:0019228	5	neuronal action potential	4.04374	1.44875	0.00481373	0.00332267	0.00522812	0.134706	23	4	4755	3344	27	8126	4778	O43525;O60741;P02708;P16389;P20594;P21728;P23415;P35498;P42345;P51575;Q09470;Q13002;Q99250;Q99527;Q99571;Q9GZN0;Q9NPA1;Q9NZV8;Q9P0X4;Q9UI33;Q9UKL4;Q9UQD0;Q9Y691
GO:0015865	7	purine nucleotide transport	4.04374	1.44875	0.00481373	0.00332267	0.00522812	0.134706	23	4	4755	3344	27	8126	4778	O15439;O15440;O43808;O95255;P17927;P41440;Q08722;Q3SY17;Q6KCM7;Q6NSJ5;Q6P9F7;Q8IU99;Q8IWT6;Q8TB61;Q8TDW0;Q96J66;Q96RD7;Q99572;Q9BY10;Q9BYT1;Q9H1N7;Q9HA72;Q9HCJ1
GO:0007267	4	cell-cell signaling	1.3345	1.10933	0.060067	0.0541472	0.00524105	0.134706	287	153	4491	3195	440	8126	4778	A6NL88;A6NN92;A8MPY1;O00555;O14625;O14649;O14672;O14764;O14786;O14788;O14958;O15240;O15303;O15399;O43323;O43424;O43497;O43525;O43526;O43613;O43614;O43699;O43927;O60427;O60755;O75581;O75899;O76076;O94933;O95297;O95377;O95388;O95389;O95399;O95452;O95754;P00750;P01189;P01210;P01213;P01222;P01270;P01303;P01308;P01563;P02708;P02745;P02778;P03971;P05107;P05111;P05305;P06850;P08172;P08173;P08476;P08700;…
GO:0023052	3	signaling	1.32622	1.10699	0.0604856	0.0546394	0.00548132	0.13919	289	155	4489	3193	444	8126	4778	A6NL88;A6NN92;A8MPY1;O00555;O14625;O14649;O14672;O14764;O14786;O14788;O14958;O15240;O15303;O15399;O43323;O43424;O43497;O43525;O43526;O43613;O43614;O43699;O43927;O60427;O60755;O75581;O75899;O76076;O94933;O95297;O95377;O95388;O95389;O95399;O95452;O95754;P00750;P01189;P01210;P01213;P01222;P01270;P01303;P01308;P01563;P02708;P02745;P02778;P03971;P05107;P05111;P05305;P06850;P08172;P08173;P08476;P08700;…
GO:1900544	9	positive regulation of purine nucleotide metabolic process	9.83585	1.58733	0.0029301	0.00184593	0.00655857	0.161959	14	1	4764	3347	15	8126	4778	P01308;P01579;P05067;P05112;P06213;P28223;P42345;P49768;Q16635;Q8N122;Q99572;Q9NP71;Q9NZC2;Q9Y6R1
GO:1903580	10	positive regulation of ATP metabolic process	9.83585	1.58733	0.0029301	0.00184593	0.00655857	0.161959	14	1	4764	3347	15	8126	4778	P01308;P01579;P05067;P05112;P06213;P28223;P42345;P49768;Q16635;Q8N122;Q99572;Q9NP71;Q9NZC2;Q9Y6R1
GO:0045981	8	positive regulation of nucleotide metabolic process	9.83585	1.58733	0.0029301	0.00184593	0.00655857	0.161959	14	1	4764	3347	15	8126	4778	P01308;P01579;P05067;P05112;P06213;P28223;P42345;P49768;Q16635;Q8N122;Q99572;Q9NP71;Q9NZC2;Q9Y6R1
GO:0055117	8	regulation of cardiac muscle contraction	3.01571	1.37896	0.00627878	0.00455329	0.0065835	0.162105	30	7	4748	3341	37	8126	4778	O14958;O14983;O95393;P01160;P10645;P16615;P19634;P23327;P30542;P32418;P35348;P35368;P36382;P48736;P50993;P51787;P52823;Q02487;Q03135;Q12797;Q13936;Q14126;Q14524;Q8TD43;Q92736;Q99571;Q9BYF1;Q9NVV0;Q9Y3Q4;Q9Y5Y9
GO:0032870	4	cellular response to hormone stimulus	1.61716	1.1836	0.0215571	0.0182131	0.0069278	0.169944	103	45	4675	3303	148	8126	4778	O15118;O15503;O43306;O43613;O43614;O60343;O75094;O94813;O95180;O95831;P00533;P00995;P01137;P02675;P02818;P04054;P05023;P05305;P06213;P06400;P06850;P08476;P08913;P09668;P10646;P10912;P12821;P13637;P13688;P14672;P16473;P17861;P18405;P19634;P22830;P22888;P23510;P23945;P25101;P25774;P29322;P30518;P30874;P30968;P31391;P32238;P34998;P36888;P37088;P37288;P40145;P41159;P42345;P43088;P46531;P47871;P47901;…
GO:0015846	5	polyamine transport	inf	1.70071	0.00209293	0.00123062	0.00706146	0.169944	10	0	4768	3348	10	8126	4778	O15244;O15245;O75751;Q4VNC0;Q4VNC1;Q6NT16;Q86VW1;Q96FL8;Q9H7F0;Q9NQ11
GO:0062111	10	zinc ion import into organelle	inf	1.70071	0.00209293	0.00123062	0.00706146	0.169944	10	0	4768	3348	10	8126	4778	O14863;Q6NXT4;Q6XR72;Q8IWU4;Q8NEW0;Q8TAD4;Q8TC26;Q99726;Q9BRI3;Q9Y6M5
GO:0098664	6	G protein-coupled serotonin receptor signaling pathway	inf	1.70071	0.00209293	0.00123062	0.00706146	0.169944	10	0	4768	3348	10	8126	4778	P08908;P21917;P28221;P28222;P28223;P28335;P28566;P30939;P41595;P47898
GO:0015851	5	nucleobase transport	inf	1.70071	0.00209293	0.00123062	0.00706146	0.169944	10	0	4768	3348	10	8126	4778	O00337;O43315;O43868;Q14542;Q6PIS1;Q8NBI5;Q99808;Q9BZD2;Q9HAS3;Q9UHI7
GO:0015838	6	amino-acid betaine transport	inf	1.70071	0.00209293	0.00123062	0.00706146	0.169944	10	0	4768	3348	10	8126	4778	O43772;O76082;P48065;Q7RTY1;Q86VW1;Q92536;Q96QD8;Q9H015;Q9NP91;Q9UN76
GO:0035672	8	oligopeptide transmembrane transport	inf	1.70071	0.00209293	0.00123062	0.00706146	0.169944	10	0	4768	3348	10	8126	4778	O15440;P33527;P46059;Q12864;Q16348;Q8IY34;Q8N697;Q8WWT9;Q9BZJ4;Q9UPY5
GO:0015803	6	branched-chain amino acid transport	inf	1.70071	0.00209293	0.00123062	0.00706146	0.169944	10	0	4768	3348	10	8126	4778	O75387;P08195;Q01650;Q8N370;Q92536;Q9H1V8;Q9H2J7;Q9NP91;Q9UHI5;Q9UM01
GO:0019229	7	regulation of vasoconstriction	2.21341	1.2902	0.00920887	0.00713758	0.0073622	0.175447	44	14	4734	3334	58	8126	4778	O00519;P00533;P02675;P02679;P05305;P05556;P08908;P08913;P12821;P14138;P18089;P18825;P20020;P21731;P22460;P24557;P25021;P25103;P25116;P28223;P28907;P30518;P30556;P35318;P35348;P35354;P35367;P35368;P36382;P37288;P41159;P41180;P47901;P49286;P50993;P51575;Q03135;Q13873;Q16515;Q8IVQ6;Q8TD43;Q9BYF1;Q9Y271;Q9Y691
GO:0090407	5	organophosphate biosynthetic process	1.43353	1.13827	0.0355797	0.0312577	0.00783374	0.185452	170	84	4608	3264	254	8126	4778	A1L3X0;A5D6W6;A6NH21;B0YJ81;O00329;O00562;O14521;O14735;O14975;O15229;O15239;O15269;O43181;O43306;O43426;O60266;O60427;O60488;O60503;O60779;O75251;O75414;O75747;O94777;O94911;O95167;O95299;O95427;O95563;O95573;O95622;O95674;P01137;P01160;P02647;P03901;P05496;P07686;P08559;P10515;P14324;P17540;P20594;P21912;P24539;P25092;P25105;P30085;P33121;P40145;P42338;P42356;P48651;P48736;P49821;P50897;P51828;…
GO:0048167	7	regulation of synaptic plasticity	1.72312	1.20649	0.0173713	0.0143982	0.00783645	0.185452	83	34	4695	3314	117	8126	4778	A6NL88;B4DS77;B8ZZ34;O15240;O15399;O43300;O43424;O43525;O43581;O43759;O43914;O60721;O76090;P01308;P04035;P05067;P06850;P07093;P08247;P08473;P09683;P10721;P12821;P14416;P21359;P21728;P25116;P28907;P29323;P30542;P35354;P35367;P36544;P40145;P41594;P42263;P42857;P43005;P47872;P49238;P49768;P54764;P56373;P57103;P78352;P78509;Q05586;Q08828;Q12879;Q13002;Q13224;Q13286;Q14118;Q14416;Q14573;Q14721;Q14934;…
GO:0010875	9	positive regulation of cholesterol efflux	5.62117	1.51174	0.00334868	0.00221511	0.00800239	0.188073	16	2	4762	3346	18	8126	4778	O94911;O95477;P02647;P23141;P27169;P45844;P55058;Q03135;Q13635;Q15848;Q86UK0;Q8IZY2;Q99758;Q9H172;Q9NZC2;Q9ULC8
GO:0035338	10	long-chain fatty-acyl-CoA biosynthetic process	5.62117	1.51174	0.00334868	0.00221511	0.00800239	0.188073	16	2	4762	3346	18	8126	4778	A1L3X0;B0YJ81;O60488;O95573;P33121;Q53GQ0;Q5FVE4;Q6Y1H2;Q9BW60;Q9GZR5;Q9H5J4;Q9HB03;Q9NXB9;Q9NYP7;Q9NZ01;Q9ULC5
GO:1903779	7	regulation of cardiac conduction	5.97375	1.52169	0.00355797	0.00233817	0.00825472	0.191624	17	2	4761	3346	19	8126	4778	O14983;P16615;P20020;P23634;P32418;P36382;P48995;P57103;Q01814;Q16720;Q6PI78;Q8TD43;Q92736;Q93084;Q9BYF1;Q9UPR5;Q9Y5Q5
GO:0048168	8	regulation of neuronal synaptic plasticity	2.72646	1.35185	0.00648807	0.00479941	0.0085396	0.196896	31	8	4747	3340	39	8126	4778	A6NL88;B4DS77;B8ZZ34;O15240;O15399;O43759;P05067;P08247;P10721;P14416;P21359;P29323;P41594;P78352;Q05586;Q12879;Q13002;Q13224;Q13286;Q6DN14;Q6U841;Q6ZSJ9;Q8TDF5;Q96A49;Q9BYB0;Q9BZG2;Q9H2B2;Q9UBB6;Q9UIJ5;Q9UPR5;Q9Y639
GO:0032869	6	cellular response to insulin stimulus	2.91457	1.37002	0.00606949	0.00443022	0.0098602	0.223415	29	7	4749	3341	36	8126	4778	O15503;O60343;P02818;P04054;P06213;P06400;P10912;P13688;P14672;P17861;P18405;P19634;P41159;P42345;P61026;P80108;Q02643;Q13370;Q15043;Q15848;Q7RTM1;Q8IXB3;Q8NBP7;Q92847;Q96A49;Q96S37;Q9BT40;Q9NST1;Q9Y5U4
GO:0051057	8	positive regulation of small GTPase mediated signal transduction	2.28782	1.30054	0.00816241	0.00627615	0.00993138	0.224729	39	12	4739	3336	51	8126	4778	O00254;O00398;O43157;O95819;P01138;P01588;P02647;P04626;P04629;P06756;P21583;P25116;P41586;P42338;P43657;P46093;P46531;P48736;P55085;P78509;Q02763;Q04721;Q13304;Q14330;Q4KMG0;Q86VZ1;Q8IY49;Q8IYL9;Q8N9B8;Q92633;Q96RI0;Q99677;Q99678;Q9BXC1;Q9HBW0;Q9NQC3;Q9Y2T6;Q9Y653;Q9Y6N7
GO:0010524	10	positive regulation of calcium ion transport into cytosol	9.13137	1.57923	0.0027208	0.00172286	0.0114509	0.246871	13	1	4765	3347	14	8126	4778	P04054;P22888;P41586;P56373;Q03135;Q05586;Q12797;Q13507;Q16611;Q93086;Q99571;Q99572;Q9UBL9
GO:0015697	5	quaternary ammonium group transport	9.13137	1.57923	0.0027208	0.00172286	0.0114509	0.246871	13	1	4765	3347	14	8126	4778	O15245;O43772;O75751;O76082;P48065;Q53GD3;Q7RTY1;Q86VW1;Q92536;Q96QD8;Q9H015;Q9NP91;Q9UN76
GO:0071616	8	acyl-CoA biosynthetic process	3.23403	1.39701	0.00481373	0.00344573	0.0118134	0.246871	23	5	4755	3343	28	8126	4778	A1L3X0;B0YJ81;O14975;O60488;O95563;O95573;P08559;P10515;P33121;P50897;Q53GQ0;Q5FVE4;Q6Y1H2;Q9BW60;Q9GZR5;Q9H5J4;Q9HB03;Q9NR19;Q9NUB1;Q9NXB9;Q9NYP7;Q9NZ01;Q9ULC5
GO:0035384	5	thioester biosynthetic process	3.23403	1.39701	0.00481373	0.00344573	0.0118134	0.246871	23	5	4755	3343	28	8126	4778	A1L3X0;B0YJ81;O14975;O60488;O95563;O95573;P08559;P10515;P33121;P50897;Q53GQ0;Q5FVE4;Q6Y1H2;Q9BW60;Q9GZR5;Q9H5J4;Q9HB03;Q9NR19;Q9NUB1;Q9NXB9;Q9NYP7;Q9NZ01;Q9ULC5
GO:0045907	8	positive regulation of vasoconstriction	3.23403	1.39701	0.00481373	0.00344573	0.0118134	0.246871	23	5	4755	3343	28	8126	4778	O00519;P00533;P02675;P02679;P12821;P21731;P24557;P25021;P25103;P25116;P28223;P28907;P30518;P35348;P35354;P35367;P36382;P37288;P41180;P47901;Q03135;Q8TD43;Q9Y271
GO:1901699	4	cellular response to nitrogen compound	1.45644	1.14487	0.0288824	0.0252277	0.0118861	0.247287	138	67	4640	3281	205	8126	4778	O00206;O00555;O14958;O15399;O15503;O43306;O43315;O43914;O60343;O60741;O94778;O94813;O95751;O95831;P00995;P01137;P01210;P01375;P02818;P04054;P04839;P05067;P05305;P06213;P06400;P06850;P08254;P08476;P10912;P13569;P13637;P13688;P14625;P14672;P15328;P16444;P16473;P16671;P17861;P18405;P18505;P18507;P19634;P20594;P21728;P21817;P21964;P22888;P23634;P25090;P25101;P25105;P28222;P28472;P29323;P31645;P32418;…
GO:0002716	8	negative regulation of natural killer cell mediated immunity	5.26874	1.50063	0.00313939	0.00209205	0.0129295	0.257529	15	2	4763	3346	17	8126	4778	P01137;P01889;P04439;P13688;P13747;P17693;P26715;P30511;P48594;P50453;Q13241;Q2HXU8;Q8NHL6;Q8TDQ0;Q99706
GO:0007214	5	gamma-aminobutyric acid signaling pathway	3.69056	1.4286	0.00439514	0.00307654	0.0129339	0.257529	21	4	4757	3344	25	8126	4778	A6NL88;A8MPY1;O14764;O75899;P08908;P14867;P18505;P18507;P28472;P31644;P34903;P47869;P47870;P48169;P55011;P78334;Q16445;Q8N1C3;Q8NFN8;Q99928;Q9UBS5
GO:0070837	5	dehydroascorbic acid transport	inf	1.70071	0.00188363	0.00110756	0.0130917	0.257529	9	0	4769	3348	9	8126	4778	O95528;P11166;P11168;P11169;P14672;Q8TDB8;Q9NY64;Q9UGQ3;Q9UHI7
GO:0070729	7	cyclic nucleotide transport	inf	1.70071	0.00188363	0.00110756	0.0130917	0.257529	9	0	4769	3348	9	8126	4778	O15439;O15440;P33527;P41440;Q6NSJ5;Q6P9F7;Q8IWT6;Q8TDW0;Q9BY10
GO:1904321	5	response to forskolin	inf	1.70071	0.00188363	0.00110756	0.0130917	0.257529	9	0	4769	3348	9	8126	4778	O43306;O60266;O95622;P13569;P40145;P52803;Q08462;Q08828;Q92911
GO:0006863	6	purine nucleobase transport	inf	1.70071	0.00188363	0.00110756	0.0130917	0.257529	9	0	4769	3348	9	8126	4778	O00337;O43315;O43868;Q14542;Q6PIS1;Q8NBI5;Q99808;Q9BZD2;Q9HAS3
GO:0015837	5	amine transport	inf	1.70071	0.00188363	0.00110756	0.0130917	0.257529	9	0	4769	3348	9	8126	4778	O15244;O43315;O94778;P54219;Q02094;Q05940;Q8IWA5;Q8WWI5;Q9UBD6
GO:1904322	6	cellular response to forskolin	inf	1.70071	0.00188363	0.00110756	0.0130917	0.257529	9	0	4769	3348	9	8126	4778	O43306;O60266;O95622;P13569;P40145;P52803;Q08462;Q08828;Q92911
GO:0006868	6	glutamine transport	inf	1.70071	0.00188363	0.00110756	0.0130917	0.257529	9	0	4769	3348	9	8126	4778	P43007;Q15758;Q8IZM9;Q8NBW4;Q8WUX1;Q96QD8;Q99624;Q9H2H9;Q9NVC3
GO:0006828	8	manganese ion transport	inf	1.70071	0.00188363	0.00110756	0.0130917	0.257529	9	0	4769	3348	9	8126	4778	O75185;P49279;P49281;P98194;Q15043;Q6XR72;Q96JW4;Q9C0K1;Q9HC07
GO:0140353	5	lipid export from cell	inf	1.70071	0.00188363	0.00110756	0.0130917	0.257529	9	0	4769	3348	9	8126	4778	O15260;O15439;P08476;P35354;P41159;P51787;Q99572;Q9UBU3;Q9ULV1
GO:0051610	7	serotonin uptake	inf	1.70071	0.00188363	0.00110756	0.0130917	0.257529	9	0	4769	3348	9	8126	4778	O15244;O15245;O75751;P31645;P54219;Q05940;Q16572;Q6NT16;Q7RTT9
GO:0015871	5	choline transport	inf	1.70071	0.00188363	0.00110756	0.0130917	0.257529	9	0	4769	3348	9	8126	4778	O15244;P49768;Q53GD3;Q8IWA5;Q8NCS7;Q8WWI5;Q9GZV3;Q9UPI3;Q9Y5Y0
GO:0006171	11	cAMP biosynthetic process	inf	1.70071	0.00188363	0.00110756	0.0130917	0.257529	9	0	4769	3348	9	8126	4778	O43306;O60266;O60503;O95622;P40145;P51828;Q08462;Q08828;Q8NFM4
GO:0015820	7	L-leucine transport	inf	1.70071	0.00188363	0.00110756	0.0130917	0.257529	9	0	4769	3348	9	8126	4778	O75387;P08195;Q01650;Q8N370;Q92536;Q9H1V8;Q9H2J7;Q9UHI5;Q9UM01
GO:0007220	5	Notch receptor processing	inf	1.70071	0.00188363	0.00110756	0.0130917	0.257529	9	0	4769	3348	9	8126	4778	P49768;P49810;P78536;Q8NCW6;Q8NFT8;Q8WW43;Q92542;Q96BI3;Q9NZ42
GO:0015874	7	norepinephrine transport	inf	1.70071	0.00188363	0.00110756	0.0130917	0.257529	9	0	4769	3348	9	8126	4778	O15244;O15245;O75751;P21964;P23975;P54219;Q01959;Q7RTT9;Q9BZD2
GO:0046949	9	fatty-acyl-CoA biosynthetic process	4.21639	1.45775	0.00376727	0.0025843	0.0131342	0.257529	18	3	4760	3345	21	8126	4778	A1L3X0;B0YJ81;O14975;O60488;O95573;P33121;P50897;Q53GQ0;Q5FVE4;Q6Y1H2;Q9BW60;Q9GZR5;Q9H5J4;Q9HB03;Q9NXB9;Q9NYP7;Q9NZ01;Q9ULC5
GO:0015740	7	C4-dicarboxylate transport	4.21639	1.45775	0.00376727	0.0025843	0.0131342	0.257529	18	3	4760	3345	21	8126	4778	P43003;P43004;P43005;P43007;P48664;P53985;Q07837;Q13183;Q15758;Q6NSJ5;Q6P9F7;Q7L1W4;Q86YT5;Q8IWT6;Q8TCU3;Q8TDW0;Q8WWT9;Q9H936
GO:0015844	5	monoamine transport	4.21639	1.45775	0.00376727	0.0025843	0.0131342	0.257529	18	3	4760	3345	21	8126	4778	O15244;O15245;O75751;P01282;P08912;P14416;P21728;P21964;P23975;P31645;P51575;P54219;Q01959;Q05940;Q16572;Q6NT16;Q7RTT9;Q9BZD2
GO:1904862	7	inhibitory synapse assembly	4.21639	1.45775	0.00376727	0.0025843	0.0131342	0.257529	18	3	4760	3345	21	8126	4778	O43157;P14867;P18507;P28472;P31644;P34903;P41221;P47869;P47870;P48169;P78334;Q16445;Q8N0V4;Q8N1C3;Q8NFZ4;Q99928;Q9BQT9;Q9H4D0
GO:0043473	1	pigmentation	4.21639	1.45775	0.00376727	0.0025843	0.0131342	0.257529	18	3	4760	3345	21	8126	4778	O75787;O75882;P01189;P08962;P10721;P14416;P14679;P21359;P24530;P25101;Q01726;Q04656;Q8TAA9;Q92562;Q92838;Q99698;Q9UMX9;Q9UNE0
GO:0050848	7	regulation of calcium-mediated signaling	2.22869	1.29254	0.00795312	0.00615309	0.013826	0.269853	38	12	4740	3336	50	8126	4778	P01375;P01730;P05067;P05305;P07766;P08575;P10997;P16234;P19634;P21860;P22888;P23634;P28335;P30988;P41594;P42345;P42858;P51810;P53805;P55290;P56373;Q10588;Q14643;Q6PIZ9;Q8NFF2;Q8TCT6;Q93086;Q99571;Q99788;Q9BXN2;Q9BZJ7;Q9GZQ4;Q9HB89;Q9HC24;Q9NV29;Q9NZC2;Q9UBL9;Q9UPR5
GO:0033619	6	membrane protein proteolysis	2.71242	1.35057	0.0056509	0.0041841	0.0142172	0.275281	27	7	4751	3341	34	8126	4778	O14672;O43462;O94898;O96009;P01137;P09237;P09668;P49768;P49810;P78536;Q13443;Q14118;Q14703;Q8IU80;Q8IUH8;Q8TCT6;Q8TCT7;Q8TCT8;Q8TCT9;Q8TEB9;Q8WW43;Q92542;Q96BI3;Q99572;Q9H300;Q9NZ42;Q9Y4W6
GO:0032501	1	multicellular organismal process	1.1384	1.04034	0.249267	0.239601	0.01514	0.28953	1191	756	3587	2592	1947	8126	4778	A0PK11;A2RUU4;A6NCL2;A6NL26;A6NL88;A6NN92;A8MTJ3;B2RTY4;B9EJG8;I3L273;O00144;O00206;O00222;O00254;O00329;O00519;O00533;O14525;O14638;O14672;O14718;O14773;O14786;O14788;O14958;O14983;O15041;O15085;O15118;O15146;O15230;O15240;O15244;O15245;O15303;O15399;O15438;O15439;O15440;O15537;O15551;O15554;O43157;O43306;O43315;O43426;O43464;O43490;O43511;O43520;O43525;O43561;O43597;O43603;O43613;O43614;O43772;…
GO:1902414	5	protein localization to cell junction	2.42279	1.31805	0.00648807	0.00492247	0.0156424	0.297135	31	9	4747	3339	40	8126	4778	O60359;O60500;O94933;O94985;O95970;P04626;P42857;P58400;P62955;P78352;P78509;Q12879;Q15303;Q16515;Q5VWW1;Q7Z5L3;Q7Z7J7;Q86SU0;Q86UE6;Q86X29;Q8N2Q7;Q8NC67;Q8NFZ4;Q8TDF5;Q96A59;Q96MV8;Q9BX67;Q9NQS3;Q9UIJ5;Q9ULI3;Q9Y698
GO:0007416	6	synapse assembly	1.82533	1.2271	0.0119297	0.00972188	0.0156918	0.297742	57	22	4721	3326	79	8126	4778	O15031;O43157;O43424;P05067;P14416;P14867;P18507;P21728;P22303;P28472;P31644;P34903;P34925;P41221;P47869;P47870;P48169;P51674;P56975;P58400;P78334;Q13467;Q15303;Q16445;Q16515;Q5T601;Q8IZU9;Q8N0V4;Q8N1C3;Q8N2Q7;Q8NFT8;Q8NFZ4;Q92823;Q969M2;Q96PX8;Q99928;Q9BQT9;Q9BYB0;Q9H4D0;Q9H5Y7;Q9HAR2;Q9HBW1;Q9NRJ7;Q9NZ94;Q9NZU0;Q9UBU3;Q9UIJ5;Q9UN67;Q9Y4D7;Q9Y5E1;Q9Y5E4;Q9Y5E6;Q9Y5E7;Q9Y5E9;Q9Y5F0;Q9Y5F2;Q9Y639
GO:0007156	5	homophilic cell adhesion via plasma membrane adhesion molecules	1.50754	1.15815	0.0232315	0.0200591	0.0157244	0.298029	111	52	4667	3296	163	8126	4778	O15031;O60245;O60330;O60487;O75309;O94985;P05556;P13688;P15151;P16284;P32926;P42338;P55285;P55286;P55287;P55289;P55290;P98161;Q02413;Q02487;Q08174;Q08554;Q12864;Q13634;Q14126;Q14517;Q14574;Q6PCB8;Q6V0I7;Q6V1P9;Q6ZTQ4;Q86SJ6;Q86UP0;Q8IWV2;Q8IXH8;Q8IZU9;Q8N3J6;Q8N6Y1;Q8NFZ8;Q8TAB3;Q8TD84;Q8TDW7;Q8WX93;Q92692;Q96AP7;Q96JP9;Q96QU1;Q96RW7;Q9BQT9;Q9BY67;Q9BYE9;Q9BZA7;Q9H158;Q9H251;Q9H4D0;Q9HBB8;Q9HBT6;…
GO:0006862	6	nucleotide transport	2.92973	1.37154	0.00523231	0.00381492	0.0161288	0.301667	25	6	4753	3342	31	8126	4778	O15439;O15440;O43808;O95255;P17927;P33527;P41440;Q08722;Q3SY17;Q6KCM7;Q6NSJ5;Q6P9F7;Q8IU99;Q8IWT6;Q8TB61;Q8TDW0;Q96CQ1;Q96J66;Q96RD7;Q99572;Q9BY10;Q9BYT1;Q9H1N7;Q9HA72;Q9HCJ1
GO:0045761	4	regulation of adenylate cyclase activity	2.92973	1.37154	0.00523231	0.00381492	0.0161288	0.301667	25	6	4753	3342	31	8126	4778	O75899;P0DMS8;P0DMS9;P14416;P21359;P21728;P22888;P24530;P25101;P29275;P30518;P30988;P34998;P41597;P43220;P47211;P48546;Q01668;Q13936;Q14416;Q14832;Q8WXG9;Q96D31;Q96G91;Q9NPC1
GO:0050974	5	detection of mechanical stimulus involved in sensory perception	2.92973	1.37154	0.00523231	0.00381492	0.0161288	0.301667	25	6	4753	3342	31	8126	4778	O75762;P01375;P04629;P07093;P10721;P12107;P28223;P35498;P51787;P61073;Q09470;Q15858;Q16515;Q7RTU9;Q8NBN3;Q8TAF8;Q8TDI7;Q8TDI8;Q8WXG9;Q9BXJ8;Q9GZZ6;Q9H5I5;Q9UGM1;Q9UHC3;Q9UI33
GO:0008361	5	regulation of cell size	2.30306	1.30267	0.00753453	0.0057839	0.0164509	0.305345	36	11	4742	3337	47	8126	4778	A0AV02;O15554;P05305;P09683;P16871;P23276;P42345;P47872;P51790;P51797;P51811;P55011;P55017;P55087;P58743;Q04656;Q12791;Q13286;Q13621;Q4KMQ2;Q6NSJ5;Q8IWT6;Q8N122;Q8NBQ7;Q92574;Q99572;Q9BXP2;Q9BYB0;Q9HBA0;Q9NUT2;Q9NZH0;Q9UBY8;Q9UEW8;Q9UHW9;Q9UP95;Q9Y666
GO:0043269	5	regulation of monoatomic ion transport	1.34227	1.11329	0.0416492	0.0374108	0.0174146	0.321482	199	105	4579	3243	304	8126	4778	A6NI73;O14625;O14842;O14936;O14958;O14983;O15303;O15399;O15432;O15554;O43520;O43603;O60840;O60928;O75185;O75323;O76024;O76090;O95857;O95925;P00995;P01133;P01137;P01160;P01579;P01588;P01730;P02778;P02787;P04054;P04279;P05023;P05305;P05556;P06850;P07093;P08183;P08908;P08913;P08962;P11171;P11836;P12821;P13498;P13500;P13569;P14138;P14416;P15391;P19634;P20020;P21452;P21554;P21728;P21917;P22460;P22888;…
GO:0010874	8	regulation of cholesterol efflux	3.09277	1.38577	0.00460444	0.00332267	0.0178101	0.327717	22	5	4756	3343	27	8126	4778	O94911;O95477;P01133;P02647;P23141;P27169;P45844;P55058;Q03135;Q12772;Q13635;Q15465;Q15848;Q5VTQ0;Q86UK0;Q8IZY2;Q8WWZ7;Q99758;Q9BZC7;Q9H172;Q9NZC2;Q9ULC8
GO:0015800	5	acidic amino acid transport	2.54948	1.33299	0.00606949	0.00455329	0.0180276	0.330294	29	8	4749	3340	37	8126	4778	O00341;O60831;O75915;O76090;P21359;P30531;P31641;P43003;P43004;P43005;P43007;P48664;P49768;Q07837;Q09428;Q14416;Q16620;Q8NDX2;Q8TBB6;Q8TCU3;Q99572;Q9H313;Q9H598;Q9H936;Q9NSD5;Q9P2U7;Q9P2U8;Q9UBY8;Q9UPY5
GO:0006661	8	phosphatidylinositol biosynthetic process	2.06119	1.2678	0.008581	0.0067684	0.0189226	0.344403	41	14	4737	3334	55	8126	4778	O00329;O00562;O14735;O43426;O75747;O94777;O95427;P42338;P42356;P48736;Q07326;Q14156;Q14442;Q3MUY2;Q53F39;Q5H8A4;Q6PCB7;Q6XPS3;Q7Z7B1;Q86TG1;Q86VD9;Q8TAD4;Q8TEQ8;Q92521;Q92535;Q92562;Q92903;Q96FM1;Q9BRB3;Q9BRR3;Q9BT40;Q9BZ72;Q9H3S5;Q9H490;Q9H720;Q9NTJ5;Q9NUD9;Q9P2X0;Q9UHJ9;Q9Y2B2;Q9Y2H2
GO:0045821	11	positive regulation of glycolytic process	7.72331	1.55899	0.00230222	0.00147674	0.019638	0.344403	11	1	4767	3347	12	8126	4778	P01308;P01579;P05067;P06213;P28223;P42345;P49768;Q8N122;Q99572;Q9NP71;Q9Y6R1
GO:0033604	8	negative regulation of catecholamine secretion	7.72331	1.55899	0.00230222	0.00147674	0.019638	0.344403	11	1	4767	3347	12	8126	4778	P06850;P08913;P10645;P14416;P18089;P18825;P21554;P47900;Q92847;Q9H2B2;Q9UBS5
GO:0030813	9	positive regulation of nucleotide catabolic process	7.72331	1.55899	0.00230222	0.00147674	0.019638	0.344403	11	1	4767	3347	12	8126	4778	P01308;P01579;P05067;P06213;P28223;P42345;P49768;Q8N122;Q99572;Q9NP71;Q9Y6R1
GO:2000310	8	regulation of NMDA receptor activity	7.72331	1.55899	0.00230222	0.00147674	0.019638	0.344403	11	1	4767	3347	12	8126	4778	P01579;P06850;P13500;P29323;P35372;P41597;P48067;P58400;P78352;P78509;Q8N2Q7
GO:0015801	6	aromatic amino acid transport	7.72331	1.55899	0.00230222	0.00147674	0.019638	0.344403	11	1	4767	3347	12	8126	4778	P08195;P30825;Q01650;Q6YBV0;Q6ZP29;Q8N697;Q8TF71;Q8WUX1;Q99624;Q9BYF1;Q9UHI5
GO:0051580	6	regulation of neurotransmitter uptake	7.72331	1.55899	0.00230222	0.00147674	0.019638	0.344403	11	1	4767	3347	12	8126	4778	O14656;O43761;P05556;P14416;P21728;P21917;P35462;P39905;P50993;Q13491;Q8NDX2
GO:0072578	7	neurotransmitter-gated ion channel clustering	7.72331	1.55899	0.00230222	0.00147674	0.019638	0.344403	11	1	4767	3347	12	8126	4778	A6NL88;O94933;P48167;P58400;P78352;P78509;Q7Z7J7;Q8N2Q7;Q8NFZ4;Q9BU40;Q9BYB0
GO:0043651	10	linoleic acid metabolic process	7.72331	1.55899	0.00230222	0.00147674	0.019638	0.344403	11	1	4767	3347	12	8126	4778	O60427;O95864;P33897;P51589;Q02928;Q5TCH4;Q9BW60;Q9HB03;Q9NP80;Q9NXB9;Q9NYP7
GO:0006910	3	phagocytosis, recognition	7.72331	1.55899	0.00230222	0.00147674	0.019638	0.344403	11	1	4767	3347	12	8126	4778	O00602;O75636;P12314;P16671;Q15485;Q5KU26;Q5VY43;Q8WTV0;Q96KG7;Q9BXN2;Q9NZC2
GO:1990822	6	basic amino acid transmembrane transport	7.72331	1.55899	0.00230222	0.00147674	0.019638	0.344403	11	1	4767	3347	12	8126	4778	P30825;P49279;P52569;Q13286;Q6ZP29;Q8N697;Q8NBW4;Q92536;Q9BXI2;Q9UM01;Q9Y619
GO:0015812	6	gamma-aminobutyric acid transport	7.72331	1.55899	0.00230222	0.00147674	0.019638	0.344403	11	1	4767	3347	12	8126	4778	O76090;P21359;P30531;P31641;P48065;P48066;Q8TBB6;Q99572;Q9H598;Q9NSD5;Q9UBN4
GO:0033123	10	positive regulation of purine nucleotide catabolic process	7.72331	1.55899	0.00230222	0.00147674	0.019638	0.344403	11	1	4767	3347	12	8126	4778	P01308;P01579;P05067;P06213;P28223;P42345;P49768;Q8N122;Q99572;Q9NP71;Q9Y6R1
GO:0032228	7	regulation of synaptic transmission, GABAergic	3.33768	1.40494	0.00397656	0.00283042	0.0197756	0.344403	19	4	4759	3344	23	8126	4778	P0C0P6;P14416;P21359;P21554;P25103;P28222;P30531;P30542;P34972;P35348;P58400;Q13286;Q15761;Q8IZF0;Q8N2Q7;Q8NFZ4;Q9C0A0;Q9H2H9;Q9NYG2
GO:0032373	7	positive regulation of sterol transport	3.33768	1.40494	0.00397656	0.00283042	0.0197756	0.344403	19	4	4759	3344	23	8126	4778	O94911;O95477;P02647;P21439;P23141;P27169;P45844;P55058;Q03135;Q13635;Q15848;Q86UK0;Q86UQ4;Q8IZY2;Q8WWZ7;Q99758;Q9H172;Q9NZC2;Q9ULC8
GO:0032376	8	positive regulation of cholesterol transport	3.33768	1.40494	0.00397656	0.00283042	0.0197756	0.344403	19	4	4759	3344	23	8126	4778	O94911;O95477;P02647;P21439;P23141;P27169;P45844;P55058;Q03135;Q13635;Q15848;Q86UK0;Q86UQ4;Q8IZY2;Q8WWZ7;Q99758;Q9H172;Q9NZC2;Q9ULC8
GO:0099633	9	protein localization to postsynaptic specialization membrane	8.42719	1.56989	0.00251151	0.0015998	0.0200105	0.344403	12	1	4766	3347	13	8126	4778	O60359;O95970;P04626;P62955;P78352;Q15303;Q5VWW1;Q7Z5L3;Q7Z7J7;Q8NC67;Q8TDF5;Q9Y698
GO:1904380	9	endoplasmic reticulum mannose trimming	8.42719	1.56989	0.00251151	0.0015998	0.0200105	0.344403	12	1	4766	3347	13	8126	4778	O00237;O60337;O60858;Q86TM6;Q8WU17;Q92611;Q96GF1;Q99942;Q9BV94;Q9BZQ6;Q9NYU2;Q9UKV5
GO:0072531	5	pyrimidine-containing compound transmembrane transport	8.42719	1.56989	0.00251151	0.0015998	0.0200105	0.344403	12	1	4766	3347	13	8126	4778	O00337;O15244;O15245;O43868;O60779;Q14542;Q53GD3;Q96CQ1;Q99808;Q9BZD2;Q9BZV2;Q9HAS3
GO:0099645	10	neurotransmitter receptor localization to postsynaptic specialization membrane	8.42719	1.56989	0.00251151	0.0015998	0.0200105	0.344403	12	1	4766	3347	13	8126	4778	O60359;O95970;P04626;P62955;P78352;Q15303;Q5VWW1;Q7Z5L3;Q7Z7J7;Q8NC67;Q8TDF5;Q9Y698
GO:0048172	9	regulation of short-term neuronal synaptic plasticity	8.42719	1.56989	0.00251151	0.0015998	0.0200105	0.344403	12	1	4766	3347	13	8126	4778	A6NL88;B4DS77;B8ZZ34;O43759;P08247;Q13002;Q13286;Q6U841;Q6ZSJ9;Q96A49;Q9H2B2;Q9UPR5
GO:1902001	8	fatty acid transmembrane transport	8.42719	1.56989	0.00251151	0.0015998	0.0200105	0.344403	12	1	4766	3347	13	8126	4778	O43772;P11166;P16671;P28288;P33897;P50416;Q6PCB7;Q8IVM8;Q8N695;Q92523;Q9UBJ2;Q9Y2P5
GO:0006497	6	protein lipidation	3.51408	1.41726	0.00418585	0.00295348	0.0202269	0.346377	20	4	4758	3344	24	8126	4778	Q16739;Q5VTY9;Q5W0Z9;Q8IUH5;Q8IVQ6;Q8IYP9;Q8IZN3;Q8N966;Q8WVZ1;Q96MV8;Q96T53;Q9C0B5;Q9H237;Q9H6R6;Q9NUE0;Q9NXF8;Q9NYG2;Q9UIJ5;Q9ULC8;Q9Y397
GO:0006882	6	intracellular zinc ion homeostasis	3.51408	1.41726	0.00418585	0.00295348	0.0202269	0.346377	20	4	4758	3344	24	8126	4778	P35670;P43005;Q13433;Q15043;Q6PML9;Q6XR72;Q6ZMH5;Q7Z403;Q8IU68;Q8IWU4;Q8NEW0;Q8TAD4;Q92504;Q96H72;Q9BRI3;Q9C0K1;Q9NQ11;Q9NUM3;Q9ULF5;Q9Y6M5
GO:0071470	5	cellular response to osmotic stress	3.51408	1.41726	0.00418585	0.00295348	0.0202269	0.346377	20	4	4758	3344	24	8126	4778	P01588;P05023;P11166;P14672;P35237;P35354;P42345;P55064;Q01118;Q13563;Q6NSJ5;Q7L1W4;Q8N122;Q8NBS3;Q8TDW0;Q96P20;Q99250;Q9HBA0;Q9UEW8;Q9UHW9
GO:0033032	6	regulation of myeloid cell apoptotic process	3.98131	1.4456	0.00355797	0.00246124	0.0208633	0.35388	17	3	4761	3345	20	8126	4778	O00329;P01588;P15907;P21359;P21583;P24071;P42338;P42771;P51681;P78536;Q14393;Q15848;Q8TDS4;Q92847;Q9HC29;Q9NY25;Q9UPY5
GO:0051957	7	positive regulation of amino acid transport	3.98131	1.4456	0.00355797	0.00246124	0.0208633	0.35388	17	3	4761	3345	20	8126	4778	O15229;P05556;P20396;P30531;P37288;P49768;P55011;Q01650;Q15041;Q8NDX2;Q99572;Q99624;Q9BYF1;Q9H2B2;Q9H2H9;Q9HBJ8;Q9UBS5
GO:1903426	6	regulation of reactive oxygen species biosynthetic process	3.98131	1.4456	0.00355797	0.00246124	0.0208633	0.35388	17	3	4761	3345	20	8126	4778	O00206;O60931;O75027;O95389;P01308;P13498;P16671;P33897;P51790;P53794;Q05586;Q05940;Q1HG43;Q1HG44;Q96D96;Q9UBJ2;Q9Y2C9
GO:0062237	7	protein localization to postsynapse	3.98131	1.4456	0.00355797	0.00246124	0.0208633	0.35388	17	3	4761	3345	20	8126	4778	O60359;O94985;O95970;P04626;P42857;P62955;P78352;Q12879;Q15303;Q5VWW1;Q7Z5L3;Q7Z7J7;Q8NC67;Q8TDF5;Q96MV8;Q9UIJ5;Q9Y698
GO:0015810	8	aspartate transmembrane transport	4.91646	1.48812	0.0029301	0.00196899	0.0209142	0.35388	14	2	4764	3346	16	8126	4778	P43003;P43004;P43005;P43007;P48664;Q07837;Q15758;Q6NSJ5;Q6P9F7;Q7L1W4;Q8IWT6;Q8TCU3;Q8TDW0;Q9H936
GO:0015693	7	magnesium ion transport	4.91646	1.48812	0.0029301	0.00196899	0.0209142	0.35388	14	2	4764	3346	16	8126	4778	Q0D2K0;Q12767;Q13454;Q6NVV3;Q6P499;Q7RTP0;Q8IVJ1;Q8N4V1;Q8N8Q9;Q96GZ6;Q96JW4;Q9H0U3;Q9H841;Q9HD23
GO:0006488	5	dolichol-linked oligosaccharide biosynthetic process	4.91646	1.48812	0.0029301	0.00196899	0.0209142	0.35388	14	2	4764	3346	16	8126	4778	O75352;Q2TAA5;Q5BKT4;Q5I7T1;Q96AA3;Q96F25;Q9BT22;Q9BV10;Q9BVK2;Q9H3H5;Q9H6U8;Q9H8P0;Q9Y672;Q9Y673
GO:0032891	6	negative regulation of organic acid transport	4.91646	1.48812	0.0029301	0.00196899	0.0209142	0.35388	14	2	4764	3346	16	8126	4778	O60488;O75387;O75915;P01375;P07996;P20396;P28222;P30542;P41159;P78329;Q14831;Q15761;Q8N370;Q9UBS5
GO:0015908	7	fatty acid transport	2.01787	1.26087	0.00899958	0.00713758	0.0220029	0.36494	43	15	4735	3333	58	8126	4778	O14975;O15244;O15245;O15439;O43772;O43808;O95573;P00505;P04054;P11166;P12821;P14416;P16671;P21917;P22888;P28288;P33121;P33897;P35354;P35462;P41159;P50416;Q02509;Q4U2R8;Q5K4L6;Q6PCB7;Q8IVM8;Q8N695;Q8NA29;Q8TCC7;Q92523;Q92959;Q99572;Q9BT56;Q9BZM1;Q9GZQ4;Q9NP80;Q9NSA0;Q9UBJ2;Q9UIG8;Q9Y2P4;Q9Y2P5;Q9Y694
GO:0050896	1	response to stimulus	1.11836	1.0315	0.323566	0.313684	0.0224287	0.369596	1546	1003	3232	2345	2549	8126	4778	A0A075B6K6;A0A0B4J1Y8;A1E959;A1KZ92;A1L4H1;A2RUU4;A3KFT3;A4D2G3;A6NH00;A6NI73;A6NIX2;A6NJY4;A6NM03;A8K7I4;A8MTJ3;B9EJG8;O00124;O00180;O00206;O00220;O00237;O00254;O00270;O00329;O00421;O00453;O00469;O00555;O00559;O00562;O00574;O00584;O00590;O00602;O00623;O00767;O14495;O14521;O14625;O14649;O14656;O14657;O14672;O14718;O14786;O14788;O14842;O14863;O14958;O14967;O14983;O15118;O15204;O15229;O15240;O15263…
GO:0006942	7	regulation of striated muscle contraction	2.17419	1.28498	0.00711595	0.00553778	0.0226033	0.371755	34	11	4744	3337	45	8126	4778	O14958;O14983;O95393;P01160;P05023;P10645;P16615;P19634;P23327;P30542;P32418;P35348;P35368;P35499;P36382;P48736;P50993;P51787;P52823;P57103;Q02487;Q03135;Q12797;Q13936;Q14126;Q14524;Q8TD43;Q92736;Q99571;Q9BYF1;Q9HBA0;Q9NVV0;Q9Y3Q4;Q9Y5Y9
GO:0051968	8	positive regulation of synaptic transmission, glutamatergic	2.69422	1.34884	0.00481373	0.00356879	0.0239792	0.380738	23	6	4755	3342	29	8126	4778	O15229;O15399;O60359;P00533;P04629;P0C0P6;P13500;P21728;P35354;P41597;P58400;P62955;P78509;Q05586;Q12879;Q13224;Q8N2Q7;Q8NFZ4;Q9BYB0;Q9NZ94;Q9UBN1;Q9UF02;Q9Y698
GO:0099072	3	regulation of postsynaptic membrane neurotransmitter receptor levels	2.69422	1.34884	0.00481373	0.00356879	0.0239792	0.380738	23	6	4755	3342	29	8126	4778	O60359;O94985;O95970;P04626;P42857;P52799;P62955;P78352;Q15303;Q5VWW1;Q6ZSJ9;Q7Z5L3;Q7Z7J7;Q8NC67;Q8TDF5;Q92796;Q9C0B5;Q9H237;Q9P0K9;Q9UBN1;Q9UF02;Q9UP52;Q9Y698
GO:0035337	8	fatty-acyl-CoA metabolic process	2.81195	1.36057	0.00502302	0.00369185	0.0240596	0.380738	24	6	4754	3342	30	8126	4778	A1L3X0;B0YJ81;O14975;O60488;O75907;O95573;P33121;P33897;P50897;Q53GQ0;Q5FVE4;Q6Y1H2;Q8N6M3;Q8WVX9;Q96K12;Q96PD7;Q9BW60;Q9GZR5;Q9H5J4;Q9HB03;Q9NXB9;Q9NYP7;Q9NZ01;Q9ULC5
GO:0090493	7	catecholamine uptake	inf	1.70071	0.00167434	0.000984494	0.0245327	0.380738	8	0	4770	3348	8	8126	4778	O15244;O15245;O75751;P14416;P23975;P54219;Q01959;Q7RTT9
GO:0034776	4	response to histamine	inf	1.70071	0.00167434	0.000984494	0.0245327	0.380738	8	0	4770	3348	8	8126	4778	P14416;P18505;P18507;P21917;P28472;P35367;P35462;P47870
GO:1990961	6	xenobiotic detoxification by transmembrane export across the plasma membrane	inf	1.70071	0.00167434	0.000984494	0.0245327	0.380738	8	0	4770	3348	8	8126	4778	O00476;O76082;P08183;P35670;Q16348;Q86VL8;Q96BI1;Q96FL8
GO:0031652	5	positive regulation of heat generation	inf	1.70071	0.00167434	0.000984494	0.0245327	0.380738	8	0	4770	3348	8	8126	4778	O14788;P01375;P21554;P28223;P35354;P43115;Q6PCB7;Q9Y6Q6
GO:0019367	11	fatty acid elongation, saturated fatty acid	inf	1.70071	0.00167434	0.000984494	0.0245327	0.380738	8	0	4770	3348	8	8126	4778	A1L3X0;Q53GQ0;Q9BW60;Q9GZR5;Q9H5J4;Q9HB03;Q9NXB9;Q9NYP7
GO:0015755	8	fructose transmembrane transport	inf	1.70071	0.00167434	0.000984494	0.0245327	0.380738	8	0	4770	3348	8	8126	4778	P11168;P22732;P58743;Q6PXP3;Q9BYW1;Q9NRM0;Q9NY64;Q9UGQ3
GO:0090494	8	dopamine uptake	inf	1.70071	0.00167434	0.000984494	0.0245327	0.380738	8	0	4770	3348	8	8126	4778	O15244;O15245;O75751;P14416;P23975;P54219;Q01959;Q7RTT9
GO:0060457	6	negative regulation of digestive system process	inf	1.70071	0.00167434	0.000984494	0.0245327	0.380738	8	0	4770	3348	8	8126	4778	P09683;P43115;P81172;Q03403;Q6W5P4;Q9H221;Q9H222;Q9UEW8
GO:0071871	3	response to epinephrine	inf	1.70071	0.00167434	0.000984494	0.0245327	0.380738	8	0	4770	3348	8	8126	4778	P01210;P18405;P19634;P23634;P51787;Q15848;Q5VYX0;Q92736
GO:0046415	4	urate metabolic process	inf	1.70071	0.00167434	0.000984494	0.0245327	0.380738	8	0	4770	3348	8	8126	4778	O00476;P35575;Q14916;Q7RTY1;Q96S37;Q9NRM0;Q9NSA0;Q9UNQ0
GO:0044341	6	sodium-dependent phosphate transport	inf	1.70071	0.00167434	0.000984494	0.0245327	0.380738	8	0	4770	3348	8	8126	4778	O95436;Q06495;Q14916;Q8N130;Q8NDX2;Q9P2U7;Q9P2U8;Q9Y2C5
GO:0003407	3	neural retina development	inf	1.70071	0.00167434	0.000984494	0.0245327	0.380738	8	0	4770	3348	8	8126	4778	P23634;P35613;P49768;P51674;P61812;Q01814;Q8NDX2;Q9P2U7
GO:0042939	8	tripeptide transport	inf	1.70071	0.00167434	0.000984494	0.0245327	0.380738	8	0	4770	3348	8	8126	4778	O15440;P10620;P33527;P46059;Q16348;Q8WWT9;Q9BZJ4;Q9UPY5
GO:0070316	6	regulation of G0 to G1 transition	inf	1.70071	0.00167434	0.000984494	0.0245327	0.380738	8	0	4770	3348	8	8126	4778	P17693;P51531;Q5VWQ8;Q7LG56;Q8NFD5;Q92785;Q92925;Q96GM5
GO:0001408	8	guanine nucleotide transport	inf	1.70071	0.00167434	0.000984494	0.0245327	0.380738	8	0	4770	3348	8	8126	4778	O15440;P41440;Q6NSJ5;Q6P9F7;Q8IWT6;Q8TDW0;Q9BY10;Q9BYT1
GO:0060749	3	mammary gland alveolus development	inf	1.70071	0.00167434	0.000984494	0.0245327	0.380738	8	0	4770	3348	8	8126	4778	O14788;P01133;P01135;P15514;P16471;Q08345;Q15303;Q9Y6Q6
GO:0015931	5	nucleobase-containing compound transport	1.73162	1.20894	0.0123483	0.0102141	0.0245936	0.380738	59	24	4719	3324	83	8126	4778	O00337;O00400;O15439;O15440;O43808;O43868;O75694;O95255;P16260;P17927;P33527;P41440;P42704;P78381;P78382;P78383;Q08722;Q14008;Q14542;Q24JQ0;Q3SY17;Q5SRE5;Q6KCM7;Q6NSJ5;Q6P9F7;Q6UXN7;Q76EJ3;Q7RTT9;Q7Z3B4;Q8IU99;Q8IWT6;Q8N1F7;Q8NBJ9;Q8TB61;Q8TDW0;Q8TEM1;Q92621;Q969S0;Q96A29;Q96CQ1;Q96J66;Q96RD7;Q99572;Q99808;Q9BTX1;Q9BY10;Q9BYT1;Q9BZD2;Q9H1N7;Q9H6R4;Q9HA72;Q9HAS3;Q9HCJ1;Q9NQQ7;Q9NTN3;Q9NXL6;Q9UHL0;…
GO:0010038	3	response to metal ion	1.44885	1.14342	0.0249058	0.0217819	0.0248857	0.383042	119	58	4659	3290	177	8126	4778	O14649;O14863;O14958;O15118;O43497;O43525;O60888;O94759;O95180;O95255;O95259;O95832;P00533;P01210;P01222;P01270;P02675;P02679;P02787;P02818;P04798;P04839;P05177;P05305;P07996;P10721;P14416;P14625;P15085;P16444;P17405;P18827;P19021;P21579;P21817;P22830;P23415;P23416;P27797;P29120;P30405;P30531;P35354;P35613;P35670;P40145;P41180;P41181;P41221;P43005;P48546;P48547;P48995;P49281;P50993;P51828;P55011;…
GO:0010959	6	regulation of metal ion transport	1.35586	1.11781	0.0341147	0.0305193	0.0258081	0.394124	163	85	4615	3263	248	8126	4778	A6NI73;O14625;O14842;O14936;O14958;O14983;O15303;O15432;O15554;O43603;O60840;O75185;O75323;O76024;O76090;O95857;O95925;P00995;P01133;P01137;P01160;P01579;P01588;P01730;P02778;P02787;P04054;P04279;P05023;P05556;P06850;P07093;P08913;P08962;P11171;P11836;P12821;P13498;P13500;P14138;P14416;P15391;P19634;P20020;P21728;P21917;P22460;P22888;P23276;P23327;P23634;P25116;P28223;P30542;P32246;P32418;P34998;…
GO:0035296	5	regulation of tube diameter	1.57091	1.17394	0.0163248	0.013906	0.0268425	0.40583	78	35	4700	3313	113	8126	4778	O00519;O43306;O95399;P00533;P01042;P01160;P01308;P01375;P02675;P02679;P02741;P05305;P05556;P08697;P08908;P08913;P12821;P13945;P14138;P18089;P18825;P20020;P21728;P21731;P22460;P23276;P24530;P24557;P25021;P25101;P25103;P25116;P28221;P28222;P28223;P28907;P29275;P30518;P30542;P30556;P30990;P31645;P32418;P34969;P35318;P35348;P35354;P35367;P35368;P36382;P37288;P41159;P41180;P41595;P47900;P47901;P49286;…
GO:0097746	6	blood vessel diameter maintenance	1.57091	1.17394	0.0163248	0.013906	0.0268425	0.40583	78	35	4700	3313	113	8126	4778	O00519;O43306;O95399;P00533;P01042;P01160;P01308;P01375;P02675;P02679;P02741;P05305;P05556;P08697;P08908;P08913;P12821;P13945;P14138;P18089;P18825;P20020;P21728;P21731;P22460;P23276;P24530;P24557;P25021;P25101;P25103;P25116;P28221;P28222;P28223;P28907;P29275;P30518;P30542;P30556;P30990;P31645;P32418;P34969;P35318;P35348;P35354;P35367;P35368;P36382;P37288;P41159;P41180;P41595;P47900;P47901;P49286;…
GO:0090257	5	regulation of muscle system process	1.60778	1.1824	0.0152784	0.0129215	0.027758	0.414957	73	32	4705	3316	105	8126	4778	O14958;O14983;O94826;O95393;P01160;P05023;P05305;P08172;P08913;P10645;P10721;P16615;P18089;P18825;P19438;P19634;P20020;P20309;P21452;P21731;P23327;P23634;P25103;P25105;P25116;P29275;P29371;P30542;P32297;P32418;P35348;P35354;P35368;P35499;P36382;P40189;P46531;P48645;P48736;P50993;P51575;P51787;P52823;P57103;Q02487;Q03135;Q06432;Q09428;Q09470;Q12797;Q13507;Q13555;Q13698;Q13936;Q14126;Q14524;Q8IVQ6;…
GO:0071375	5	cellular response to peptide hormone stimulus	1.7953	1.22164	0.0106739	0.00873739	0.0287178	0.414957	51	20	4727	3328	71	8126	4778	O15503;O43306;O60343;P00995;P01137;P02818;P04054;P05305;P06213;P06400;P08476;P10912;P13688;P14672;P16473;P17861;P18405;P19634;P22888;P25101;P34998;P37088;P40145;P41159;P42345;P47871;P51172;P61026;P78426;P80108;Q02643;Q03135;Q13370;Q14517;Q15043;Q15848;Q16678;Q16832;Q6XR72;Q7RTM1;Q8IXB3;Q8NBP7;Q8NFD5;Q92847;Q96A49;Q96S37;Q99527;Q9BT40;Q9NSA1;Q9NST1;Q9Y5U4
GO:0050708	8	regulation of protein secretion	1.46863	1.14883	0.0213478	0.0185823	0.0298173	0.426459	102	49	4676	3299	151	8126	4778	O00206;O00254;O14842;O15552;O15554;O43581;O60488;O95486;O95563;O95622;P00533;P01137;P01308;P01375;P01579;P01911;P02675;P02679;P03950;P04035;P04054;P06850;P08913;P10645;P11168;P13569;P14416;P18825;P20138;P20309;P20396;P21554;P21917;P22303;P22460;P25116;P28907;P29120;P29459;P35372;P35462;P35613;P40145;P41159;P41180;P45844;P48546;P49286;P50416;P52803;P53985;P54756;P55011;P55085;P61812;P78325;P78426;…
GO:0050892	4	intestinal absorption	3.16134	1.39149	0.00376727	0.00270736	0.029934	0.426459	18	4	4760	3344	22	8126	4778	O15118;O75908;P08913;P13866;P16233;P16671;P19835;P22732;P41159;P51787;Q16739;Q3SYC2;Q8WTV0;Q96NT5;Q9BXS9;Q9H221;Q9H222;Q9UHC9
GO:0051480	7	regulation of cytosolic calcium ion concentration	2.1098	1.27553	0.00690666	0.00541472	0.0311681	0.442562	33	11	4745	3337	44	8126	4778	O00144;O43613;O43614;P20020;P21554;P21817;P23327;P23634;P30542;P40145;P41221;P47900;P48995;P51575;P51582;Q01814;Q03135;Q13286;Q13507;Q14643;Q16720;Q2M3R5;Q6J4K2;Q7L1I2;Q8NBL3;Q92736;Q99527;Q9H251;Q9HCX4;Q9UBN4;Q9UL62;Q9UPR5;Q9Y210
GO:0051049	4	regulation of transport	1.17353	1.05809	0.114064	0.107802	0.0319931	0.450955	545	331	4233	3017	876	8126	4778	A6NI73;O00144;O00206;O00241;O00254;O00602;O14521;O14625;O14656;O14786;O14788;O14842;O14936;O14958;O14983;O15229;O15260;O15303;O15399;O15432;O15503;O15551;O15552;O15554;O43300;O43520;O43581;O43603;O43761;O43820;O60343;O60359;O60383;O60488;O60840;O60928;O75110;O75165;O75185;O75323;O75387;O75636;O75915;O76024;O76090;O94766;O94911;O95196;O95342;O95477;O95486;O95563;O95573;O95622;O95857;O95925;O95971;…
GO:0000101	6	sulfur amino acid transport	7.01971	1.5461	0.00209293	0.00135368	0.0326596	0.45242	10	1	4768	3347	11	8126	4778	O60931;P08195;P43005;P43007;P82251;Q01650;Q07837;Q8N370;Q8TCU3;Q9UPY5
GO:0010885	5	regulation of cholesterol storage	7.01971	1.5461	0.00209293	0.00135368	0.0326596	0.45242	10	1	4768	3347	11	8126	4778	O95477;P06858;P16671;P21757;P23141;P45844;Q12772;Q5VTQ0;Q8WTV0;Q9NZC2
GO:1903826	8	L-arginine transmembrane transport	7.01971	1.5461	0.00209293	0.00135368	0.0326596	0.45242	10	1	4768	3347	11	8126	4778	P30825;P49279;P52569;Q13286;Q6ZP29;Q8NBW4;Q92536;Q9BXI2;Q9UM01;Q9Y619
GO:0035435	7	phosphate ion transmembrane transport	7.01971	1.5461	0.00209293	0.00135368	0.0326596	0.45242	10	1	4768	3347	11	8126	4778	O43826;P57057;Q00325;Q06495;Q08357;Q14916;Q8TED4;Q8WUM9;Q9HCJ1;Q9UBH6
GO:1902004	9	positive regulation of amyloid-beta formation	7.01971	1.5461	0.00209293	0.00135368	0.0326596	0.45242	10	1	4768	3347	11	8126	4778	P01375;P01579;P10909;P15260;P36544;P45844;P54764;Q86VH5;Q96QE2;Q9BZC7
GO:0098856	5	intestinal lipid absorption	7.01971	1.5461	0.00209293	0.00135368	0.0326596	0.45242	10	1	4768	3347	11	8126	4778	O15118;O75908;P16233;P16671;P19835;Q16739;Q8WTV0;Q9H221;Q9H222;Q9UHC9
GO:0015780	6	nucleotide-sugar transmembrane transport	7.01971	1.5461	0.00209293	0.00135368	0.0326596	0.45242	10	1	4768	3347	11	8126	4778	P78381;P78382;P78383;Q24JQ0;Q76EJ3;Q969S0;Q96A29;Q9NQQ7;Q9NTN3;Q9Y2D2
GO:0051350	5	negative regulation of lyase activity	7.01971	1.5461	0.00209293	0.00135368	0.0326596	0.45242	10	1	4768	3347	11	8126	4778	O75899;P14416;P24530;P41597;P47211;Q14416;Q14832;Q8WXG9;Q9NPC1;Q9UBK8
GO:0071415	5	cellular response to purine-containing compound	7.01971	1.5461	0.00209293	0.00135368	0.0326596	0.45242	10	1	4768	3347	11	8126	4778	O14958;O94759;P21817;P32418;P47900;Q13698;Q15077;Q15413;Q92736;Q9NVV0
GO:1903539	8	protein localization to postsynaptic membrane	3.74633	1.43218	0.00334868	0.00233817	0.0330145	0.455862	16	3	4762	3345	19	8126	4778	O60359;O94985;O95970;P04626;P42857;P62955;P78352;Q12879;Q15303;Q5VWW1;Q7Z5L3;Q7Z7J7;Q8NC67;Q8TDF5;Q9UIJ5;Q9Y698
GO:0170041	7	non-proteinogenic amino acid metabolic process	4.56432	1.47395	0.0027208	0.00184593	0.0338209	0.463989	13	2	4765	3346	15	8126	4778	O00469;O15229;O60725;P00505;P14920;P16444;P43003;Q86XE5;Q99489;Q9BXI2;Q9H2H9;Q9NPH5;Q9UBK8
GO:0098901	5	regulation of cardiac muscle cell action potential	4.56432	1.47395	0.0027208	0.00184593	0.0338209	0.463989	13	2	4765	3346	15	8126	4778	O95935;P16615;P36382;P48751;P78310;Q02487;Q03135;Q13936;Q14126;Q8NDZ6;Q8TD43;Q92736;Q9Y3Q4
GO:0014821	6	phasic smooth muscle contraction	4.56432	1.47395	0.0027208	0.00184593	0.0338209	0.463989	13	2	4765	3346	15	8126	4778	P05305;P14138;P14416;P21452;P21728;P24530;P28221;P30874;P39905;P41595;P43115;P56373;Q9UBL9
GO:0048169	9	regulation of long-term neuronal synaptic plasticity	4.56432	1.47395	0.0027208	0.00184593	0.0338209	0.463989	13	2	4765	3346	15	8126	4778	O43759;P05067;P08247;P10721;P14416;P21359;P29323;P41594;P78352;Q13002;Q8TDF5;Q9BYB0;Q9Y639
GO:0015872	7	dopamine transport	4.56432	1.47395	0.0027208	0.00184593	0.0338209	0.463989	13	2	4765	3346	15	8126	4778	O15244;O15245;O75751;P08912;P14416;P21728;P21964;P23975;P54219;Q01959;Q05940;Q7RTT9;Q9BZD2
GO:0007189	7	adenylate cyclase-activating G protein-coupled receptor signaling pathway	1.4906	1.1545	0.0194642	0.0168595	0.0352665	0.47881	93	44	4685	3304	137	8126	4778	O14625;O43306;O43603;O60241;O60242;O60266;O60503;O75473;O94910;O95477;O95490;O95622;O95977;P01270;P01282;P02778;P08913;P10645;P13945;P14416;P16473;P18089;P18825;P21554;P21728;P21731;P22888;P23945;P29275;P30988;P32245;P33032;P34972;P34998;P35318;P35348;P35368;P35462;P40145;P43088;P43115;P43119;P43220;P46093;P47211;P47871;P47872;P47898;P48546;P48960;P51828;Q01718;Q01726;Q02643;Q07325;Q08462;Q08828;…
GO:0035150	4	regulation of tube size	1.52681	1.16364	0.0163248	0.014029	0.0353607	0.479706	78	36	4700	3312	114	8126	4778	O00519;O43306;O95399;P00533;P01042;P01160;P01308;P01375;P02675;P02679;P02741;P05305;P05556;P08697;P08908;P08913;P12821;P13945;P14138;P18089;P18825;P20020;P21728;P21731;P22460;P23276;P24530;P24557;P25021;P25101;P25103;P25116;P28221;P28222;P28223;P28907;P29275;P30518;P30542;P30556;P30990;P31645;P32418;P34969;P35318;P35348;P35354;P35367;P35368;P36382;P37288;P41159;P41180;P41595;P47900;P47901;P49286;…
GO:0048666	4	neuron development	1.82117	1.22674	0.00920887	0.00750677	0.0364907	0.491903	44	17	4734	3331	61	8126	4778	O43464;O43520;O60477;O60741;P01303;P04629;P11362;P15018;P17861;P18505;P21802;P31644;P41159;P41221;P47870;P49768;P50897;P51787;P54756;P55075;P61812;Q04656;Q14623;Q16620;Q16739;Q53GD3;Q5IJ48;Q5VTB9;Q6U841;Q8N568;Q8NHS3;Q8TDI8;Q92562;Q96NU1;Q9BY79;Q9HCK4;Q9NT68;Q9NTI2;Q9P273;Q9UKZ4;Q9UM73;Q9UNW9;Q9UPW5;Q9Y6M7
GO:0050890	4	cognition	1.38981	1.12784	0.0263709	0.0233817	0.0365736	0.492631	126	64	4652	3284	190	8126	4778	A6NL88;O00144;O00533;O15146;O43426;O43603;O60242;O60259;O60266;O60477;O60755;O60931;O75915;O75973;O95069;P00533;P01308;P01375;P02818;P04035;P04629;P05067;P05556;P06213;P06276;P06850;P08473;P0C0P6;P10721;P14416;P14672;P17900;P21359;P21452;P21554;P21728;P21730;P21964;P22888;P23471;P25103;P28223;P29323;P30531;P30542;P30550;P31644;P31645;P35354;P35367;P35462;P36544;P40145;P41145;P41146;P41594;P42858;…
GO:0014074	4	response to purine-containing compound	1.65231	1.19245	0.0127668	0.0107064	0.036904	0.496297	61	26	4717	3322	87	8126	4778	O14958;O15240;O43181;O43315;O60706;O60741;O94759;O94778;P01210;P13569;P14625;P14679;P15514;P18405;P18827;P20594;P21817;P21953;P25105;P30531;P30542;P31645;P32418;P35354;P35613;P40879;P47900;P48736;P51575;P51582;P51787;P52823;P56373;Q01959;Q02763;Q12797;Q13507;Q13563;Q13698;Q14571;Q15077;Q15413;Q15848;Q16678;Q8TD43;Q92736;Q92911;Q93086;Q96G91;Q96RD7;Q99571;Q99572;Q9BT40;Q9BXS9;Q9H244;Q9NRD8;Q9NRD9;…
GO:0046425	7	regulation of receptor signaling pathway via JAK-STAT	2.1091	1.27553	0.00627878	0.00492247	0.0371816	0.499635	30	10	4748	3338	40	8126	4778	O15243;P01133;P01241;P01242;P01375;P05113;P08575;P0DML2;P0DML3;P10721;P10912;P15248;P16871;P23468;P25116;P29323;P41159;P46531;Q03135;Q08334;Q15303;Q16678;Q56VL3;Q8IU54;Q8N8V2;Q96A54;Q9H490;Q9NPH9;Q9NX40;Q9Y2H2
GO:1901570	6	fatty acid derivative biosynthetic process	2.37266	1.31198	0.0056509	0.00430716	0.0373011	0.500847	27	8	4751	3340	35	8126	4778	A1L3X0;B0YJ81;O14975;O60488;O95573;P19021;P33121;P50897;Q4G0N0;Q53GQ0;Q58HT5;Q5FVE4;Q6E213;Q6P531;Q6Y1H2;Q8WVX9;Q96K12;Q9BW60;Q9GZR5;Q9H5J4;Q9HB03;Q9NXB9;Q9NYP7;Q9NZ01;Q9UJ14;Q9ULC5;Q9Y2P5
GO:0050808	5	synapse organization	1.43882	1.14127	0.0213478	0.0187054	0.0375171	0.502954	102	50	4676	3298	152	8126	4778	O00468;O15031;O15041;O15146;O43157;O43300;O43424;O60242;O60259;O75973;P02462;P02708;P02745;P02746;P02747;P04626;P05067;P0C7U0;P14416;P14867;P18507;P21728;P22303;P25116;P28472;P29400;P30531;P31644;P34903;P34925;P36544;P41221;P41594;P43005;P47869;P47870;P48169;P49238;P49768;P51674;P54764;P56706;P56975;P57103;P58400;P78334;P78357;Q13467;Q13698;Q14203;Q14934;Q15303;Q16445;Q16515;Q5T601;Q6UXD5;Q86UE6;…
GO:0098742	4	cell-cell adhesion via plasma-membrane adhesion molecules	1.32506	1.10916	0.0345333	0.0311346	0.0377382	0.503825	165	88	4613	3260	253	8126	4778	O15031;O15551;O43424;O60245;O60330;O60487;O75309;O94910;O94933;O94985;O95471;O95484;O95727;O95832;P05107;P05556;P10586;P13688;P15151;P16109;P16284;P20701;P20916;P23468;P25189;P32926;P42338;P52803;P55285;P55286;P55287;P55289;P55290;P56747;P56748;P56749;P56856;P56880;P57739;P58400;P61812;P78310;P78369;P98161;P98194;Q02413;Q02487;Q04771;Q04900;Q08174;Q08554;Q12864;Q13332;Q13634;Q13740;Q14126;Q14162;…
GO:0090066	3	regulation of anatomical structure size	1.37983	1.12509	0.0269987	0.023997	0.0389803	0.507399	129	66	4649	3282	195	8126	4778	A0AV02;O00519;O15554;O43306;O60500;O94813;O95399;P00533;P01042;P01160;P01308;P01375;P02675;P02679;P02741;P05305;P05556;P08697;P08908;P08913;P09683;P12821;P13945;P14138;P15502;P16871;P18089;P18825;P20020;P20936;P21728;P21731;P22460;P23276;P24530;P24557;P25021;P25101;P25103;P25116;P28221;P28222;P28223;P28907;P29275;P30518;P30542;P30556;P30990;P31645;P32248;P32418;P34969;P35318;P35348;P35354;P35367;…
GO:0051898	8	negative regulation of phosphatidylinositol 3-kinase/protein kinase B signal transduction	2.81042	1.36057	0.00418585	0.00307654	0.0399926	0.516629	20	5	4758	3343	25	8126	4778	O60346;P07093;P08254;P08F94;P14416;P17693;P35462;P42338;P47989;P49815;Q12891;Q14118;Q5VWQ8;Q8NC56;Q8WVV5;Q969V5;Q96FE7;Q99527;Q9BT40;Q9NZC2
GO:0043543	6	protein acylation	2.81042	1.36057	0.00418585	0.00307654	0.0399926	0.516629	20	5	4758	3343	25	8126	4778	Q5VTY9;Q5W0Z9;Q8IUH5;Q8IVQ6;Q8IYP9;Q8IZN3;Q8N966;Q8WVZ1;Q96MV8;Q96T53;Q9C0B5;Q9H0A0;Q9H237;Q9H6R6;Q9NUE0;Q9NXF8;Q9NYG2;Q9UIJ5;Q9ULC8;Q9Y397
GO:0070542	4	response to fatty acid	2.81042	1.36057	0.00418585	0.00307654	0.0399926	0.516629	20	5	4758	3343	25	8126	4778	O00767;O14842;O15552;O95832;P05305;P06858;P16671;P23378;P24557;P25105;P29120;P33121;P35354;P48546;P50416;Q15848;Q86SU0;Q96GM5;Q96PD7;Q9H255
GO:1903522	5	regulation of blood circulation	1.41053	1.13381	0.022185	0.0195668	0.0421699	0.543109	106	53	4672	3295	159	8126	4778	O00519;O14958;O14983;O43497;O60706;O75844;O95180;O95393;P00533;P01160;P01375;P02675;P02679;P05023;P05305;P05556;P08172;P08908;P08913;P0DMS8;P0DMS9;P10253;P10645;P12821;P14138;P14416;P16615;P18089;P18825;P19634;P20020;P21731;P22460;P23327;P23634;P24530;P24557;P25021;P25101;P25103;P25116;P28223;P28907;P29371;P30518;P30542;P30556;P32418;P35318;P35348;P35354;P35367;P35368;P36382;P37288;P41159;P41180;…
GO:0051046	5	regulation of secretion	1.26194	1.08959	0.0481373	0.0441792	0.0423085	0.544072	230	129	4548	3219	359	8126	4778	O00206;O00254;O14521;O14788;O14842;O14936;O15229;O15552;O15554;O43581;O43820;O60383;O60488;O75110;O95196;O95342;O95486;O95563;O95573;O95622;O95971;P00533;P00995;P01133;P01137;P01189;P01308;P01375;P01579;P01911;P02675;P02679;P02818;P03950;P04035;P04054;P05107;P05111;P05305;P05408;P06850;P08247;P08476;P08908;P08913;P09683;P0DMS8;P10451;P10645;P11168;P11362;P13498;P13569;P13688;P13725;P14138;P14416;…
GO:0007610	2	behavior	1.25756	1.08827	0.0483466	0.0444253	0.0429234	0.548158	231	130	4547	3218	361	8126	4778	A6NL88;O00144;O00533;O14525;O15118;O15146;O15303;O15399;O43426;O43464;O43525;O43603;O43613;O43614;O60242;O60259;O60266;O60477;O60687;O60741;O60755;O60931;O75844;O75915;O75973;O76024;O95069;O95622;P00533;P01210;P01298;P01303;P02818;P04035;P04629;P05067;P05556;P06213;P06276;P06850;P07686;P07996;P08473;P08908;P0C0P6;P0C851;P10253;P10721;P10997;P11230;P12821;P13945;P14416;P14672;P17900;P18507;P19957;…
GO:0042044	4	fluid transport	2.40952	1.31668	0.00502302	0.00381492	0.0430129	0.548158	24	7	4754	3341	31	8126	4778	A0A075B734;O14520;O43315;O60931;O94778;P05305;P13569;P13866;P24530;P41181;P55064;P55087;P56856;Q12891;Q13520;Q14643;Q16394;Q8NBQ7;Q8NBS3;Q92482;Q92819;Q93063;Q96PS8;Q9BXS9
GO:0098900	4	regulation of action potential	2.18695	1.28702	0.00586019	0.00455329	0.0436133	0.548158	28	9	4750	3339	37	8126	4778	O43525;O95935;P01375;P0C0P6;P16615;P16671;P19634;P21554;P25103;P34972;P35348;P36382;P48751;P49286;P54289;P78310;Q02487;Q03135;Q13936;Q14126;Q14524;Q14721;Q8NDZ6;Q8TD43;Q92736;Q96PR1;Q9UPR5;Q9Y3Q4
GO:0032892	6	positive regulation of organic acid transport	2.18695	1.28702	0.00586019	0.00455329	0.0436133	0.548158	28	9	4750	3339	37	8126	4778	O14788;O15229;O95342;P05305;P05556;P20396;P30531;P31391;P33121;P37288;P47901;P49768;P55011;P78329;Q01650;Q02928;Q15041;Q8NDX2;Q99571;Q99572;Q99624;Q9BYF1;Q9H2B2;Q9H2H9;Q9HBJ8;Q9UBS5;Q9ULC5;Q9Y6Q6
GO:0007420	4	brain development	1.66345	1.19509	0.0108832	0.00910657	0.044333	0.548158	52	22	4726	3326	74	8126	4778	O00562;O15031;O15399;O43181;O60477;O60931;O75503;O94856;O95185;O95197;P02462;P02818;P05090;P09683;P0DPD8;P19235;P21359;P43005;P49238;P50052;P50897;P51816;P61073;P78509;Q05586;Q12860;Q12879;Q13224;Q13635;Q15375;Q16799;Q5T848;Q8IWV2;Q8N5G2;Q8NA29;Q8TD84;Q92823;Q96RK0;Q96T52;Q9H0W8;Q9H1V8;Q9H5K3;Q9HCK4;Q9HCL0;Q9NP58;Q9NQC3;Q9NUY8;Q9UHC6;Q9UHI7;Q9Y320;Q9Y5U9;Q9Y653
GO:0097553	9	calcium ion transmembrane import into cytosol	1.6958	1.20184	0.0110925	0.00922963	0.0444018	0.548158	53	22	4725	3326	75	8126	4778	B1AL88;O00555;O15399;O43497;O60721;O60840;O94759;O95180;P08575;P14416;P21817;P23634;P25116;P28223;P28335;P32248;P32418;P35348;P41595;P47992;P48023;P51681;P54289;P57103;Q00975;Q01668;Q05586;Q12879;Q13224;Q13563;Q13698;Q13936;Q14571;Q14573;Q14643;Q15413;Q15878;Q16611;Q6J4K2;Q7Z4N2;Q8NFF2;Q8NHX9;Q92736;Q96HE7;Q99572;Q9GZU1;Q9H1D0;Q9H3K2;Q9NQA5;Q9NVV0;Q9P0X4;Q9UI40;Q9UPR5
GO:0034762	5	regulation of transmembrane transport	1.29552	1.10046	0.0368355	0.0334728	0.045053	0.548158	176	96	4602	3252	272	8126	4778	O14625;O14958;O14983;O15303;O15399;O15432;O15554;O43603;O60359;O60840;O60928;O75323;O75387;O75915;O95857;P01137;P01160;P01241;P01270;P01308;P01375;P01579;P01588;P02778;P04054;P05305;P05556;P06213;P06850;P07996;P08183;P08913;P08962;P11836;P12821;P13498;P13500;P13569;P14138;P14416;P15391;P19634;P20309;P21728;P21917;P22888;P23276;P23327;P23634;P25101;P25116;P25774;P27105;P29323;P30405;P32418;P33121;…
GO:0046460	6	neutral lipid biosynthetic process	2.98509	1.37677	0.00355797	0.0025843	0.0451539	0.548158	17	4	4761	3344	21	8126	4778	O75907;P03950;P33121;Q3SYC2;Q53EU6;Q6E213;Q6ZNB7;Q6ZPD8;Q86UL3;Q86VF5;Q8NCC3;Q8NCG7;Q92604;Q96MH6;Q96PD6;Q96PD7;Q9NST1
GO:0018345	7	protein palmitoylation	2.98509	1.37677	0.00355797	0.0025843	0.0451539	0.548158	17	4	4761	3344	21	8126	4778	Q5VTY9;Q5W0Z9;Q8IUH5;Q8IVQ6;Q8IYP9;Q8IZN3;Q8N966;Q8WVZ1;Q96MV8;Q9C0B5;Q9H6R6;Q9NUE0;Q9NXF8;Q9NYG2;Q9UIJ5;Q9ULC8;Q9Y397
GO:0060840	4	artery development	2.98509	1.37677	0.00355797	0.0025843	0.0451539	0.548158	17	4	4761	3344	21	8126	4778	O95528;O95967;P10253;P21964;P25101;P35414;P37023;P41159;P98164;Q13563;Q13873;Q15465;Q9HCK4;Q9UI33;Q9UKP5;Q9Y4D7;Q9Y6N7
GO:0046463	7	acylglycerol biosynthetic process	2.98509	1.37677	0.00355797	0.0025843	0.0451539	0.548158	17	4	4761	3344	21	8126	4778	O75907;P03950;P33121;Q3SYC2;Q53EU6;Q6E213;Q6ZNB7;Q6ZPD8;Q86UL3;Q86VF5;Q8NCC3;Q8NCG7;Q92604;Q96MH6;Q96PD6;Q96PD7;Q9NST1
GO:0042758	10	long-chain fatty acid catabolic process	inf	1.70071	0.00125576	0.000738371	0.0461506	0.548158	6	0	4772	3348	6	8126	4778	P33897;P78329;Q08477;Q96IZ2;Q9HCS2;Q9NVV5
GO:1901642	7	nucleoside transmembrane transport	inf	1.70071	0.00125576	0.000738371	0.0461506	0.548158	6	0	4772	3348	6	8126	4778	O00337;O43868;Q14542;Q99808;Q9BZD2;Q9HAS3
GO:0140361	10	cyclic-GMP-AMP transmembrane import across plasma membrane	inf	1.70071	0.00125576	0.000738371	0.0461506	0.548158	6	0	4772	3348	6	8126	4778	P41440;Q6NSJ5;Q6P9F7;Q8IWT6;Q8TDW0;Q9BY10
GO:0070778	9	L-aspartate transmembrane transport	inf	1.70071	0.00125576	0.000738371	0.0461506	0.548158	6	0	4772	3348	6	8126	4778	P43003;P43004;P43005;P43007;P48664;Q15758
GO:0034635	9	glutathione transport	inf	1.70071	0.00125576	0.000738371	0.0461506	0.548158	6	0	4772	3348	6	8126	4778	O15440;P10620;P33527;Q8WWT9;Q9BZJ4;Q9UPY5
GO:0031622	9	positive regulation of fever generation	inf	1.70071	0.00125576	0.000738371	0.0461506	0.548158	6	0	4772	3348	6	8126	4778	O14788;P01375;P21554;P35354;P43115;Q9Y6Q6
GO:0098704	6	carbohydrate import across plasma membrane	inf	1.70071	0.00125576	0.000738371	0.0461506	0.548158	6	0	4772	3348	6	8126	4778	O95528;P11166;P11169;P13866;P22732;P31639
GO:0051940	7	regulation of catecholamine uptake involved in synaptic transmission	inf	1.70071	0.00125576	0.000738371	0.0461506	0.548158	6	0	4772	3348	6	8126	4778	O14656;P14416;P21728;P21917;P35462;P39905
GO:0015811	7	L-cystine transport	inf	1.70071	0.00125576	0.000738371	0.0461506	0.548158	6	0	4772	3348	6	8126	4778	O60931;P43007;P82251;Q07837;Q8TCU3;Q9UPY5
GO:0098700	5	neurotransmitter loading into synaptic vesicle	inf	1.70071	0.00125576	0.000738371	0.0461506	0.548158	6	0	4772	3348	6	8126	4778	P54219;Q05940;Q8NDX2;Q9H598;Q9P2U7;Q9P2U8
GO:0071073	9	positive regulation of phospholipid biosynthetic process	inf	1.70071	0.00125576	0.000738371	0.0461506	0.548158	6	0	4772	3348	6	8126	4778	O95573;P17861;P28223;P28335;P41595;Q8IZF2
GO:0015864	7	pyrimidine nucleoside transport	inf	1.70071	0.00125576	0.000738371	0.0461506	0.548158	6	0	4772	3348	6	8126	4778	O00337;O43868;Q14542;Q99808;Q9BZD2;Q9HAS3
GO:1904396	6	regulation of neuromuscular junction development	inf	1.70071	0.00125576	0.000738371	0.0461506	0.548158	6	0	4772	3348	6	8126	4778	O00468;O15146;O75592;Q14203;Q16572;Q9Y215
GO:0015879	7	carnitine transport	inf	1.70071	0.00125576	0.000738371	0.0461506	0.548158	6	0	4772	3348	6	8126	4778	O43772;O76082;Q7RTY1;Q86VW1;Q9H015;Q9UN76
GO:0042918	6	alkanesulfonate transmembrane transport	inf	1.70071	0.00125576	0.000738371	0.0461506	0.548158	6	0	4772	3348	6	8126	4778	P31641;Q7L1W4;Q7Z2H8;Q8IWT6;Q8TDW0;Q9NSD5
GO:0019236	3	response to pheromone	inf	1.70071	0.00125576	0.000738371	0.0461506	0.548158	6	0	4772	3348	6	8126	4778	Q7Z5H4;Q7Z5H5;Q86V85;Q8NBT3;Q8NFZ6;Q9GZP7
GO:0140271	8	hexose import across plasma membrane	inf	1.70071	0.00125576	0.000738371	0.0461506	0.548158	6	0	4772	3348	6	8126	4778	O95528;P11166;P11169;P13866;P22732;P31639
GO:1903998	6	regulation of eating behavior	inf	1.70071	0.00125576	0.000738371	0.0461506	0.548158	6	0	4772	3348	6	8126	4778	P32245;P41145;Q6W5P4;Q8NFF2;Q92847;Q9UBU3
GO:0098911	10	regulation of ventricular cardiac muscle cell action potential	inf	1.70071	0.00125576	0.000738371	0.0461506	0.548158	6	0	4772	3348	6	8126	4778	Q02487;Q03135;Q13936;Q14126;Q8TD43;Q92736
GO:0051584	8	regulation of dopamine uptake involved in synaptic transmission	inf	1.70071	0.00125576	0.000738371	0.0461506	0.548158	6	0	4772	3348	6	8126	4778	O14656;P14416;P21728;P21917;P35462;P39905
GO:0099509	8	regulation of presynaptic cytosolic calcium ion concentration	inf	1.70071	0.00125576	0.000738371	0.0461506	0.548158	6	0	4772	3348	6	8126	4778	P21554;P30542;P47900;P51575;P51582;Q7L1I2
GO:0060081	4	membrane hyperpolarization	inf	1.70071	0.00125576	0.000738371	0.0461506	0.548158	6	0	4772	3348	6	8126	4778	O43525;P13569;P22460;P40879;Q96PR1;Q9Y698
GO:0015862	8	uridine transmembrane transport	inf	1.70071	0.00125576	0.000738371	0.0461506	0.548158	6	0	4772	3348	6	8126	4778	O00337;O43868;Q14542;Q99808;Q9BZD2;Q9HAS3
GO:0036005	5	response to macrophage colony-stimulating factor	inf	1.70071	0.00125576	0.000738371	0.0461506	0.548158	6	0	4772	3348	6	8126	4778	P01375;P02818;P05186;P07333;P10451;Q9H295
GO:0043654	4	recognition of apoptotic cell	inf	1.70071	0.00125576	0.000738371	0.0461506	0.548158	6	0	4772	3348	6	8126	4778	O00602;O75636;Q15485;Q5VY43;Q8WTV0;Q96KG7
GO:0042270	10	protection from natural killer cell mediated cytotoxicity	inf	1.70071	0.00125576	0.000738371	0.0461506	0.548158	6	0	4772	3348	6	8126	4778	P01889;P04439;P13747;P17693;P48594;P50453
GO:1904669	10	ATP export	inf	1.70071	0.00125576	0.000738371	0.0461506	0.548158	6	0	4772	3348	6	8126	4778	P17927;Q08722;Q8IU99;Q9BYT1;Q9HA72;Q9HCJ1
GO:0015734	7	taurine transmembrane transport	inf	1.70071	0.00125576	0.000738371	0.0461506	0.548158	6	0	4772	3348	6	8126	4778	P31641;Q7L1W4;Q7Z2H8;Q8IWT6;Q8TDW0;Q9NSD5
GO:0140009	10	L-aspartate import across plasma membrane	inf	1.70071	0.00125576	0.000738371	0.0461506	0.548158	6	0	4772	3348	6	8126	4778	P43003;P43004;P43005;P43007;P48664;Q15758
GO:0015712	5	hexose phosphate transport	inf	1.70071	0.00125576	0.000738371	0.0461506	0.548158	6	0	4772	3348	6	8126	4778	O00476;O43826;P35575;P57057;Q8TED4;Q9BUM1
GO:0015760	6	glucose-6-phosphate transport	inf	1.70071	0.00125576	0.000738371	0.0461506	0.548158	6	0	4772	3348	6	8126	4778	O00476;O43826;P35575;P57057;Q8TED4;Q9BUM1
GO:1990962	7	xenobiotic transport across blood-brain barrier	inf	1.70071	0.00125576	0.000738371	0.0461506	0.548158	6	0	4772	3348	6	8126	4778	O15244;O15245;P08183;P33527;Q92887;Q9UNQ0
GO:0071872	4	cellular response to epinephrine stimulus	inf	1.70071	0.00125576	0.000738371	0.0461506	0.548158	6	0	4772	3348	6	8126	4778	P18405;P19634;P23634;P51787;Q15848;Q92736
GO:0034144	9	negative regulation of toll-like receptor 4 signaling pathway	inf	1.70071	0.00125576	0.000738371	0.0461506	0.548158	6	0	4772	3348	6	8126	4778	Q5VWQ8;Q86XR7;Q8N149;Q8TDL5;Q9NZC2;Q9Y4C4
GO:1904823	7	purine nucleobase transmembrane transport	inf	1.70071	0.00125576	0.000738371	0.0461506	0.548158	6	0	4772	3348	6	8126	4778	O00337;O43868;Q14542;Q99808;Q9BZD2;Q9HAS3
GO:0035701	4	hematopoietic stem cell migration	inf	1.70071	0.00125576	0.000738371	0.0461506	0.548158	6	0	4772	3348	6	8126	4778	P10721;P57087;P80108;Q14393;Q16394;Q9BX67
GO:0010700	9	negative regulation of norepinephrine secretion	inf	1.70071	0.00125576	0.000738371	0.0461506	0.548158	6	0	4772	3348	6	8126	4778	P06850;P08913;P18089;P18825;P47900;Q92847
GO:0033034	7	positive regulation of myeloid cell apoptotic process	inf	1.70071	0.00146505	0.000861432	0.0463581	0.548158	7	0	4771	3348	7	8126	4778	O00329;P21359;P24071;P42338;P42771;Q15848;Q8TDS4
GO:0098970	6	postsynaptic neurotransmitter receptor diffusion trapping	inf	1.70071	0.00146505	0.000861432	0.0463581	0.548158	7	0	4771	3348	7	8126	4778	O60359;P62955;P78352;Q6ZSJ9;Q9UBN1;Q9UF02;Q9Y698
GO:0002036	9	regulation of L-glutamate import across plasma membrane	inf	1.70071	0.00146505	0.000861432	0.0463581	0.548158	7	0	4771	3348	7	8126	4778	O75915;P01375;P05556;P49768;P50993;Q15041;Q8NDX2
GO:0032329	6	serine transport	inf	1.70071	0.00146505	0.000861432	0.0463581	0.548158	7	0	4771	3348	7	8126	4778	P43007;Q8WUX1;Q96NB2;Q96QD8;Q9BWM7;Q9H9B4;Q9NS82
GO:0042373	6	vitamin K metabolic process	inf	1.70071	0.00146505	0.000861432	0.0463581	0.548158	7	0	4771	3348	7	8126	4778	P38435;P78329;Q8N0U8;Q9BQB6;Q9HBI6;Q9HCS2;Q9Y5Z9
GO:0098953	4	receptor diffusion trapping	inf	1.70071	0.00146505	0.000861432	0.0463581	0.548158	7	0	4771	3348	7	8126	4778	O60359;P62955;P78352;Q6ZSJ9;Q9UBN1;Q9UF02;Q9Y698
GO:0035443	9	tripeptide transmembrane transport	inf	1.70071	0.00146505	0.000861432	0.0463581	0.548158	7	0	4771	3348	7	8126	4778	O15440;P33527;P46059;Q16348;Q8WWT9;Q9BZJ4;Q9UPY5
GO:0001696	6	gastric acid secretion	inf	1.70071	0.00146505	0.000861432	0.0463581	0.548158	7	0	4771	3348	7	8126	4778	P08912;P25021;P32239;P51787;Q6AI14;Q8TE54;Q9UBU3
GO:1903790	9	guanine nucleotide transmembrane transport	inf	1.70071	0.00146505	0.000861432	0.0463581	0.548158	7	0	4771	3348	7	8126	4778	P41440;Q6NSJ5;Q6P9F7;Q8IWT6;Q8TDW0;Q9BY10;Q9BYT1
GO:0034982	7	mitochondrial protein processing	inf	1.70071	0.00146505	0.000861432	0.0463581	0.548158	7	0	4771	3348	7	8126	4778	Q10713;Q96E52;Q96T52;Q96TA2;Q9UJZ1;Q9UQ90;Q9Y4W6
GO:0071716	7	leukotriene transport	inf	1.70071	0.00146505	0.000861432	0.0463581	0.548158	7	0	4771	3348	7	8126	4778	O15438;O15439;O95255;P33527;Q5T3U5;Q92887;Q96J66
GO:0070782	9	phosphatidylserine exposure on apoptotic cell surface	inf	1.70071	0.00146505	0.000861432	0.0463581	0.548158	7	0	4771	3348	7	8126	4778	Q5GH70;Q5GH72;Q5GH73;Q5GH76;Q6UX68;Q9H6D3;Q9UL62
GO:0034625	12	fatty acid elongation, monounsaturated fatty acid	inf	1.70071	0.00146505	0.000861432	0.0463581	0.548158	7	0	4771	3348	7	8126	4778	A1L3X0;Q9BW60;Q9GZR5;Q9H5J4;Q9HB03;Q9NXB9;Q9NYP7
GO:0051454	8	intracellular pH elevation	inf	1.70071	0.00146505	0.000861432	0.0463581	0.548158	7	0	4771	3348	7	8126	4778	P13569;P40879;Q04671;Q13286;Q9BSA9;Q9BXS9;Q9UMX9
GO:0099628	5	neurotransmitter receptor diffusion trapping	inf	1.70071	0.00146505	0.000861432	0.0463581	0.548158	7	0	4771	3348	7	8126	4778	O60359;P62955;P78352;Q6ZSJ9;Q9UBN1;Q9UF02;Q9Y698
GO:0002729	11	positive regulation of natural killer cell cytokine production	inf	1.70071	0.00146505	0.000861432	0.0463581	0.548158	7	0	4771	3348	7	8126	4778	O95971;P13747;P17693;P30511;Q15762;Q6H3X3;Q99706
GO:0035524	7	proline transmembrane transport	inf	1.70071	0.00146505	0.000861432	0.0463581	0.548158	7	0	4771	3348	7	8126	4778	Q495M3;Q495N2;Q6YBV0;Q7Z2H8;Q96QD8;Q9NP91;Q9UHI5
GO:0034135	8	regulation of toll-like receptor 2 signaling pathway	inf	1.70071	0.00146505	0.000861432	0.0463581	0.548158	7	0	4771	3348	7	8126	4778	P13498;P55085;Q15399;Q9HC29;Q9NZC2;Q9Y2C9;Q9Y4C4
GO:0019368	11	fatty acid elongation, unsaturated fatty acid	inf	1.70071	0.00146505	0.000861432	0.0463581	0.548158	7	0	4771	3348	7	8126	4778	A1L3X0;Q9BW60;Q9GZR5;Q9H5J4;Q9HB03;Q9NXB9;Q9NYP7
GO:0007198	8	adenylate cyclase-inhibiting serotonin receptor signaling pathway	inf	1.70071	0.00146505	0.000861432	0.0463581	0.548158	7	0	4771	3348	7	8126	4778	P08908;P21917;P28221;P28222;P28566;P30939;P47898
GO:0015858	6	nucleoside transport	inf	1.70071	0.00146505	0.000861432	0.0463581	0.548158	7	0	4771	3348	7	8126	4778	O00337;O43868;Q14542;Q7RTT9;Q99808;Q9BZD2;Q9HAS3
GO:0034626	12	fatty acid elongation, polyunsaturated fatty acid	inf	1.70071	0.00146505	0.000861432	0.0463581	0.548158	7	0	4771	3348	7	8126	4778	A1L3X0;Q9BW60;Q9GZR5;Q9H5J4;Q9HB03;Q9NXB9;Q9NYP7
GO:0033212	9	iron import into cell	inf	1.70071	0.00146505	0.000861432	0.0463581	0.548158	7	0	4771	3348	7	8126	4778	P49281;Q15043;Q53TN4;Q687X5;Q8NFT2;Q9C0K1;Q9UP52
GO:0060600	5	dichotomous subdivision of an epithelial terminal unit	inf	1.70071	0.00146505	0.000861432	0.0463581	0.548158	7	0	4771	3348	7	8126	4778	O14786;P09668;P15514;Q99985;Q9NYQ6;Q9UIW2;Q9Y4D7
GO:0006607	9	NLS-bearing protein import into nucleus	inf	1.70071	0.00146505	0.000861432	0.0463581	0.548158	7	0	4771	3348	7	8126	4778	A6NKT7;O14715;P0DJD0;P0DJD1;Q7Z3B4;Q7Z3J3;Q99666
GO:0050714	9	positive regulation of protein secretion	1.59745	1.18049	0.0123483	0.0104603	0.046601	0.550269	59	26	4719	3322	85	8126	4778	O00206;O00254;O14842;O15552;O15554;O60488;O95486;O95563;P00533;P01137;P01308;P01911;P02675;P02679;P03950;P04054;P06850;P11168;P13569;P20138;P20309;P20396;P22303;P28907;P29120;P35613;P40145;P41180;P45844;P48546;P55085;P61812;P78325;P78426;P80108;Q09428;Q13443;Q14643;Q15743;Q24JP5;Q5T9L3;Q5XXA6;Q8IWT6;Q8IWU4;Q8NE86;Q8NFZ4;Q8TD43;Q8TDS4;Q969E3;Q96D31;Q99527;Q99572;Q9BXJ4;Q9H255;Q9NQ11;Q9NS93;Q9NZC2;…
GO:0007259	7	cell surface receptor signaling pathway via JAK-STAT	2.4589	1.32278	0.00439514	0.00332267	0.0502322	0.583838	21	6	4757	3342	27	8126	4778	P01241;P01579;P10912;P13500;P15509;P16471;P17181;P22607;P32927;P41597;P48551;P81172;P98161;Q13261;Q13563;Q15303;Q5VWK5;Q8IU54;Q8NI17;Q9NPF7;Q9UBD9
GO:0006939	5	smooth muscle contraction	2.03837	1.26463	0.00606949	0.00479941	0.0509479	0.590947	29	10	4749	3338	39	8126	4778	P05305;P14138;P14416;P20309;P21452;P21728;P21731;P23634;P24530;P25101;P25103;P28221;P28223;P28907;P30874;P32418;P34969;P35348;P39905;P41595;P43115;P49747;P56373;Q12791;Q8IWU6;Q8NHX9;Q9HB89;Q9UBL9;Q9UI33
GO:0035461	5	vitamin transmembrane transport	3.27666	1.40059	0.0029301	0.00209205	0.0512736	0.591905	14	3	4764	3345	17	8126	4778	O15244;O15245;O15440;O60779;P41440;P98164;Q53GD3;Q6PCB7;Q8WTV0;Q96NT5;Q9BZV2;Q9UGH3;Q9UHI7;Q9Y289
GO:0051937	6	catecholamine transport	3.27666	1.40059	0.0029301	0.00209205	0.0512736	0.591905	14	3	4764	3345	17	8126	4778	O15244;O15245;O75751;P01282;P08912;P14416;P21728;P21964;P23975;P54219;Q01959;Q05940;Q7RTT9;Q9BZD2
GO:0036507	7	protein demannosylation	3.27666	1.40059	0.0029301	0.00209205	0.0512736	0.591905	14	3	4764	3345	17	8126	4778	O00237;O60337;O60476;O60858;P33908;Q86TM6;Q8WU17;Q92611;Q96GF1;Q99942;Q9BV94;Q9BZQ6;Q9NYU2;Q9UKV5
GO:0021545	4	cranial nerve development	3.27666	1.40059	0.0029301	0.00209205	0.0512736	0.591905	14	3	4764	3345	17	8126	4778	P04629;P21860;P22001;P25106;P43003;P48547;Q09470;Q13488;Q16394;Q92633;Q96PR1;Q9H061;Q9H5Y7;Q9UQD0
GO:0036508	8	protein alpha-1,2-demannosylation	3.27666	1.40059	0.0029301	0.00209205	0.0512736	0.591905	14	3	4764	3345	17	8126	4778	O00237;O60337;O60476;O60858;P33908;Q86TM6;Q8WU17;Q92611;Q96GF1;Q99942;Q9BV94;Q9BZQ6;Q9NYU2;Q9UKV5
GO:0002428	4	antigen processing and presentation of peptide antigen via MHC class Ib	3.27666	1.40059	0.0029301	0.00209205	0.0512736	0.591905	14	3	4764	3345	17	8126	4778	P01889;P04439;P10321;P13747;P17693;P30511;P61769;Q03519;Q5VY80;Q6H3X3;Q8TD07;Q9BZM4;Q9BZM5;Q9BZM6
GO:0021954	5	central nervous system neuron development	3.27666	1.40059	0.0029301	0.00209205	0.0512736	0.591905	14	3	4764	3345	17	8126	4778	O60477;P01303;P18505;P21802;P41159;P41221;P55075;Q04656;Q16620;Q6U841;Q8N568;Q9HCK4;Q9UNW9;Q9UPW5
GO:1990806	5	ligand-gated ion channel signaling pathway	3.51144	1.41726	0.00313939	0.00221511	0.0519159	0.595285	15	3	4763	3345	18	8126	4778	O00254;O14842;O15399;O15552;P05067;P20309;P42262;P60201;Q05586;Q12879;Q13224;Q13286;Q14643;Q8TCU5;Q96D31
GO:0010522	9	regulation of calcium ion transport into cytosol	3.51144	1.41726	0.00313939	0.00221511	0.0519159	0.595285	15	3	4763	3345	18	8126	4778	P01588;P04054;P22888;P41586;P55061;P56373;Q03135;Q05586;Q12797;Q13507;Q16611;Q93086;Q99571;Q99572;Q9UBL9
GO:0017121	8	plasma membrane phospholipid scrambling	3.51144	1.41726	0.00313939	0.00221511	0.0519159	0.595285	15	3	4763	3345	18	8126	4778	A1A5B4;P02730;Q32M45;Q4KMQ2;Q5GH70;Q5GH72;Q5GH73;Q5GH76;Q6IWH7;Q6UX68;Q99572;Q9BYT9;Q9H6D3;Q9NRY7;Q9UL62
GO:0051489	8	regulation of filopodium assembly	3.51144	1.41726	0.00313939	0.00221511	0.0519159	0.595285	15	3	4763	3345	18	8126	4778	O00468;O14786;O94759;P29323;P32248;P36897;P51674;P58400;Q13286;Q32ZL2;Q5JSL3;Q86T65;Q8N2Q7;Q9NT68;Q9UKZ4
GO:0006644	5	phospholipid metabolic process	1.33305	1.112	0.0284638	0.0255968	0.0539554	0.608425	136	72	4642	3276	208	8126	4778	A5D6W6;A6NH21;O00329;O00562;O14494;O14495;O14735;O15269;O43426;O43603;O43688;O60427;O60906;O75747;O94777;O94911;O95427;O95674;O95870;P02647;P04054;P06858;P07686;P14324;P17405;P27169;P42338;P42356;P48651;P48736;P54317;P80108;Q02509;Q03426;Q07326;Q13286;Q14156;Q14442;Q16635;Q32ZL2;Q3MUY2;Q53EU6;Q53F39;Q53GD3;Q53H76;Q5H8A4;Q5VZY2;Q6IAN0;Q6P1A2;Q6P1J6;Q6PCB7;Q6UWP7;Q6XPS3;Q6XZB0;Q6ZNC8;Q6ZWT7;Q75T13;…
GO:0044539	9	long-chain fatty acid import into cell	6.31642	1.53064	0.00188363	0.00123062	0.0544843	0.608425	9	1	4769	3347	10	8126	4778	O14975;O95573;P11166;P16671;P33121;Q6PCB7;Q9BT56;Q9Y2P4;Q9Y2P5
GO:0051152	7	positive regulation of smooth muscle cell differentiation	6.31642	1.53064	0.00188363	0.00123062	0.0544843	0.608425	9	1	4769	3347	10	8126	4778	O95967;P01137;P10721;P17813;P46531;Q04721;Q15465;Q99466;Q99527
GO:1903428	7	positive regulation of reactive oxygen species biosynthetic process	6.31642	1.53064	0.00188363	0.00123062	0.0544843	0.608425	9	1	4769	3347	10	8126	4778	O00206;P13498;P16671;P51790;P53794;Q05586;Q1HG43;Q1HG44;Q9Y2C9
GO:0031650	4	regulation of heat generation	6.31642	1.53064	0.00188363	0.00123062	0.0544843	0.608425	9	1	4769	3347	10	8126	4778	O14788;P01375;P21554;P24530;P28223;P35354;P43115;Q6PCB7;Q9Y6Q6
GO:0001941	5	postsynaptic membrane organization	6.31642	1.53064	0.00188363	0.00123062	0.0544843	0.608425	9	1	4769	3347	10	8126	4778	P11230;P29323;P39905;P58400;Q8N0W4;Q8N2Q7;Q8NFZ3;Q8NFZ4;Q9NZ94
GO:0072488	7	ammonium transmembrane transport	6.31642	1.53064	0.00188363	0.00123062	0.0544843	0.608425	9	1	4769	3347	10	8126	4778	O94778;P18577;P55011;Q02094;Q02161;Q9H310;Q9UBD6;Q9UL51;Q9Y666
GO:0099637	7	neurotransmitter receptor transport	6.31642	1.53064	0.00188363	0.00123062	0.0544843	0.608425	9	1	4769	3347	10	8126	4778	O60359;O94985;P42857;P43005;P62955;Q8TDF5;Q9UBN1;Q9UF02;Q9Y698
GO:2001185	9	regulation of CD8-positive, alpha-beta T cell activation	6.31642	1.53064	0.00188363	0.00123062	0.0544843	0.608425	9	1	4769	3347	10	8126	4778	O95727;P04439;P04920;P13747;P47992;Q8NHJ6;Q8NHL6;Q9H7M9;Q9NZQ7
GO:1904294	11	positive regulation of ERAD pathway	6.31642	1.53064	0.00188363	0.00123062	0.0544843	0.608425	9	1	4769	3347	10	8126	4778	O76024;P17861;Q03135;Q15011;Q4ZIN3;Q5M7Z0;Q96EX2;Q96GF1;Q9H3N1
GO:0015791	5	polyol transmembrane transport	6.31642	1.53064	0.00188363	0.00123062	0.0544843	0.608425	9	1	4769	3347	10	8126	4778	A0A075B734;O14520;O43315;P41181;P53794;Q8NBQ7;Q92482;Q96PS8;Q9BXS9
GO:0002765	6	immune response-inhibiting signal transduction	6.31642	1.53064	0.00188363	0.00123062	0.0544843	0.608425	9	1	4769	3347	10	8126	4778	P17693;P20138;P26715;P43626;Q2HXU8;Q6UXL0;Q8N423;Q8NHJ6;Q8NHL6
GO:0002855	8	regulation of natural killer cell mediated immune response to tumor cell	6.31642	1.53064	0.00188363	0.00123062	0.0544843	0.608425	9	1	4769	3347	10	8126	4778	O95727;O95971;P01137;P13688;P15151;P29459;Q15762;Q8TDQ0;Q92692
GO:0007194	6	negative regulation of adenylate cyclase activity	6.31642	1.53064	0.00188363	0.00123062	0.0544843	0.608425	9	1	4769	3347	10	8126	4778	O75899;P14416;P24530;P41597;P47211;Q14416;Q14832;Q8WXG9;Q9NPC1
GO:0071578	10	zinc ion import across plasma membrane	6.31642	1.53064	0.00188363	0.00123062	0.0544843	0.608425	9	1	4769	3347	10	8126	4778	Q13433;Q15043;Q504Y0;Q6ZMH5;Q8IWU4;Q8N1S5;Q8TAD4;Q9C0K1;Q9ULF5
GO:1901334	3	lactone metabolic process	6.31642	1.53064	0.00188363	0.00123062	0.0544843	0.608425	9	1	4769	3347	10	8126	4778	P11166;P11169;P27169;P50993;Q15165;Q15166;Q9BQT9;Q9UGH3;Q9UHI7
GO:0045117	5	azole transmembrane transport	4.21234	1.45775	0.00251151	0.00172286	0.0545615	0.608425	12	2	4766	3346	14	8126	4778	O00337;O15244;O15245;O43868;O60779;P30825;Q53GD3;Q6ZP29;Q8N697;Q8WUX1;Q99624;Q9BZV2
GO:1901679	7	nucleotide transmembrane transport	4.21234	1.45775	0.00251151	0.00172286	0.0545615	0.608425	12	2	4766	3346	14	8126	4778	O43808;P41440;Q3SY17;Q6NSJ5;Q6P9F7;Q8IWT6;Q8TB61;Q8TDW0;Q96CQ1;Q9BY10;Q9BYT1;Q9H1N7
GO:0018198	7	peptidyl-cysteine modification	4.21234	1.45775	0.00251151	0.00172286	0.0545615	0.608425	12	2	4766	3346	14	8126	4778	Q5VTY9;Q5W0Z9;Q8IVQ6;Q8IZN3;Q8WVZ1;Q96MV8;Q9NUE0;Q9NXF8;Q9NYG2;Q9UIJ5;Q9ULC8;Q9Y397
GO:2000353	7	positive regulation of endothelial cell apoptotic process	4.21234	1.45775	0.00251151	0.00172286	0.0545615	0.608425	12	2	4766	3346	14	8126	4778	O95971;P01137;P07996;P13500;P17693;P17861;P29965;P48023;Q19T08;Q4KMQ2;Q99527;Q9HCU0
GO:1902548	6	negative regulation of cellular response to vascular endothelial growth factor stimulus	4.21234	1.45775	0.00251151	0.00172286	0.0545615	0.608425	12	2	4766	3346	14	8126	4778	O43597;P04196;P07585;P23634;P29459;P42338;P47989;P58397;Q5VWQ8;Q8NFZ8;Q96PE1;Q9H2E6
GO:0086004	9	regulation of cardiac muscle cell contraction	4.21234	1.45775	0.00251151	0.00172286	0.0545615	0.608425	12	2	4766	3346	14	8126	4778	O14983;P30542;P36382;P50993;P52823;Q02487;Q03135;Q13936;Q14126;Q14524;Q8TD43;Q92736
GO:0046467	6	membrane lipid biosynthetic process	1.44276	1.14267	0.0179992	0.0157519	0.0571546	0.632375	86	42	4692	3306	128	8126	4778	A1L3X0;A6NFX1;B0YJ81;O15121;O15269;O15466;O43825;O60512;O60906;O75752;O94777;O94911;O95427;O96024;P17405;P19526;P33527;P51575;Q06136;Q07326;Q10981;Q11203;Q11206;Q14442;Q16739;Q16880;Q3MUY2;Q49MI3;Q53F39;Q53H12;Q5H8A4;Q5QJU3;Q5VWC8;Q6QHC5;Q6Y1H2;Q6ZMG9;Q71RH2;Q7Z7B1;Q86VD9;Q86VZ5;Q8IU89;Q8IVW8;Q8N138;Q8N5B7;Q8NBX0;Q8NFR3;Q8NHU3;Q8TAD4;Q8TEQ8;Q92185;Q92186;Q92521;Q92535;Q96FM1;Q96G23;Q96LT4;Q96RP7;…
GO:0051924	7	regulation of calcium ion transport	1.37321	1.12368	0.0232315	0.0206744	0.05722	0.632688	111	57	4667	3291	168	8126	4778	A6NI73;O14625;O14842;O14936;O14958;O14983;O15303;O15554;O60840;O75185;O75323;O76024;O76090;O95857;O95925;P00995;P01133;P01137;P01160;P01588;P01730;P02778;P04054;P04279;P06850;P08913;P11171;P11836;P12821;P13498;P13500;P14416;P15391;P19634;P20020;P21728;P21917;P22888;P23327;P25116;P32246;P32418;P34998;P35354;P35414;P41180;P41586;P42858;P46663;P47992;P48736;P48995;P49810;P50993;P51575;P52823;P54289;…
GO:0098609	3	cell-cell adhesion	1.21929	1.07604	0.0558811	0.0519321	0.0601201	0.658566	267	155	4511	3193	422	8126	4778	A6BM72;O14495;O14525;O15031;O15394;O15551;O43424;O60245;O60330;O60487;O60500;O60687;O75309;O75578;O75581;O94856;O94910;O94933;O94985;O95471;O95484;O95497;O95727;O95832;P00533;P01375;P02675;P02679;P05107;P05556;P06729;P06756;P07942;P08514;P08575;P08F94;P0DP72;P10586;P10721;P13688;P14209;P15151;P16109;P16150;P16234;P16284;P18084;P18564;P19256;P20138;P20701;P20916;P22003;P23229;P23468;P25067;P25189;…
GO:0031503	2	protein-containing complex localization	2.1084	1.27553	0.0056509	0.00443022	0.0606914	0.658566	27	9	4751	3339	36	8126	4778	O60359;O94985;O95970;P04626;P42857;P43005;P58400;P62955;P78352;P78509;Q13535;Q15303;Q5VWW1;Q6ZSJ9;Q7Z5L3;Q7Z7J7;Q8N2Q7;Q8NC67;Q8TDF5;Q92574;Q92629;Q92796;Q92834;Q9BTX1;Q9UBN1;Q9UF02;Q9Y698
GO:1901568	5	fatty acid derivative metabolic process	1.80792	1.22451	0.00753453	0.00615309	0.0614581	0.665542	36	14	4742	3334	50	8126	4778	A1L3X0;B0YJ81;O14975;O60488;O75907;O95573;O95870;P16444;P19021;P33121;P33897;P50897;P78329;Q08477;Q4G0N0;Q53GQ0;Q58HT5;Q5FVE4;Q6E213;Q6P531;Q6Y1H2;Q8N6M3;Q8WVX9;Q96K12;Q96PD7;Q9BW60;Q9GZR5;Q9H5J4;Q9HB03;Q9HCS2;Q9NXB9;Q9NYP7;Q9NZ01;Q9UJ14;Q9ULC5;Q9Y2P5
GO:0001960	7	negative regulation of cytokine-mediated signaling pathway	2.30864	1.30388	0.00481373	0.00369185	0.0614803	0.665542	23	7	4755	3341	30	8126	4778	O75094;O94813;P02647;P08575;P18510;P27930;P39900;P40189;P55085;P56856;Q03135;Q14393;Q15848;Q16610;Q5T197;Q6IA17;Q7RTM1;Q969V5;Q96EY1;Q9BQI4;Q9NZC2;Q9UPY3;Q9Y6N7
GO:0035025	9	positive regulation of Rho protein signal transduction	2.30864	1.30388	0.00481373	0.00369185	0.0614803	0.665542	23	7	4755	3341	30	8126	4778	O00254;O00398;O43157;P02647;P04626;P25116;P43657;P46093;P55085;Q02763;Q13304;Q14330;Q86VZ1;Q8IYL9;Q92633;Q96RI0;Q99677;Q99678;Q9BXC1;Q9HBW0;Q9Y2T6;Q9Y653;Q9Y6N7
GO:0051048	6	negative regulation of secretion	1.46864	1.14956	0.0152784	0.0132907	0.0622023	0.66802	73	35	4705	3313	108	8126	4778	O15552;O60488;O75110;P01133;P01308;P01375;P04035;P05111;P05305;P06850;P08476;P08913;P09683;P10645;P13688;P13725;P14416;P15018;P18089;P18825;P19438;P20396;P21359;P21452;P21554;P21860;P21917;P25116;P28222;P29459;P30511;P30542;P35372;P35462;P41145;P41159;P41597;P43115;P46531;P47900;P49286;P55085;P78329;Q02297;Q03403;Q09428;Q14627;Q14721;Q14831;Q15761;Q15848;Q16836;Q16850;Q5NUL3;Q6W5P4;Q8N350;Q8N490;…
GO:0046683	3	response to organophosphorus	1.58319	1.17742	0.0113018	0.00959882	0.0645687	0.66802	54	24	4724	3324	78	8126	4778	O15240;O43181;O43315;O60706;O60741;O94778;P01210;P13569;P14625;P14679;P15514;P18405;P18827;P20594;P21953;P25105;P31645;P35354;P35613;P40879;P47900;P48736;P51575;P51582;P51787;P52823;P56373;Q01959;Q02763;Q12797;Q13507;Q13563;Q14571;Q15077;Q15413;Q15848;Q16678;Q8TD43;Q92633;Q92911;Q93086;Q96G91;Q96RD7;Q99571;Q99572;Q9BT40;Q9BXS9;Q9H244;Q9NRD8;Q9NRD9;Q9UBL9;Q9UJA2;Q9UL51;Q9Y3Q4
GO:0006643	5	membrane lipid metabolic process	1.34206	1.11491	0.0246965	0.0221511	0.0661412	0.66802	118	62	4660	3286	180	8126	4778	A1L3X0;A6NFX1;B0YJ81;O14494;O14495;O15121;O15269;O15466;O43464;O43688;O43825;O60512;O60906;O75752;O94777;O94911;O95427;O96024;P07686;P10721;P17405;P17900;P19526;P19835;P20645;P21217;P26012;P33527;P50897;P51575;P54317;P54803;Q06136;Q07326;Q10981;Q11203;Q11206;Q14442;Q16678;Q16739;Q16880;Q3MUY2;Q49MI3;Q53F39;Q53H12;Q5H8A4;Q5QJU3;Q5VWC8;Q6NUJ1;Q6QHC5;Q6X784;Q6Y1H2;Q6ZMG9;Q6ZNB7;Q71RH2;Q75T13;Q7Z7B1;…
GO:0051259	6	protein complex oligomerization	1.4093	1.13381	0.0192549	0.0169825	0.0666757	0.66802	92	46	4686	3302	138	8126	4778	A0PK00;O15537;O15554;O60741;O75311;O75762;O76090;O94759;O95832;P01911;P02748;P08123;P11836;P16389;P17658;P17693;P19634;P20963;P21579;P21817;P22001;P22459;P22460;P40145;P41181;P42263;P43004;P48547;P49747;P55064;P55087;P56373;P61769;P98161;Q03395;Q03721;Q05586;Q09470;Q13224;Q13563;Q14003;Q14573;Q14643;Q14721;Q15070;Q15413;Q15758;Q16322;Q687X5;Q68CP4;Q6DD88;Q719H9;Q7L1W4;Q7Z4N2;Q86WV6;Q8IU99;Q8IWT6;…
GO:2000300	9	regulation of synaptic vesicle exocytosis	2.8089	1.36057	0.00334868	0.00246124	0.0677521	0.66802	16	4	4762	3344	20	8126	4778	O14936;O95196;P08247;P16615;P21579;P28222;P47900;P51575;P51582;Q2Y0W8;Q496J9;Q5T5C0;Q7L1I2;Q86UR5;Q8N2Q7;Q9H2B2
GO:0045494	2	photoreceptor cell maintenance	2.8089	1.36057	0.00334868	0.00246124	0.0677521	0.66802	16	4	4762	3344	20	8126	4778	O43490;O75445;P08100;P11166;P35613;P51790;P58418;P78363;Q5IJ48;Q6UX65;Q8WXG9;Q96JP9;Q96NR8;Q96QU1;Q9H251;Q9UBY8
GO:0098801	5	regulation of renal system process	2.8089	1.36057	0.00334868	0.00246124	0.0677521	0.66802	16	4	4762	3344	20	8126	4778	P05305;P14416;P25116;P30542;P30556;P36382;P52823;P54851;P55085;Q14393;Q15848;Q16827;Q9BT40;Q9BT56;Q9H255;Q9Y5Q5
GO:0055074	5	calcium ion homeostasis	1.34331	1.11522	0.0251151	0.0225203	0.0680421	0.66802	120	63	4658	3285	183	8126	4778	O00144;O14788;O14958;O14983;O43613;O43614;O60721;O75185;O75762;O76024;O95255;P01137;P01270;P05067;P05186;P05305;P07686;P08F94;P11362;P14138;P14416;P16615;P20020;P21554;P21817;P21917;P22362;P23276;P23327;P23634;P25101;P27797;P28223;P28335;P30542;P32246;P32418;P35462;P36544;P40145;P41180;P41221;P41595;P41597;P42338;P47900;P48995;P49768;P49810;P51575;P51582;P51811;P52823;P55061;P57103;P98194;Q01814;…
GO:0071715	6	icosanoid transport	1.96766	1.25316	0.00586019	0.00467635	0.0694237	0.66802	28	10	4750	3338	38	8126	4778	O15244;O15245;O15438;O15439;O95255;P04054;P12821;P14416;P21917;P22888;P33527;P35354;P35462;P41159;Q02509;Q4U2R8;Q5T3U5;Q8TCC7;Q92887;Q92959;Q96J66;Q99572;Q9BZM1;Q9GZQ4;Q9NP80;Q9NSA0;Q9UIG8;Q9Y694
GO:0042269	8	regulation of natural killer cell mediated cytotoxicity	1.96766	1.25316	0.00586019	0.00467635	0.0694237	0.66802	28	10	4750	3338	38	8126	4778	O95256;O95727;O95971;P01137;P01889;P04439;P13688;P13747;P15151;P17693;P26715;P26718;P29459;P30511;P41159;P48594;P50453;Q12918;Q13241;Q15762;Q2HXU8;Q8NHL6;Q8TD07;Q8TDQ0;Q92692;Q96DU3;Q99706;Q9BY67
GO:0051050	5	positive regulation of transport	1.19589	1.06822	0.0636249	0.0595619	0.0702959	0.670721	304	180	4474	3168	484	8126	4778	A6NI73;O00206;O00241;O00254;O00602;O14625;O14656;O14788;O14842;O14936;O14983;O15229;O15303;O15552;O15554;O43581;O43603;O43761;O43820;O60488;O75185;O75323;O75636;O76024;O94766;O94911;O95342;O95477;O95486;O95563;O95573;O95971;P00533;P00995;P01133;P01137;P01160;P01241;P01270;P01308;P01375;P01579;P01911;P02647;P02675;P02679;P02778;P02787;P02818;P03950;P04054;P05107;P05111;P05112;P05305;P05556;P06213;…
GO:0035176	3	social behavior	2.1077	1.27553	0.00502302	0.00393798	0.0719443	0.670721	24	8	4754	3340	32	8126	4778	O60477;P21917;P30550;P31645;P35462;P37288;P49238;P51787;P58400;P78352;Q16394;Q8N0W4;Q8N122;Q8NFZ3;Q8NFZ4;Q96NR3;Q96RK0;Q9BYB0;Q9NZ94;Q9NZC2;Q9UBY8;Q9UHC6;Q9ULK0;Q9Y4C0
GO:0051703	1	biological process involved in intraspecies interaction between organisms	2.1077	1.27553	0.00502302	0.00393798	0.0719443	0.670721	24	8	4754	3340	32	8126	4778	O60477;P21917;P30550;P31645;P35462;P37288;P49238;P51787;P58400;P78352;Q16394;Q8N0W4;Q8N122;Q8NFZ3;Q8NFZ4;Q96NR3;Q96RK0;Q9BYB0;Q9NZ94;Q9NZC2;Q9UBY8;Q9UHC6;Q9ULK0;Q9Y4C0
GO:0051938	7	L-glutamate import	2.34132	1.30824	0.00418585	0.00319961	0.0721147	0.670721	20	6	4758	3342	26	8126	4778	O00341;O60831;O75915;P21359;P43003;P43004;P43005;P43007;P48664;P49768;Q07837;Q09428;Q8NDX2;Q8TCU3;Q9H313;Q9H936;Q9P2U7;Q9P2U8;Q9UBY8;Q9UPY5
GO:0034329	5	cell junction assembly	1.32893	1.11126	0.0240686	0.0216589	0.0754824	0.696495	115	61	4663	3287	176	8126	4778	B2RTY4;C9JDP6;H7C241;O15031;O15551;O43157;O43424;O60500;O95452;O95471;O95484;O95832;P02751;P05067;P14416;P14867;P16284;P18507;P21728;P21926;P22303;P23229;P28472;P29323;P31644;P34903;P34925;P35212;P36382;P36383;P41221;P47869;P47870;P48169;P51674;P55285;P55286;P55287;P55289;P55290;P55344;P56747;P56748;P56856;P56880;P56975;P57739;P58400;P78334;P78357;P78369;Q02413;Q12864;Q13467;Q13634;Q15262;Q15303;…
GO:0050878	3	regulation of body fluid levels	1.34077	1.11459	0.0242779	0.0217819	0.0754989	0.696495	116	61	4662	3287	177	8126	4778	O00254;O15244;O15554;O43306;O76024;O95866;P00533;P00740;P00742;P00749;P00750;P00995;P01042;P01282;P02675;P02679;P02730;P03951;P04196;P04275;P05155;P05305;P05546;P05814;P07093;P07225;P07498;P07996;P08697;P09683;P0CW18;P10646;P12259;P13498;P13569;P13688;P13987;P14416;P16234;P16471;P16671;P17861;P19075;P19835;P20309;P21731;P21926;P22891;P24530;P25116;P29323;P30518;P30542;P35318;P35414;P35670;P37088;…
GO:0034764	6	positive regulation of transmembrane transport	1.39318	1.12958	0.018627	0.0164903	0.0767313	0.697524	89	45	4689	3303	134	8126	4778	O14625;O14983;O15303;O15554;O43603;O75323;P01160;P01241;P01270;P01308;P01579;P02778;P04054;P05305;P05556;P06213;P08183;P11836;P13500;P13569;P14138;P15391;P19634;P21728;P21917;P22888;P25101;P25116;P25774;P29323;P33121;P35414;P41145;P41586;P41597;P42858;P43004;P46663;P47992;P48547;P48995;P49768;P51575;P51654;P51787;P54289;P54709;P54710;P56373;P60201;Q01650;Q03135;Q05586;Q06495;Q07325;Q12797;Q13507;…
GO:0034330	4	cell junction organization	1.26498	1.0915	0.0359983	0.0329806	0.0770648	0.697524	172	96	4606	3252	268	8126	4778	B2RTY4;C9JDP6;H7C241;O00468;O14672;O15031;O15041;O15146;O15551;O43157;O43300;O43424;O60242;O60259;O60500;O75973;O95452;O95471;O95484;O95832;P01137;P02462;P02708;P02745;P02746;P02747;P02751;P04626;P05067;P07333;P08F94;P0C7U0;P14416;P14867;P16284;P18507;P21728;P21926;P22303;P23229;P25116;P28472;P29323;P29400;P30531;P31644;P34903;P34925;P35212;P36382;P36383;P36544;P41221;P41594;P43005;P47869;P47870;…
GO:0006874	6	intracellular calcium ion homeostasis	1.34662	1.11642	0.0223943	0.0200591	0.0771099	0.697524	107	56	4671	3292	163	8126	4778	O00144;O14958;O14983;O43613;O43614;O60721;O75185;O75762;O76024;P01137;P01270;P05067;P05305;P07686;P08F94;P14138;P14416;P16615;P20020;P21554;P21817;P21917;P22362;P23276;P23327;P23634;P25101;P27797;P28223;P28335;P30542;P32246;P32418;P35462;P36544;P40145;P41180;P41221;P41595;P41597;P42338;P47900;P48995;P49768;P51575;P51582;P51811;P52823;P55061;P57103;P98194;Q01814;Q03135;Q0GE19;Q13002;Q13286;Q13488;…
GO:0002484	6	antigen processing and presentation of endogenous peptide antigen via MHC class I via ER pathway	3.04197	1.38183	0.0027208	0.00196899	0.0779088	0.697524	13	3	4765	3345	16	8126	4778	P01889;P04439;P10321;P13747;P17693;P30511;Q03519;Q5VY80;Q6H3X3;Q8TD07;Q9BZM4;Q9BZM5;Q9BZM6
GO:0007422	4	peripheral nervous system development	3.04197	1.38183	0.0027208	0.00196899	0.0779088	0.697524	13	3	4765	3345	16	8126	4778	O60241;O94856;P21359;P21860;P24530;P39905;P53794;Q01453;Q16515;Q16880;Q5T4W7;Q99574;Q9UQD0
GO:0055064	5	chloride ion homeostasis	3.04197	1.38183	0.0027208	0.00196899	0.0779088	0.697524	13	3	4765	3345	16	8126	4778	A0AV02;O43570;P24557;P48023;P51787;P55011;P55017;Q13621;Q9BXP2;Q9UEW8;Q9UHW9;Q9UP95;Q9Y666
GO:0055081	4	monoatomic anion homeostasis	3.04197	1.38183	0.0027208	0.00196899	0.0779088	0.697524	13	3	4765	3345	16	8126	4778	A0AV02;O43570;P24557;P48023;P51787;P55011;P55017;Q13621;Q9BXP2;Q9UEW8;Q9UHW9;Q9UP95;Q9Y666
GO:0051590	6	positive regulation of neurotransmitter transport	3.04197	1.38183	0.0027208	0.00196899	0.0779088	0.697524	13	3	4765	3345	16	8126	4778	O15229;P02818;P05556;P14416;P21452;P21579;P21917;Q16572;Q2Y0W8;Q5T848;Q8N2Q7;Q8NDX2;Q99527
GO:1900273	9	positive regulation of long-term synaptic potentiation	3.04197	1.38183	0.0027208	0.00196899	0.0779088	0.697524	13	3	4765	3345	16	8126	4778	A6NL88;P01308;P05067;P08473;P14416;P29323;P36544;P40145;P78509;Q08828;Q16572;Q9BYB0;Q9UIJ5
GO:0002476	5	antigen processing and presentation of endogenous peptide antigen via MHC class Ib	3.04197	1.38183	0.0027208	0.00196899	0.0779088	0.697524	13	3	4765	3345	16	8126	4778	P01889;P04439;P10321;P13747;P17693;P30511;Q03519;Q5VY80;Q6H3X3;Q8TD07;Q9BZM4;Q9BZM5;Q9BZM6
GO:0032868	5	response to insulin	1.61758	1.18534	0.00962746	0.00812208	0.0788203	0.697524	46	20	4732	3328	66	8126	4778	O15240;O15503;O60343;P02818;P04054;P05186;P06213;P06400;P10912;P11166;P13688;P14672;P17861;P18405;P19634;P32245;P35318;P41145;P41159;P42345;P51787;P61026;P80108;P81277;Q02643;Q02742;Q09428;Q12770;Q13370;Q15043;Q15848;Q16836;Q7RTM1;Q8IXB3;Q8NBP7;Q92574;Q92847;Q96A49;Q96S37;Q99523;Q9BT40;Q9HBA0;Q9HD89;Q9NST1;Q9Y5U4;Q9Y6Q6
GO:0046488	7	phosphatidylinositol metabolic process	1.61758	1.18534	0.00962746	0.00812208	0.0788203	0.697524	46	20	4732	3328	66	8126	4778	O00329;O00562;O14735;O43426;O43603;O75747;O94777;O95427;P42338;P42356;P48736;Q07326;Q14156;Q14442;Q3MUY2;Q53F39;Q5H8A4;Q6PCB7;Q6UWP7;Q6XPS3;Q75T13;Q7Z7B1;Q86TG1;Q86VD9;Q8TAD4;Q8TEQ8;Q92521;Q92535;Q92562;Q92604;Q92903;Q96FM1;Q9BRB3;Q9BRR3;Q9BT40;Q9BZ72;Q9H3S5;Q9H490;Q9H720;Q9NTJ5;Q9NUD9;Q9NUQ2;Q9P2X0;Q9UHJ9;Q9Y2B2;Q9Y2H2
GO:0045824	7	negative regulation of innate immune response	1.91679	1.24442	0.00627878	0.00504553	0.0789826	0.697524	30	11	4748	3337	41	8126	4778	P01023;P01137;P01308;P01889;P04439;P05155;P13688;P13747;P14416;P17693;P17927;P26715;P30511;P39900;P48594;P50453;Q06418;Q13241;Q2HXU8;Q5T197;Q5VX71;Q7RTM1;Q86UT6;Q8NHL6;Q8TDQ0;Q969V5;Q96EY1;Q99706;Q9H1Y0;Q9NUE0
GO:1904062	7	regulation of monoatomic cation transmembrane transport	1.32036	1.10875	0.0246965	0.0222742	0.0793571	0.697524	118	63	4660	3285	181	8126	4778	O14625;O14958;O14983;O15303;O15399;O15432;O15554;O43603;O60840;O75323;O95857;P01137;P01160;P01579;P01588;P02778;P04054;P05305;P05556;P08913;P08962;P11836;P13498;P14138;P14416;P15391;P19634;P21728;P21917;P22888;P23276;P23327;P23634;P25101;P25116;P25774;P30405;P32418;P34998;P35414;P41145;P41586;P42658;P42858;P46663;P47992;P48547;P48736;P48995;P49810;P50993;P51575;P51787;P54289;P54709;P54710;P55061;…
GO:0007611	5	learning or memory	1.34789	1.11673	0.0228129	0.0204283	0.0793837	0.697524	109	57	4669	3291	166	8126	4778	A6NL88;O00144;O15146;O43426;O43603;O60242;O60259;O60266;O60477;O60755;O60931;O75915;O75973;O95069;P00533;P02818;P04035;P04629;P05067;P05556;P06213;P06276;P06850;P08473;P0C0P6;P10721;P14416;P14672;P17900;P21359;P21452;P21554;P21728;P21964;P23471;P25103;P28223;P29323;P30531;P30550;P31644;P31645;P35354;P35367;P35462;P36544;P40145;P41145;P41146;P41594;P42858;P43005;P43220;P49238;P49281;P49768;P50897;…
GO:0051223	7	regulation of protein transport	1.29	1.09953	0.0290917	0.0264583	0.0794528	0.697524	139	76	4639	3272	215	8126	4778	O00206;O00254;O14842;O15503;O15552;O15554;O43581;O60488;O94766;O95486;O95563;O95573;O95622;P00533;P01137;P01308;P01375;P01579;P01911;P02675;P02679;P03950;P04035;P04054;P05090;P06850;P08913;P10645;P11168;P13569;P14416;P16671;P17861;P18825;P20138;P20309;P20396;P21359;P21554;P21917;P22303;P22460;P25116;P28907;P29120;P29459;P35354;P35372;P35462;P35613;P40145;P41159;P41180;P45844;P48546;P49286;P49768;…
GO:0051588	5	regulation of neurotransmitter transport	1.69592	1.20223	0.008581	0.00713758	0.0809609	0.697524	41	17	4737	3331	58	8126	4778	O14656;O14936;O15229;O43761;O95196;P02818;P05556;P08247;P14416;P16615;P21359;P21452;P21579;P21728;P21917;P28222;P32297;P35462;P39905;P47900;P50993;P51575;P51582;Q13491;Q16572;Q2Y0W8;Q496J9;Q5T5C0;Q5T848;Q6DN12;Q6DN14;Q7L1I2;Q86UR5;Q8N2Q7;Q8N490;Q8NDX2;Q96QD8;Q99527;Q9H2B2;Q9NZM1;Q9Y6M5
GO:0015855	6	pyrimidine nucleobase transport	inf	1.70071	0.00104646	0.000615309	0.0820735	0.697524	5	0	4773	3348	5	8126	4778	O00337;O43315;Q14542;Q99808;Q9BZD2
GO:0045602	7	negative regulation of endothelial cell differentiation	inf	1.70071	0.00104646	0.000615309	0.0820735	0.697524	5	0	4773	3348	5	8126	4778	P37023;P47989;P78504;Q99466;Q99500
GO:0070099	7	regulation of chemokine-mediated signaling pathway	inf	1.70071	0.00104646	0.000615309	0.0820735	0.697524	5	0	4773	3348	5	8126	4778	O75094;O94813;P05305;Q9NZC2;Q9Y6N7
GO:0034775	10	glutathione transmembrane transport	inf	1.70071	0.00104646	0.000615309	0.0820735	0.697524	5	0	4773	3348	5	8126	4778	O15440;P33527;Q8WWT9;Q9BZJ4;Q9UPY5
GO:1903604	5	cytochrome metabolic process	inf	1.70071	0.00104646	0.000615309	0.0820735	0.697524	5	0	4773	3348	5	8126	4778	Q7Z449;Q8TAV3;Q96SQ9;Q9HB55;Q9HBI6
GO:0002756	12	MyD88-independent toll-like receptor signaling pathway	inf	1.70071	0.00104646	0.000615309	0.0820735	0.697524	5	0	4773	3348	5	8126	4778	O00206;Q86XR7;Q8TDQ1;Q9NZQ7;Q9Y2C9
GO:0006651	8	diacylglycerol biosynthetic process	inf	1.70071	0.00104646	0.000615309	0.0820735	0.697524	5	0	4773	3348	5	8126	4778	P03950;Q3SYC2;Q8NCC3;Q96PD6;Q96PD7
GO:0071787	7	endoplasmic reticulum tubular network formation	inf	1.70071	0.00104646	0.000615309	0.0820735	0.697524	5	0	4773	3348	5	8126	4778	O95197;Q15041;Q16799;Q5T4F4;Q9NQC3
GO:0033029	7	regulation of neutrophil apoptotic process	inf	1.70071	0.00104646	0.000615309	0.0820735	0.697524	5	0	4773	3348	5	8126	4778	O00329;P24071;P42338;Q8TDS4;Q9UPY5
GO:0030852	9	regulation of granulocyte differentiation	inf	1.70071	0.00104646	0.000615309	0.0820735	0.697524	5	0	4773	3348	5	8126	4778	P02747;P05113;P13688;P34910;Q15848
GO:0015848	6	spermidine transport	inf	1.70071	0.00104646	0.000615309	0.0820735	0.697524	5	0	4773	3348	5	8126	4778	O15244;O15245;O75751;Q6NT16;Q86VW1
GO:0035696	6	monocyte extravasation	inf	1.70071	0.00104646	0.000615309	0.0820735	0.697524	5	0	4773	3348	5	8126	4778	P16284;P20160;P41597;P78324;Q86YT9
GO:0060013	4	righting reflex	inf	1.70071	0.00104646	0.000615309	0.0820735	0.697524	5	0	4773	3348	5	8126	4778	P23415;P43005;P48167;Q6W5P4;Q9Y4W6
GO:2000564	10	regulation of CD8-positive, alpha-beta T cell proliferation	inf	1.70071	0.00104646	0.000615309	0.0820735	0.697524	5	0	4773	3348	5	8126	4778	P04439;P04920;P13747;P47992;Q9H7M9
GO:0098943	8	neurotransmitter receptor transport, postsynaptic endosome to lysosome	inf	1.70071	0.00104646	0.000615309	0.0820735	0.697524	5	0	4773	3348	5	8126	4778	O60359;P62955;Q9UBN1;Q9UF02;Q9Y698
GO:0120188	6	regulation of bile acid secretion	inf	1.70071	0.00104646	0.000615309	0.0820735	0.697524	5	0	4773	3348	5	8126	4778	O95342;P01375;P23141;P57739;Q14973
GO:0015818	7	isoleucine transport	inf	1.70071	0.00104646	0.000615309	0.0820735	0.697524	5	0	4773	3348	5	8126	4778	O75387;P08195;Q01650;Q8N370;Q9NP91
GO:0098708	9	D-glucose import across plasma membrane	inf	1.70071	0.00104646	0.000615309	0.0820735	0.697524	5	0	4773	3348	5	8126	4778	O95528;P11166;P11169;P13866;P31639
GO:1900619	3	acetate ester metabolic process	inf	1.70071	0.00104646	0.000615309	0.0820735	0.697524	5	0	4773	3348	5	8126	4778	P06276;P22303;Q53GD3;Q9GZV3;Q9Y215
GO:0061588	9	calcium activated phospholipid scrambling	inf	1.70071	0.00104646	0.000615309	0.0820735	0.697524	5	0	4773	3348	5	8126	4778	A1A5B4;Q32M45;Q4KMQ2;Q6IWH7;Q9BYT9
GO:0050803	3	regulation of synapse structure or activity	inf	1.70071	0.00104646	0.000615309	0.0820735	0.697524	5	0	4773	3348	5	8126	4778	P05067;P50897;Q8NDX2;Q9P2U7;Q9P2U8
GO:1990034	9	calcium ion export across plasma membrane	inf	1.70071	0.00104646	0.000615309	0.0820735	0.697524	5	0	4773	3348	5	8126	4778	P20020;Q16720;Q2M3R5;Q8NFF2;Q9UPR5
GO:0097638	8	L-arginine import across plasma membrane	inf	1.70071	0.00104646	0.000615309	0.0820735	0.697524	5	0	4773	3348	5	8126	4778	O15244;P30825;P52569;Q8WY07;Q96FL8
GO:0032229	8	negative regulation of synaptic transmission, GABAergic	inf	1.70071	0.00104646	0.000615309	0.0820735	0.697524	5	0	4773	3348	5	8126	4778	P28222;P30531;P30542;P34972;Q15761
GO:0070574	9	cadmium ion transmembrane transport	inf	1.70071	0.00104646	0.000615309	0.0820735	0.697524	5	0	4773	3348	5	8126	4778	P49279;P49281;Q9C0K1;Q9NP94;Q9Y6M5
GO:0015827	7	tryptophan transport	inf	1.70071	0.00104646	0.000615309	0.0820735	0.697524	5	0	4773	3348	5	8126	4778	P08195;Q01650;Q6YBV0;Q9BYF1;Q9UHI5
GO:0035666	13	TRIF-dependent toll-like receptor signaling pathway	inf	1.70071	0.00104646	0.000615309	0.0820735	0.697524	5	0	4773	3348	5	8126	4778	O00206;Q86XR7;Q8TDQ1;Q9NZQ7;Q9Y2C9
GO:2000523	8	regulation of T cell costimulation	inf	1.70071	0.00104646	0.000615309	0.0820735	0.697524	5	0	4773	3348	5	8126	4778	O95971;P23510;P32248;Q8N423;Q8NHJ6
GO:0010887	7	negative regulation of cholesterol storage	inf	1.70071	0.00104646	0.000615309	0.0820735	0.697524	5	0	4773	3348	5	8126	4778	O95477;P23141;P45844;Q5VTQ0;Q9NZC2
GO:0086067	4	AV node cell to bundle of His cell communication	inf	1.70071	0.00104646	0.000615309	0.0820735	0.697524	5	0	4773	3348	5	8126	4778	O43497;P36382;P36383;P78310;Q14524
GO:0051620	8	norepinephrine uptake	inf	1.70071	0.00104646	0.000615309	0.0820735	0.697524	5	0	4773	3348	5	8126	4778	O15244;O75751;P23975;P54219;Q7RTT9
GO:1900038	7	negative regulation of cellular response to hypoxia	inf	1.70071	0.00104646	0.000615309	0.0820735	0.697524	5	0	4773	3348	5	8126	4778	P14416;P42338;P54764;P55061;Q9Y4L1
GO:0035442	9	dipeptide transmembrane transport	inf	1.70071	0.00104646	0.000615309	0.0820735	0.697524	5	0	4773	3348	5	8126	4778	P46059;Q16348;Q8IY34;Q8N697;Q9UPY5
GO:0048241	7	epinephrine transport	inf	1.70071	0.00104646	0.000615309	0.0820735	0.697524	5	0	4773	3348	5	8126	4778	O15244;O15245;O75751;P01282;Q7RTT9
GO:0008291	4	acetylcholine metabolic process	inf	1.70071	0.00104646	0.000615309	0.0820735	0.697524	5	0	4773	3348	5	8126	4778	P06276;P22303;Q53GD3;Q9GZV3;Q9Y215
GO:0097272	4	ammonium homeostasis	inf	1.70071	0.00104646	0.000615309	0.0820735	0.697524	5	0	4773	3348	5	8126	4778	P18577;Q02094;Q02161;Q9H310;Q9UBD6
GO:0045945	11	positive regulation of transcription by RNA polymerase III	inf	1.70071	0.00104646	0.000615309	0.0820735	0.697524	5	0	4773	3348	5	8126	4778	O75533;P08476;P42345;Q8N122;Q92994
GO:2000819	9	regulation of nucleotide-excision repair	inf	1.70071	0.00104646	0.000615309	0.0820735	0.697524	5	0	4773	3348	5	8126	4778	P51531;Q8NFD5;Q92785;Q92925;Q96GM5
GO:0034241	7	positive regulation of macrophage fusion	inf	1.70071	0.00104646	0.000615309	0.0820735	0.697524	5	0	4773	3348	5	8126	4778	O43914;Q13443;Q9BR26;Q9H295;Q9NZC2
GO:0051867	3	general adaptation syndrome, behavioral process	inf	1.70071	0.00104646	0.000615309	0.0820735	0.697524	5	0	4773	3348	5	8126	4778	O60741;P01210;P34998;Q96NL1;Q9UDV6
GO:0051939	7	gamma-aminobutyric acid import	inf	1.70071	0.00104646	0.000615309	0.0820735	0.697524	5	0	4773	3348	5	8126	4778	P30531;P31641;Q8TBB6;Q9H598;Q9NSD5
GO:0048170	10	positive regulation of long-term neuronal synaptic plasticity	inf	1.70071	0.00104646	0.000615309	0.0820735	0.697524	5	0	4773	3348	5	8126	4778	P10721;P29323;P41594;Q9BYB0;Q9Y639
GO:0032782	7	bile acid secretion	inf	1.70071	0.00104646	0.000615309	0.0820735	0.697524	5	0	4773	3348	5	8126	4778	P21439;P35503;P41180;Q86UW1;Q86UW2
GO:1904557	8	L-alanine transmembrane transport	inf	1.70071	0.00104646	0.000615309	0.0820735	0.697524	5	0	4773	3348	5	8126	4778	P08195;P43007;Q8WUX1;Q969I6;Q9UHI5
GO:0097401	8	synaptic vesicle lumen acidification	inf	1.70071	0.00104646	0.000615309	0.0820735	0.697524	5	0	4773	3348	5	8126	4778	O75787;P51790;Q15904;Q93050;Q9HBG4
GO:0071420	5	cellular response to histamine	inf	1.70071	0.00104646	0.000615309	0.0820735	0.697524	5	0	4773	3348	5	8126	4778	P18505;P18507;P28472;P35367;P47870
GO:0097119	6	postsynaptic density protein 95 clustering	inf	1.70071	0.00104646	0.000615309	0.0820735	0.697524	5	0	4773	3348	5	8126	4778	P58400;P78509;Q8N2Q7;Q8NFZ4;Q9HBW1
GO:0140206	10	dipeptide import across plasma membrane	inf	1.70071	0.00104646	0.000615309	0.0820735	0.697524	5	0	4773	3348	5	8126	4778	P46059;Q16348;Q8IY34;Q8N697;Q9UPY5
GO:1904936	5	interneuron migration	inf	1.70071	0.00104646	0.000615309	0.0820735	0.697524	5	0	4773	3348	5	8126	4778	P14416;P21728;P51679;P78509;Q8TDW7
GO:0046967	5	cytosol to endoplasmic reticulum transport	inf	1.70071	0.00104646	0.000615309	0.0820735	0.697524	5	0	4773	3348	5	8126	4778	P16615;Q03518;Q03519;Q12767;Q93084
GO:0044070	6	regulation of monoatomic anion transport	inf	1.70071	0.00104646	0.000615309	0.0820735	0.697524	5	0	4773	3348	5	8126	4778	O43520;P08183;P13569;P52823;P78334
GO:0048845	5	venous blood vessel morphogenesis	inf	1.70071	0.00104646	0.000615309	0.0820735	0.697524	5	0	4773	3348	5	8126	4778	P17813;P46531;P52799;Q6UXH8;Q9ULI3
GO:0032238	7	adenosine transport	inf	1.70071	0.00104646	0.000615309	0.0820735	0.697524	5	0	4773	3348	5	8126	4778	O43868;Q14542;Q7RTT9;Q99808;Q9BZD2
GO:0034239	6	regulation of macrophage fusion	inf	1.70071	0.00104646	0.000615309	0.0820735	0.697524	5	0	4773	3348	5	8126	4778	O43914;Q13443;Q9BR26;Q9H295;Q9NZC2
GO:0015691	8	cadmium ion transport	inf	1.70071	0.00104646	0.000615309	0.0820735	0.697524	5	0	4773	3348	5	8126	4778	P49279;P49281;Q9C0K1;Q9NP94;Q9Y6M5
GO:1904304	8	regulation of gastro-intestinal system smooth muscle contraction	inf	1.70071	0.00104646	0.000615309	0.0820735	0.697524	5	0	4773	3348	5	8126	4778	P10721;P25105;Q92847;Q9BT56;Q9UBU3
GO:0051208	4	sequestering of calcium ion	inf	1.70071	0.00104646	0.000615309	0.0820735	0.697524	5	0	4773	3348	5	8126	4778	O14958;P14625;P27797;P35670;P49768
GO:0042492	8	gamma-delta T cell differentiation	inf	1.70071	0.00104646	0.000615309	0.0820735	0.697524	5	0	4773	3348	5	8126	4778	P08575;P26715;P51686;Q14330;Q9Y219
GO:1902047	6	polyamine transmembrane transport	inf	1.70071	0.00104646	0.000615309	0.0820735	0.697524	5	0	4773	3348	5	8126	4778	Q4VNC0;Q4VNC1;Q86VW1;Q9H7F0;Q9NQ11
GO:0099538	6	synaptic signaling via neuropeptide	inf	1.70071	0.00104646	0.000615309	0.0820735	0.697524	5	0	4773	3348	5	8126	4778	O15240;P01210;P01303;Q15761;Q16620
GO:0002066	5	columnar/cuboidal epithelial cell development	inf	1.70071	0.00104646	0.000615309	0.0820735	0.697524	5	0	4773	3348	5	8126	4778	P08922;P40189;Q6AI14;Q96EC8;Q9NS00
GO:0097241	5	hematopoietic stem cell migration to bone marrow	inf	1.70071	0.00104646	0.000615309	0.0820735	0.697524	5	0	4773	3348	5	8126	4778	P57087;P80108;Q14393;Q16394;Q9BX67
GO:0061091	7	regulation of phospholipid translocation	inf	1.70071	0.00104646	0.000615309	0.0820735	0.697524	5	0	4773	3348	5	8126	4778	P21439;P48023;Q9NTI2;Q9NV96;Q9Y2Q0
GO:0030261	6	chromosome condensation	inf	1.70071	0.00104646	0.000615309	0.0820735	0.697524	5	0	4773	3348	5	8126	4778	O95831;Q76MJ5;Q99527;Q9NQR1;Q9UKV3
GO:0170044	8	non-proteinogenic amino acid catabolic process	inf	1.70071	0.00104646	0.000615309	0.0820735	0.697524	5	0	4773	3348	5	8126	4778	P00505;P14920;Q86XE5;Q99489;Q9UBK8
GO:0071529	6	cementum mineralization	inf	1.70071	0.00104646	0.000615309	0.0820735	0.697524	5	0	4773	3348	5	8126	4778	B0YJ81;P05186;P11362;Q5T9L3;Q9HCJ1
GO:0003009	6	skeletal muscle contraction	inf	1.70071	0.00104646	0.000615309	0.0820735	0.697524	5	0	4773	3348	5	8126	4778	P01375;P02708;P10253;Q07001;Q9NTI2
GO:0042938	8	dipeptide transport	inf	1.70071	0.00104646	0.000615309	0.0820735	0.697524	5	0	4773	3348	5	8126	4778	P46059;Q16348;Q8IY34;Q8N697;Q9UPY5
GO:0010961	6	intracellular magnesium ion homeostasis	inf	1.70071	0.00104646	0.000615309	0.0820735	0.697524	5	0	4773	3348	5	8126	4778	P14138;P23276;P51811;Q12767;Q8IVJ1
GO:1902603	8	carnitine transmembrane transport	inf	1.70071	0.00104646	0.000615309	0.0820735	0.697524	5	0	4773	3348	5	8126	4778	O43772;O76082;Q7RTY1;Q86VW1;Q9UN76
GO:0019532	7	oxalate transport	inf	1.70071	0.00104646	0.000615309	0.0820735	0.697524	5	0	4773	3348	5	8126	4778	Q86WA9;Q8TE54;Q96RN1;Q9BXS9;Q9H2B4
GO:0032811	9	negative regulation of epinephrine secretion	inf	1.70071	0.00104646	0.000615309	0.0820735	0.697524	5	0	4773	3348	5	8126	4778	P06850;P08913;P18089;P18825;Q9UBS5
GO:0002826	8	negative regulation of T-helper 1 type immune response	inf	1.70071	0.00104646	0.000615309	0.0820735	0.697524	5	0	4773	3348	5	8126	4778	P23510;P24394;P47992;Q01638;Q8TDQ0
GO:0015757	8	galactose transmembrane transport	inf	1.70071	0.00104646	0.000615309	0.0820735	0.697524	5	0	4773	3348	5	8126	4778	O95528;P11168;P11169;P13866;Q9Y2W3
GO:1904306	9	positive regulation of gastro-intestinal system smooth muscle contraction	inf	1.70071	0.00104646	0.000615309	0.0820735	0.697524	5	0	4773	3348	5	8126	4778	P10721;P25105;Q92847;Q9BT56;Q9UBU3
GO:0061092	8	positive regulation of phospholipid translocation	inf	1.70071	0.00104646	0.000615309	0.0820735	0.697524	5	0	4773	3348	5	8126	4778	P21439;P48023;Q9NTI2;Q9NV96;Q9Y2Q0
GO:0140205	9	oligopeptide import across plasma membrane	inf	1.70071	0.00104646	0.000615309	0.0820735	0.697524	5	0	4773	3348	5	8126	4778	P46059;Q16348;Q8IY34;Q8N697;Q9UPY5
GO:0045794	7	negative regulation of cell volume	inf	1.70071	0.00104646	0.000615309	0.0820735	0.697524	5	0	4773	3348	5	8126	4778	P51790;Q12791;Q4KMQ2;Q99572;Q9BYB0
GO:0051222	8	positive regulation of protein transport	1.40861	1.13381	0.0175806	0.0155058	0.0827034	0.702134	84	42	4694	3306	126	8126	4778	O00206;O00254;O14842;O15552;O15554;O60488;O94766;O95486;O95563;O95573;P00533;P01137;P01308;P01375;P01579;P01911;P02675;P02679;P03950;P04054;P06850;P11168;P13569;P17861;P20138;P20309;P20396;P22303;P28907;P29120;P35354;P35613;P40145;P41159;P41180;P45844;P48546;P49768;P55085;P61812;P78325;P78426;P80108;P98194;Q09428;Q12797;Q12891;Q13263;Q13286;Q13443;Q14393;Q14643;Q15465;Q15743;Q24JP5;Q3MIR4;Q5BJF2;…
GO:1903532	7	positive regulation of secretion by cell	1.32586	1.11046	0.0232315	0.0209205	0.0837093	0.703566	111	59	4667	3289	170	8126	4778	O00206;O00254;O14788;O14842;O15229;O15552;O15554;O43581;O43820;O60488;O95486;O95563;O95971;P00533;P00995;P01137;P01308;P01579;P01911;P02675;P02679;P02818;P03950;P04054;P05107;P05111;P05305;P06850;P08476;P09683;P10451;P11168;P11362;P13569;P14138;P14416;P18827;P20138;P20309;P20396;P21452;P21579;P21754;P22303;P24394;P25103;P25105;P28907;P29120;P29275;P30511;P31645;P35613;P37288;P39905;P40145;P41145;…
GO:0045913	7	positive regulation of carbohydrate metabolic process	1.9514	1.25052	0.00523231	0.0041841	0.0837121	0.703566	25	9	4753	3339	34	8126	4778	P01133;P01270;P01308;P01579;P04201;P05067;P06213;P22888;P25105;P28223;P41586;P42345;P47900;P47901;P49768;P80108;Q15077;Q8N122;Q92819;Q96JT2;Q99527;Q99572;Q9BZW8;Q9NP71;Q9Y6R1
GO:0051954	6	positive regulation of amine transport	1.9514	1.25052	0.00523231	0.0041841	0.0837121	0.703566	25	9	4753	3339	34	8126	4778	O15229;P05556;P14416;P20396;P21452;P21579;P21917;P30531;P37288;P39905;P41145;P49768;P55011;Q01650;Q14721;Q15041;Q16572;Q8NDX2;Q99572;Q99624;Q9BYF1;Q9H2B2;Q9H2H9;Q9HBJ8;Q9UBS5
GO:0034109	4	homotypic cell-cell adhesion	2.02988	1.26339	0.00544161	0.00430716	0.0838032	0.703566	26	9	4752	3339	35	8126	4778	A6BM72;O14495;P02675;P02679;P14209;P16234;P30101;P31645;P42338;P48736;P49747;P49961;P55808;P78310;Q02487;Q06418;Q14126;Q5VY43;Q96KG7;Q96QS1;Q96RI0;Q9BYE9;Q9H244;Q9HBB8;Q9HCN6;Q9UPY5
GO:0071277	5	cellular response to calcium ion	2.02988	1.26339	0.00544161	0.00430716	0.0838032	0.703566	26	9	4752	3339	35	8126	4778	O43525;O94759;O95259;P05305;P16444;P17405;P21579;P21817;P30405;P40145;P41221;P58400;P80108;Q08828;Q12797;Q13563;Q14524;Q14721;Q15413;Q8IYU8;Q8N2Q7;Q8WXG9;Q92542;Q9BPX6;Q9GZU1;Q9Y696
GO:0019885	5	antigen processing and presentation of endogenous peptide antigen via MHC class I	2.38736	1.31419	0.00355797	0.00270736	0.0858185	0.712563	17	5	4761	3343	22	8126	4778	O15533;P01889;P04439;P10321;P13747;P17693;P30511;P61769;Q03518;Q03519;Q5VY80;Q6H3X3;Q6P179;Q8TD07;Q9BZM4;Q9BZM5;Q9BZM6
GO:0015813	8	L-glutamate transmembrane transport	2.38736	1.31419	0.00355797	0.00270736	0.0858185	0.712563	17	5	4761	3343	22	8126	4778	O00341;O60831;O75915;P43003;P43004;P43005;P43007;P48664;P49768;Q07837;Q8NDX2;Q8TCU3;Q9H313;Q9H936;Q9P2U7;Q9UBY8;Q9UPY5
GO:0062149	4	detection of stimulus involved in sensory perception of pain	2.38736	1.31419	0.00355797	0.00270736	0.0858185	0.712563	17	5	4761	3343	22	8126	4778	O75762;P01375;P04629;P21964;P28223;P30542;P35498;P54762;P61073;Q09470;Q15858;Q5XXA6;Q86UU9;Q9BXJ8;Q9UHC3;Q9UI33;Q9Y5R2
GO:1900271	8	regulation of long-term synaptic potentiation	2.2078	1.2902	0.00460444	0.00356879	0.0871317	0.712563	22	7	4756	3341	29	8126	4778	A6NL88;O43914;P01308;P05067;P08473;P14416;P21359;P29323;P30542;P36544;P40145;P42857;P49238;P54764;P78509;Q08828;Q16572;Q8N423;Q92542;Q9BYB0;Q9UIJ5;Q9Y6A2
GO:0000038	9	very long-chain fatty acid metabolic process	2.2078	1.2902	0.00460444	0.00356879	0.0871317	0.712563	22	7	4756	3341	29	8126	4778	A1L3X0;B0YJ81;O14975;P28288;P33121;P33897;P78329;Q5HYJ1;Q5VWC8;Q6Y1H2;Q9BW60;Q9GZR5;Q9H5J4;Q9HB03;Q9HCS2;Q9NXB9;Q9NYP7;Q9NZ01;Q9P035;Q9UBJ2;Q9Y2P4;Q9Y2P5
GO:0045987	8	positive regulation of smooth muscle contraction	2.52832	1.33099	0.00376727	0.00283042	0.0872977	0.712563	18	5	4760	3343	23	8126	4778	P05305;P10721;P18089;P20309;P21452;P21731;P25103;P25105;P25116;P29371;P35348;P35354;P48645;Q92847;Q99527;Q9BT56;Q9HC23;Q9UBU3
GO:0018231	8	peptidyl-S-diacylglycerol-L-cysteine biosynthetic process from peptidyl-cysteine	3.8605	1.43906	0.00230222	0.0015998	0.0875508	0.712563	11	2	4767	3346	13	8126	4778	Q5W0Z9;Q8IVQ6;Q8IZN3;Q8WVZ1;Q96MV8;Q9NUE0;Q9NXF8;Q9NYG2;Q9UIJ5;Q9ULC8;Q9Y397
GO:0034755	9	iron ion transmembrane transport	3.8605	1.43906	0.00230222	0.0015998	0.0875508	0.712563	11	2	4767	3346	13	8126	4778	O15440;O75027;P49279;P49281;P81172;Q15043;Q8NFT2;Q9C0K1;Q9GZU1;Q9NP58;Q9NP59
GO:0018230	9	peptidyl-L-cysteine S-palmitoylation	3.8605	1.43906	0.00230222	0.0015998	0.0875508	0.712563	11	2	4767	3346	13	8126	4778	Q5W0Z9;Q8IVQ6;Q8IZN3;Q8WVZ1;Q96MV8;Q9NUE0;Q9NXF8;Q9NYG2;Q9UIJ5;Q9ULC8;Q9Y397
GO:0043129	4	surfactant homeostasis	3.8605	1.43906	0.00230222	0.0015998	0.0875508	0.712563	11	2	4767	3346	13	8126	4778	O96009;P01137;P09668;P11226;P18564;P35247;Q86UK0;Q8IZF2;Q8NF37;Q99758;Q9NP55
GO:1902882	5	regulation of response to oxidative stress	3.8605	1.43906	0.00230222	0.0015998	0.0875508	0.712563	11	2	4767	3346	13	8126	4778	O95258;O95864;P16671;P33897;P41586;Q6DN14;Q9BYC5;Q9NP80;Q9UBX5;Q9UJ14;Q9UPY5
GO:2000010	7	positive regulation of protein localization to cell surface	3.8605	1.43906	0.00230222	0.0015998	0.0875508	0.712563	11	2	4767	3346	13	8126	4778	O43914;O94898;P01375;P20963;P29323;Q15303;Q53FP2;Q7Z5B4;Q86UK0;Q8IZY2;Q92544
GO:0071318	6	cellular response to ATP	3.8605	1.43906	0.00230222	0.0015998	0.0875508	0.712563	11	2	4767	3346	13	8126	4778	P14625;P35354;P47900;P51582;P56373;Q15413;Q8TD43;Q96G91;Q99571;Q99572;Q9H244
GO:0051481	3	negative regulation of cytosolic calcium ion concentration	3.8605	1.43906	0.00230222	0.0015998	0.0875508	0.712563	11	2	4767	3346	13	8126	4778	O14649;P01588;P14416;P20020;P22460;P32418;P35372;P35462;P49286;P50993;P55061
GO:0032651	10	regulation of interleukin-1 beta production	1.68688	1.2005	0.00753453	0.00627615	0.088863	0.718852	36	15	4742	3333	51	8126	4778	A6NI73;O00206;O14842;O43914;P01375;P01579;P02647;P05067;P06858;P13686;P16671;P20138;P20160;P25116;P32248;P41221;P49238;P55085;P78324;Q13467;Q5NUL3;Q8N149;Q8NHJ6;Q92847;Q96A25;Q96P20;Q96RD7;Q99500;Q99572;Q9BXN2;Q9C000;Q9HC29;Q9NR97;Q9NZC2;Q9UBU3;Q9Y2C9
GO:0140962	3	multicellular organismal-level chemical homeostasis	1.73411	1.21012	0.00774383	0.00639921	0.0889263	0.718852	37	15	4741	3333	52	8126	4778	O43306;O76024;O96009;P01137;P02787;P09668;P11226;P13569;P18564;P22830;P35247;P37088;P41181;P49279;P49281;P55087;P61769;P78329;P81172;Q02094;Q02928;Q12891;Q16394;Q53TN4;Q86UK0;Q8IU80;Q8IZF2;Q8NF37;Q92482;Q92859;Q93063;Q99758;Q9HBA0;Q9HCS2;Q9NP55;Q9NP59;Q9UP52
GO:0002720	10	positive regulation of cytokine production involved in immune response	1.73411	1.21012	0.00774383	0.00639921	0.0889263	0.718852	37	15	4741	3333	52	8126	4778	O00206;O15552;O95971;P04439;P05112;P09564;P10721;P13747;P14778;P16671;P17693;P23510;P28223;P30511;P41221;P47992;P55085;P61769;Q01650;Q13291;Q13467;Q13478;Q13571;Q15762;Q6H3X3;Q6P3S1;Q8NHL6;Q92956;Q96P20;Q96RD7;Q99572;Q99706;Q9BUD6;Q9BXN2;Q9HC29;Q9NQC3;Q9NZH0
GO:0045956	10	positive regulation of calcium ion-dependent exocytosis	5.61342	1.51174	0.00167434	0.00110756	0.091028	0.726136	8	1	4770	3347	9	8126	4778	O43581;O43820;P21579;P21754;Q14721;Q6XYQ8;Q8TAC9;Q9H2B2
GO:0030299	6	intestinal cholesterol absorption	5.61342	1.51174	0.00167434	0.00110756	0.091028	0.726136	8	1	4770	3347	9	8126	4778	O15118;O75908;P16233;P16671;P19835;Q9H221;Q9H222;Q9UHC9
GO:0098976	9	excitatory chemical synaptic transmission	5.61342	1.51174	0.00167434	0.00110756	0.091028	0.726136	8	1	4770	3347	9	8126	4778	O15399;O43525;Q05586;Q12879;Q13224;Q6ZSJ9;Q96NR3;Q9BU40
GO:0160063	9	multi-pass transmembrane protein insertion into ER membrane	5.61342	1.51174	0.00167434	0.00110756	0.091028	0.726136	8	1	4770	3347	9	8126	4778	P69849;Q15155;Q5JPE7;Q96A33;Q9BUV8;Q9BVK8;Q9UM00;Q9Y284
GO:0097105	6	presynaptic membrane assembly	5.61342	1.51174	0.00167434	0.00110756	0.091028	0.726136	8	1	4770	3347	9	8126	4778	P23468;P58400;Q8N0W4;Q8N2Q7;Q8NFZ3;Q8NFZ4;Q9NZ94;Q9NZN1
GO:1903727	8	positive regulation of phospholipid metabolic process	5.61342	1.51174	0.00167434	0.00110756	0.091028	0.726136	8	1	4770	3347	9	8126	4778	O95573;P02655;P17861;P28223;P28335;P41595;Q16635;Q8IZF2
GO:0032509	6	endosome transport via multivesicular body sorting pathway	5.61342	1.51174	0.00167434	0.00110756	0.091028	0.726136	8	1	4770	3347	9	8126	4778	O15243;O95214;O95807;P56557;Q86VI4;Q8NEZ2;Q99523;Q99698
GO:1990535	7	neuron projection maintenance	5.61342	1.51174	0.00167434	0.00110756	0.091028	0.726136	8	1	4770	3347	9	8126	4778	P01308;P05067;P06213;P13637;P33897;P49768;Q14203;Q9UBJ2
GO:0097084	5	vascular associated smooth muscle cell development	5.61342	1.51174	0.00167434	0.00110756	0.091028	0.726136	8	1	4770	3347	9	8126	4778	O95967;P17813;P25101;P35318;P46531;P49747;Q14934;Q16585
GO:0002858	9	regulation of natural killer cell mediated cytotoxicity directed against tumor cell target	5.61342	1.51174	0.00167434	0.00110756	0.091028	0.726136	8	1	4770	3347	9	8126	4778	O95727;P01137;P13688;P15151;P29459;Q15762;Q8TDQ0;Q92692
GO:1900407	6	regulation of cellular response to oxidative stress	5.61342	1.51174	0.00167434	0.00110756	0.091028	0.726136	8	1	4770	3347	9	8126	4778	O95258;O95864;P16671;P33897;Q9BYC5;Q9NP80;Q9UBX5;Q9UPY5
GO:0090481	7	pyrimidine nucleotide-sugar transmembrane transport	5.61342	1.51174	0.00167434	0.00110756	0.091028	0.726136	8	1	4770	3347	9	8126	4778	P78381;P78382;P78383;Q24JQ0;Q969S0;Q9NQQ7;Q9NTN3;Q9Y2D2
GO:0007210	5	serotonin receptor signaling pathway	5.61342	1.51174	0.00167434	0.00110756	0.091028	0.726136	8	1	4770	3347	9	8126	4778	A5X5Y0;O95264;P08908;P28223;P28335;P41595;P46098;Q8WXA8
GO:0071637	10	regulation of monocyte chemotactic protein-1 production	5.61342	1.51174	0.00167434	0.00110756	0.091028	0.726136	8	1	4770	3347	9	8126	4778	P05090;Q15848;Q8IZK6;Q9BXJ4;Q9BXN2;Q9HBA0;Q9HC29;Q9UIB8
GO:0071985	5	multivesicular body sorting pathway	5.61342	1.51174	0.00167434	0.00110756	0.091028	0.726136	8	1	4770	3347	9	8126	4778	O15243;O95214;O95807;P56557;Q86VI4;Q8NEZ2;Q99523;Q99698
GO:0045989	8	positive regulation of striated muscle contraction	5.61342	1.51174	0.00167434	0.00110756	0.091028	0.726136	8	1	4770	3347	9	8126	4778	O14983;P01160;P05023;P10645;P35348;P51787;Q9BYF1;Q9HBA0
GO:0150011	6	regulation of neuron projection arborization	5.61342	1.51174	0.00167434	0.00110756	0.091028	0.726136	8	1	4770	3347	9	8126	4778	B2RTY4;P41221;P78352;Q8NA29;Q96CW9;Q9ULV1;Q9UPN3;Q9Y2I2
GO:0019374	7	galactolipid metabolic process	5.61342	1.51174	0.00167434	0.00110756	0.091028	0.726136	8	1	4770	3347	9	8126	4778	O43825;O60512;P54317;P54803;Q16880;Q99999;Q9H227;Q9Y5Z6
GO:0034163	9	regulation of toll-like receptor 9 signaling pathway	5.61342	1.51174	0.00167434	0.00110756	0.091028	0.726136	8	1	4770	3347	9	8126	4778	P50897;P59901;Q13332;Q6IC98;Q8N697;Q96P31;Q9NQC3;Q9NYG2
GO:1903530	6	regulation of secretion by cell	1.22534	1.07889	0.0424864	0.0393798	0.0928045	0.739269	203	117	4575	3231	320	8126	4778	O00206;O00254;O14521;O14788;O14842;O14936;O15229;O15552;O15554;O43581;O43820;O60383;O60488;O75110;O95196;O95486;O95563;O95622;O95971;P00533;P00995;P01137;P01189;P01308;P01375;P01579;P01911;P02675;P02679;P02818;P03950;P04035;P04054;P05107;P05111;P05305;P05408;P06850;P08247;P08476;P08908;P08913;P09683;P0DMS8;P10451;P10645;P11168;P11362;P13569;P13688;P13725;P14138;P14416;P15018;P16389;P16615;P18089;…
GO:0009583	5	detection of light stimulus	1.89699	1.24106	0.0056509	0.00455329	0.0939688	0.747146	27	10	4751	3338	37	8126	4778	O00562;O14718;O15303;O60840;O76090;P03999;P08100;P22830;P47804;P51841;P78363;Q03395;Q13507;Q16515;Q5T1H1;Q6U736;Q7Z3S7;Q8NFF2;Q92903;Q969M2;Q96HR9;Q9GZN0;Q9H1Y3;Q9NTI2;Q9P283;Q9UI40;Q9Y2T5
GO:1904892	6	regulation of receptor signaling pathway via STAT	1.78415	1.22008	0.00690666	0.00566084	0.0973676	0.767722	33	13	4745	3335	46	8126	4778	O15243;P01133;P01137;P01241;P01242;P01375;P05113;P08575;P0DML2;P0DML3;P10721;P10912;P15248;P16871;P23468;P25116;P29323;P41159;P46531;Q03135;Q08334;Q09328;Q15303;Q16678;Q2HXU8;Q56VL3;Q8IU54;Q8N8V2;Q96A54;Q9H490;Q9NPH9;Q9NX40;Q9Y2H2
GO:0042886	5	amide transport	1.45145	1.14538	0.0138133	0.0120601	0.0981505	0.772465	66	32	4712	3316	98	8126	4778	A6NH11;A6NIM6;O00400;O14842;O15240;O15440;O43315;O94778;O95477;P01282;P05305;P08183;P09237;P10620;P14138;P15328;P16260;P18510;P21452;P32245;P33527;P34998;P36021;P41159;P41440;P46059;P55058;P98164;Q02643;Q03518;Q03519;Q12864;Q13286;Q13336;Q13555;Q15743;Q15849;Q16348;Q16849;Q5NUL3;Q6PCB7;Q71H61;Q86SU0;Q86UK0;Q86UQ4;Q8IWU4;Q8IY34;Q8N697;Q8TF71;Q8WUX1;Q8WWT9;Q92847;Q96F81;Q96NT5;Q99624;Q9BX95;Q9BZC7;…
GO:0019216	6	regulation of lipid metabolic process	1.29203	1.10046	0.0253244	0.0230126	0.0987779	0.774541	121	66	4657	3282	187	8126	4778	O14494;O15503;O43323;O43462;O75477;O75844;O94778;O95342;O95573;O95992;P01011;P01215;P01308;P01375;P01579;P02647;P02655;P02818;P05023;P05090;P08912;P08913;P09683;P10721;P13688;P15428;P17861;P19224;P19438;P21128;P21554;P22003;P22310;P22680;P22760;P22888;P23141;P28223;P28335;P30542;P31512;P33897;P35318;P35354;P35503;P37288;P41159;P41595;P42345;P45844;P48736;P50416;P51788;P57059;P61916;P80108;Q03135;…
GO:0043113	6	receptor clustering	2.01945	1.26182	0.00481373	0.00381492	0.099496	0.779096	23	8	4755	3340	31	8126	4778	A6NL88;O00468;O15146;O15258;O94933;P01833;P05107;P19397;P20701;P48167;P58400;P78352;P78509;Q13002;Q13477;Q7Z7J7;Q8N2Q7;Q8NFZ4;Q92796;Q96EY1;Q9BU40;Q9BYB0;Q9Y215
GO:0060761	5	negative regulation of response to cytokine stimulus	2.01945	1.26182	0.00481373	0.00381492	0.099496	0.779096	23	8	4755	3340	31	8126	4778	O75094;O94813;P02647;P08575;P18510;P27930;P39900;P40189;P55085;P56856;Q03135;Q14393;Q15848;Q16610;Q5T197;Q6IA17;Q7RTM1;Q969V5;Q96EY1;Q9BQI4;Q9NZC2;Q9UPY3;Q9Y6N7
GO:0062013	6	positive regulation of small molecule metabolic process	1.58208	1.17742	0.00941817	0.00799902	0.0998091	0.78083	45	20	4733	3328	65	8126	4778	P01270;P01308;P01375;P01579;P02647;P02655;P04201;P05067;P05112;P06213;P22680;P22888;P23141;P25105;P28223;P33897;P35318;P35354;P37288;P41586;P42345;P45844;P47900;P47901;P49768;P50416;P80108;Q12770;Q12772;Q15077;Q15848;Q16635;Q8N122;Q92604;Q92847;Q96JT2;Q99527;Q99572;Q9BZW8;Q9H172;Q9NP71;Q9NYP7;Q9NZC2;Q9UBJ2;Q9Y6R1
GO:0051047	6	positive regulation of secretion	1.29395	1.10099	0.025743	0.0233817	0.100799	0.787485	123	67	4655	3281	190	8126	4778	O00206;O00254;O14788;O14842;O15229;O15552;O15554;O43581;O43820;O60488;O95342;O95486;O95563;O95573;O95971;P00533;P00995;P01137;P01308;P01579;P01911;P02675;P02679;P02818;P03950;P04054;P05107;P05111;P05305;P06850;P08476;P09683;P10451;P11168;P11362;P13498;P13569;P14138;P14416;P17861;P18827;P20138;P20309;P20396;P21452;P21579;P21754;P22303;P24394;P25103;P25105;P28907;P29120;P29275;P30511;P30531;P30542;…
GO:0006656	8	phosphatidylcholine biosynthetic process	2.63279	1.34267	0.00313939	0.00233817	0.100891	0.787485	15	4	4763	3344	19	8126	4778	P02647;Q53GD3;Q6IAN0;Q6P1A2;Q6PCB7;Q86UL3;Q8IWA5;Q8N4M1;Q8NA29;Q8NCS7;Q8NF37;Q8WU67;Q8WUD6;Q8WWI5;Q9Y6K0
GO:0010803	7	regulation of tumor necrosis factor-mediated signaling pathway	2.63279	1.34267	0.00313939	0.00233817	0.100891	0.787485	15	4	4763	3344	19	8126	4778	P02647;P19438;P22894;P55085;P56856;P78536;Q13571;Q14393;Q15848;Q16394;Q86Z02;Q8TCT7;Q8TCT8;Q9BQI4;Q9UPY3
GO:0045860	10	positive regulation of protein kinase activity	1.38909	1.12879	0.0156969	0.013906	0.102686	0.794654	75	38	4703	3310	113	8126	4778	A6NI73;O00206;O00220;O14788;O43561;O95150;P00533;P01241;P01308;P01375;P01579;P01730;P02788;P03950;P04054;P04626;P05112;P05305;P06213;P07333;P07996;P08575;P08913;P10912;P11362;P13385;P14138;P16471;P17948;P18089;P18825;P20160;P20783;P21917;P32248;P32297;P36888;P40145;P41159;P41221;P41595;P42081;P48736;P49279;P54764;P54851;P58400;P61812;P78352;P78509;P78536;Q02297;Q02779;Q04912;Q13443;Q14393;Q15546;…
GO:0006636	10	unsaturated fatty acid biosynthetic process	2.22379	1.29254	0.00397656	0.00307654	0.102738	0.794654	19	6	4759	3342	25	8126	4778	A1L3X0;O00767;O15121;O60427;O95864;P05305;P23219;P24557;P35354;Q86SK9;Q8NCG7;Q9BW60;Q9GZR5;Q9H5J4;Q9HB03;Q9NP80;Q9NXB9;Q9NYP7;Q9Y5Q0
GO:0006766	4	vitamin metabolic process	1.65421	1.19348	0.0083717	0.00701452	0.10426	0.798777	40	17	4738	3331	57	8126	4778	O60494;O60779;O95497;P02774;P04798;P05186;P08684;P11166;P11169;P11362;P15328;P16260;P22310;P35503;P38435;P41440;P43251;P50993;P55058;P78329;P98164;Q6VVX0;Q8N0U8;Q8TAV3;Q96NT5;Q96RQ3;Q9BQB6;Q9BQT9;Q9BZV2;Q9HAB3;Q9HBI6;Q9HCS2;Q9NQ40;Q9NWF4;Q9UBK8;Q9UGH3;Q9UHC9;Q9UHI7;Q9Y289;Q9Y5Z9
GO:1904427	9	positive regulation of calcium ion transmembrane transport	1.65421	1.19348	0.0083717	0.00701452	0.10426	0.798777	40	17	4738	3331	57	8126	4778	O14625;O14983;O15303;O75323;P02778;P04054;P11836;P15391;P19634;P21728;P22888;P25116;P35414;P41586;P42858;P46663;P47992;P48995;P51575;P54289;P56373;P60201;Q03135;Q05586;Q07325;Q12797;Q13507;Q13563;Q15077;Q16611;Q6W5P4;Q86TL2;Q8WUJ3;Q93086;Q96GC9;Q96RI0;Q99527;Q99571;Q99572;Q9UBL9
GO:0002715	7	regulation of natural killer cell mediated immunity	1.8525	1.23302	0.00606949	0.00492247	0.106085	0.809192	29	11	4749	3337	40	8126	4778	O95256;O95727;O95971;P01137;P01889;P04439;P13688;P13747;P15151;P17693;P26715;P26718;P29459;P30511;P41159;P48594;P50453;Q12918;Q13241;Q15762;Q2HXU8;Q6H3X3;Q8NHL6;Q8TD07;Q8TDQ0;Q92692;Q96DU3;Q99706;Q9BY67
GO:0032649	9	regulation of type II interferon production	1.49095	1.15561	0.0110925	0.00959882	0.106295	0.810366	53	25	4725	3323	78	8126	4778	O00206;O95727;O95971;P01375;P01911;P04439;P04440;P05111;P06729;P07766;P08476;P14778;P17927;P21754;P23510;P26718;P29459;P32248;P41221;P41597;P42701;P47992;P49279;P55085;P60568;P78324;P78410;Q01638;Q01650;Q08722;Q13291;Q13467;Q13478;Q13571;Q14393;Q15762;Q5VWK5;Q6UXL0;Q8IU54;Q8NHJ6;Q8NHL6;Q8TDQ0;Q96DU3;Q96PD5;Q99665;Q9BQ51;Q9BXN2;Q9BZW8;Q9H7M9;Q9HC29;Q9NPF7;Q9NR97;Q9NZQ7
GO:0072657	5	protein localization to membrane	1.25278	1.08817	0.0316032	0.0290426	0.107303	0.816586	151	85	4627	3263	236	8126	4778	A6NL88;O00258;O00468;O14976;O15118;O15146;O15230;O15258;O15321;O60359;O60725;O75185;O75581;O75694;O75915;O94826;O94933;O94985;O95858;O95970;P00533;P01375;P01833;P02730;P04626;P05107;P0C7U3;P16157;P19397;P19438;P20701;P21145;P29317;P30542;P35613;P42658;P42857;P43005;P43307;P43308;P47900;P48167;P49069;P54709;P54851;P56589;P58400;P61026;P61619;P62079;P62955;P69849;P78352;P78509;Q03135;Q12879;Q13002;…
GO:0055078	5	sodium ion homeostasis	1.87295	1.23688	0.00502302	0.00406104	0.113186	0.843123	24	9	4754	3339	33	8126	4778	P05023;P13637;P19634;P25101;P32418;P37088;P43003;P50993;P51172;P54707;P54709;P54710;P55011;P55017;P57727;P78329;Q01118;Q02928;Q13621;Q13733;Q16394;Q86UD5;Q93063;Q9HCS2
GO:0032729	10	positive regulation of type II interferon production	1.63968	1.1905	0.00732524	0.00615309	0.114509	0.843123	35	15	4743	3333	50	8126	4778	O00206;O95727;O95971;P01375;P04439;P04440;P06729;P07766;P14778;P21754;P23510;P26718;P29459;P41221;P41597;P42701;P49279;P55085;P60568;P78410;Q01650;Q13291;Q13467;Q13478;Q15762;Q5VWK5;Q8IU54;Q8NHL6;Q8TDQ0;Q96DU3;Q99665;Q9BXN2;Q9BZW8;Q9NPF7;Q9NR97
GO:0042987	6	amyloid precursor protein catabolic process	2.80739	1.36057	0.00251151	0.00184593	0.117742	0.843123	12	3	4766	3345	15	8126	4778	O14672;P45844;P49768;P49810;P78536;Q13286;Q13443;Q8IZY2;Q8WW43;Q92542;Q96BI3;Q9NZ42
GO:1903115	5	regulation of actin filament-based movement	2.80739	1.36057	0.00251151	0.00184593	0.117742	0.843123	12	3	4766	3345	15	8126	4778	O14983;P30542;P36382;P50993;P52823;Q02487;Q03135;Q13936;Q14126;Q14524;Q8TD43;Q92736
GO:0045453	5	bone resorption	2.80739	1.36057	0.00251151	0.00184593	0.117742	0.843123	12	3	4766	3345	15	8126	4778	O14773;O14788;P01270;P10997;P13232;P13686;Q13488;Q14623;Q16394;Q9NPH5;Q9UBB6;Q9Y2T6
GO:0019432	8	triglyceride biosynthetic process	2.80739	1.36057	0.00251151	0.00184593	0.117742	0.843123	12	3	4766	3345	15	8126	4778	O75907;P33121;Q3SYC2;Q53EU6;Q6ZNB7;Q86UL3;Q86VF5;Q92604;Q96MH6;Q96PD6;Q96PD7;Q9NST1
GO:0002486	7	antigen processing and presentation of endogenous peptide antigen via MHC class I via ER pathway, TAP-independent	2.80739	1.36057	0.00251151	0.00184593	0.117742	0.843123	12	3	4766	3345	15	8126	4778	P01889;P04439;P10321;P13747;P17693;P30511;Q5VY80;Q6H3X3;Q8TD07;Q9BZM4;Q9BZM5;Q9BZM6
GO:0003352	6	regulation of cilium movement	2.80739	1.36057	0.00251151	0.00184593	0.117742	0.843123	12	3	4766	3345	15	8126	4778	O95925;P04279;P21452;P25103;P29371;P51684;Q02383;Q86UU9;Q8NEC5;Q96DT5;Q9BY14;Q9H2U9
GO:0086065	3	cell communication involved in cardiac conduction	2.80739	1.36057	0.00251151	0.00184593	0.117742	0.843123	12	3	4766	3345	15	8126	4778	O14958;O43497;P05023;P13637;P32418;P36382;P36383;P50993;P78310;Q13936;Q14524;Q92736
GO:0050965	6	detection of temperature stimulus involved in sensory perception of pain	2.80739	1.36057	0.00251151	0.00184593	0.117742	0.843123	12	3	4766	3345	15	8126	4778	P04629;P21964;P28223;P30542;P54762;P61073;Q15858;Q5XXA6;Q86UU9;Q9UHC3;Q9UI33;Q9Y5R2
GO:0007158	4	neuron cell-cell adhesion	2.80739	1.36057	0.00251151	0.00184593	0.117742	0.843123	12	3	4766	3345	15	8126	4778	O14525;O15394;P58400;P58401;Q8IWV2;Q8N0W4;Q8N2Q7;Q8NFZ3;Q8NFZ4;Q9NZ94;Q9NZG7;Q9Y4C0
GO:0043534	5	blood vessel endothelial cell migration	2.24645	1.29578	0.00334868	0.0025843	0.122926	0.843123	16	5	4762	3343	21	8126	4778	O14786;O94813;P02647;P05556;P13385;P41134;P52799;P54760;P54851;P80108;Q13286;Q16678;Q5JRA6;Q8WTV0;Q96IZ2;Q9Y6N7
GO:1904407	6	positive regulation of nitric oxide metabolic process	2.24645	1.29578	0.00334868	0.0025843	0.122926	0.843123	16	5	4762	3343	21	8126	4778	O00206;P01375;P01579;P05305;P06213;P10909;P16671;P26718;P35354;P35372;P42338;Q13563;Q96A25;Q99571;Q9BXN2;Q9Y2C9
GO:1903725	7	regulation of phospholipid metabolic process	2.24645	1.29578	0.00334868	0.0025843	0.122926	0.843123	16	5	4762	3343	21	8126	4778	O95573;P02655;P08912;P17861;P28223;P28335;P41595;Q16635;Q6PCB7;Q8IZF2;Q8NA29;Q8NF37;Q8WTV0;Q96DA6;Q99758;Q9BZC7
GO:0071404	5	cellular response to low-density lipoprotein particle stimulus	2.24645	1.29578	0.00334868	0.0025843	0.122926	0.843123	16	5	4762	3343	21	8126	4778	O00206;O15118;O95477;P01137;P05107;P05556;P16671;P21926;P23141;P41180;Q12772;Q5JRA6;Q96IZ2;Q9NSA1;Q9NZC2;Q9Y2C9
GO:0045762	6	positive regulation of adenylate cyclase activity	2.24645	1.29578	0.00334868	0.0025843	0.122926	0.843123	16	5	4762	3343	21	8126	4778	P0DMS8;P0DMS9;P21359;P21728;P22888;P25101;P29275;P30518;P30988;P34998;P43220;P48546;Q01668;Q13936;Q96D31;Q96G91
GO:0031281	5	positive regulation of cyclase activity	2.24645	1.29578	0.00334868	0.0025843	0.122926	0.843123	16	5	4762	3343	21	8126	4778	P0DMS8;P0DMS9;P21359;P21728;P22888;P25101;P29275;P30518;P30988;P34998;P43220;P48546;Q01668;Q13936;Q96D31;Q96G91
GO:0055094	4	response to lipoprotein particle	2.24645	1.29578	0.00334868	0.0025843	0.122926	0.843123	16	5	4762	3343	21	8126	4778	O00206;O15118;O95477;P01137;P05107;P05556;P16671;P21926;P23141;P41180;Q12772;Q5JRA6;Q96IZ2;Q9NSA1;Q9NZC2;Q9Y2C9
GO:0006833	5	water transport	2.24645	1.29578	0.00334868	0.0025843	0.122926	0.843123	16	5	4762	3343	21	8126	4778	A0A075B734;O14520;O43315;O60931;O94778;P13569;P13866;P41181;P55064;P55087;Q12891;Q13520;Q8NBQ7;Q92482;Q92819;Q96PS8
GO:0001676	9	long-chain fatty acid metabolic process	1.49429	1.15648	0.0106739	0.00922963	0.125043	0.843123	51	24	4727	3324	75	8126	4778	O00519;O14880;O14975;O60427;O60488;O95573;O95864;P04798;P05177;P08684;P10632;P23219;P24557;P28288;P33121;P33897;P35354;P50416;P51589;P60201;P78329;Q02928;Q08477;Q16678;Q58HT5;Q5FVE4;Q5K4L6;Q5TCH4;Q6GMR7;Q6PCB7;Q7Z449;Q86W10;Q8NCG7;Q96IZ2;Q96SQ9;Q9BW60;Q9H5J4;Q9H7Z7;Q9H845;Q9HB03;Q9HBI6;Q9HCS2;Q9NP80;Q9NST1;Q9NVV5;Q9NXB9;Q9NYP7;Q9UJ83;Q9ULC5;Q9Y2P4;Q9Y2P5
GO:0006637	7	acyl-CoA metabolic process	1.67531	1.19823	0.00648807	0.00541472	0.12629	0.843123	31	13	4747	3335	44	8126	4778	A1L3X0;B0YJ81;O14975;O60488;O75907;O95563;O95573;P08559;P10515;P33121;P33897;P50897;Q03426;Q53GQ0;Q5FVE4;Q6Y1H2;Q86UL3;Q8N6M3;Q8WVX9;Q96K12;Q96PD7;Q9BW60;Q9GZR5;Q9H5J4;Q9HB03;Q9NR19;Q9NUB1;Q9NXB9;Q9NYP7;Q9NZ01;Q9ULC5
GO:0007029	5	endoplasmic reticulum organization	1.67531	1.19823	0.00648807	0.00541472	0.12629	0.843123	31	13	4747	3335	44	8126	4778	O14657;O14976;O95197;P49257;P57088;P61026;P61619;Q13698;Q15041;Q16799;Q5JRA6;Q5T4F4;Q6DD88;Q6NUK4;Q86VR2;Q8N5M9;Q8NC44;Q8NFR3;Q8NHH9;Q8WVE7;Q8WXF7;Q96HR9;Q9C0E8;Q9H6H4;Q9H6L5;Q9H902;Q9NQC3;Q9NVV0;Q9NXE4;Q9NZJ5;Q9Y3R5
GO:0035383	4	thioester metabolic process	1.67531	1.19823	0.00648807	0.00541472	0.12629	0.843123	31	13	4747	3335	44	8126	4778	A1L3X0;B0YJ81;O14975;O60488;O75907;O95563;O95573;P08559;P10515;P33121;P33897;P50897;Q03426;Q53GQ0;Q5FVE4;Q6Y1H2;Q86UL3;Q8N6M3;Q8WVX9;Q96K12;Q96PD7;Q9BW60;Q9GZR5;Q9H5J4;Q9HB03;Q9NR19;Q9NUB1;Q9NXB9;Q9NYP7;Q9NZ01;Q9ULC5
GO:0070887	3	cellular response to chemical stimulus	1.14197	1.04996	0.0803684	0.0765444	0.127048	0.843123	384	238	4394	3110	622	8126	4778	A8K7I4;O00206;O00555;O00623;O14521;O14625;O14649;O14958;O15118;O15229;O15354;O15399;O15503;O15552;O43306;O43315;O43464;O43525;O43613;O43614;O43914;O43927;O60266;O60343;O60477;O60741;O60883;O75094;O75581;O75762;O75915;O94759;O94778;O94813;O95069;O95180;O95256;O95259;O95452;O95477;O95622;O95751;O95831;O95832;P00533;P00995;P01137;P01210;P01375;P01588;P02462;P02675;P02775;P02778;P02787;P02818;P04054;…
GO:0007626	3	locomotory behavior	1.38623	1.12819	0.0140226	0.0124292	0.127922	0.843123	67	34	4711	3314	101	8126	4778	O00533;O14525;O15118;O15303;O15399;O43464;O60931;O75844;O75973;O95622;P01210;P05067;P06850;P07686;P10253;P14416;P20396;P21728;P21917;P23415;P25929;P27487;P28335;P32297;P35462;P35498;P39905;P40145;P41145;P41594;P43005;P48167;P49146;P50897;P50993;P51790;P54764;P78352;P78509;Q01959;Q04656;Q05940;Q12860;Q15768;Q5H8A3;Q6U841;Q7Z3B1;Q86UE6;Q8NFZ4;Q8TDD5;Q92562;Q92574;Q96JI7;Q9BZC7;Q9GZN0;Q9H251;Q9H5Y7;…
GO:0034767	7	positive regulation of monoatomic ion transmembrane transport	1.38623	1.12819	0.0140226	0.0124292	0.127922	0.843123	67	34	4711	3314	101	8126	4778	O14625;O14983;O15303;O15554;O43603;O75323;P01160;P01579;P02778;P04054;P05305;P08183;P11836;P13500;P13569;P14138;P15391;P19634;P21728;P21917;P22888;P25101;P25116;P25774;P29323;P35414;P41145;P41586;P41597;P42858;P46663;P47992;P48547;P48995;P51575;P51787;P54289;P54709;P54710;P56373;P60201;Q03135;Q05586;Q07325;Q12797;Q13507;Q13563;Q15077;Q16611;Q2I0M4;Q4KMQ2;Q6P4H8;Q6W5P4;Q86TL2;Q8N7C0;Q8WUJ3;Q93086;…
GO:0051668	3	localization within membrane	1.22139	1.07819	0.0351612	0.0326114	0.128009	0.843123	168	97	4610	3251	265	8126	4778	A6NL88;O00258;O00468;O14976;O15118;O15146;O15230;O15258;O15321;O43561;O60359;O60725;O75185;O75581;O75694;O75915;O94826;O94933;O94985;O95858;O95970;P00533;P01375;P01833;P02730;P04626;P05107;P06729;P08575;P0C7U3;P16157;P19397;P19438;P20701;P21145;P29317;P30542;P35613;P42658;P42857;P43005;P43307;P43308;P47900;P48167;P49069;P54709;P54851;P55290;P56589;P58400;P61026;P61619;P62079;P62955;P69849;P78352;…
GO:0002761	8	regulation of myeloid leukocyte differentiation	1.46251	1.14853	0.0108832	0.00947576	0.130815	0.843123	52	25	4726	3323	77	8126	4778	O00206;O14788;O43914;O60478;O75022;O95633;P01137;P01375;P01579;P01730;P01911;P02747;P02788;P02818;P05111;P05112;P05113;P06400;P08476;P10997;P13688;P15018;P21359;P21583;P32246;P34910;P42345;P56856;Q00534;Q04721;Q15743;Q15848;Q16566;Q5VWK5;Q86UD5;Q8N122;Q8N6Y2;Q8NBL3;Q8NHJ6;Q8NHL6;Q969H0;Q96N19;Q9BR26;Q9BRX8;Q9BT67;Q9H295;Q9NPF7;Q9NYY1;Q9NZC2;Q9UKV3;Q9Y2T6;Q9Y6Q6
GO:0050796	9	regulation of insulin secretion	1.40653	1.13381	0.0125576	0.0110756	0.132921	0.843123	60	30	4718	3318	90	8126	4778	O00254;O14842;O15552;O43581;O60488;O95563;O95622;P01375;P01579;P01911;P06850;P08913;P10645;P11168;P13569;P14416;P18825;P20309;P20396;P21554;P22460;P28907;P40145;P41159;P41180;P48546;P49286;P50416;P52803;P53985;P54756;P55085;P78426;P80108;Q09428;Q13488;Q14643;Q14721;Q15743;Q16836;Q5XXA6;Q6J4K2;Q86UD5;Q86UK0;Q8IWT6;Q8IWU4;Q8N5M9;Q8NBJ9;Q8NE86;Q8NFZ4;Q8TD43;Q92847;Q969E3;Q96BQ1;Q96D31;Q99527;Q9H936;…
GO:1902652	5	secondary alcohol metabolic process	1.40653	1.13381	0.0125576	0.0110756	0.132921	0.843123	60	30	4718	3318	90	8126	4778	O15118;O15503;O43462;O60494;O75477;O75845;O75881;O75908;O76062;O95477;O95992;P02647;P04035;P05067;P05112;P05177;P08684;P11362;P13569;P14324;P17405;P22310;P22680;P22830;P23141;P27169;P35503;P35610;P41159;P45844;P48357;P56937;P61916;P98155;Q03426;Q12770;Q12772;Q13790;Q14162;Q14534;Q14703;Q14739;Q14849;Q15800;Q16850;Q6VVX0;Q8IY26;Q8NBP7;Q8WTV0;Q8WUA8;Q8WWZ7;Q9H2C2;Q9NWW5;Q9NYL5;Q9P2K9;Q9UBM7;Q9UBY8;…
GO:0033674	9	positive regulation of kinase activity	1.33859	1.11475	0.0163248	0.0146444	0.13464	0.843123	78	41	4700	3307	119	8126	4778	A6NI73;O00206;O00220;O14788;O43561;O95150;P00533;P01241;P01308;P01375;P01579;P01730;P01911;P02788;P03950;P04054;P04626;P05112;P05305;P06213;P07333;P07996;P08575;P08913;P10912;P11362;P13385;P14138;P16471;P17948;P18089;P18825;P20160;P20783;P21917;P32248;P32297;P36888;P40145;P41159;P41221;P41595;P42081;P48736;P49279;P54764;P54851;P58400;P61812;P78352;P78509;P78536;Q02297;Q02779;Q04912;Q13443;Q14393;…
GO:0016126	7	sterol biosynthetic process	1.93124	1.24719	0.00460444	0.00369185	0.136394	0.843123	22	8	4756	3340	30	8126	4778	O15503;O75845;O76062;O95992;P02647;P04035;P13569;P14324;P23141;P56937;Q03426;Q14534;Q14739;Q15800;Q16850;Q8IY26;Q96IV6;Q9H2C2;Q9UBM7;Q9UHC9;Q9UHQ9;Q9Y5U4
GO:0010960	5	magnesium ion homeostasis	3.15727	1.39149	0.00188363	0.00135368	0.1388	0.843123	9	2	4769	3346	11	8126	4778	P01270;P14138;P23276;P51811;Q09470;Q12767;Q8IVJ1;Q9H8M5;Q9NRU3
GO:0035235	7	ionotropic glutamate receptor signaling pathway	3.15727	1.39149	0.00188363	0.00135368	0.1388	0.843123	9	2	4769	3346	11	8126	4778	O15399;P05067;P42262;P60201;Q05586;Q12879;Q13224;Q13286;Q8TCU5
GO:2001204	7	regulation of osteoclast development	3.15727	1.39149	0.00188363	0.00135368	0.1388	0.843123	9	2	4769	3346	11	8126	4778	O14788;O43914;P02788;P56856;Q04721;Q15743;Q86UD5;Q8NHL6;Q969H0
GO:0021554	5	optic nerve development	3.15727	1.39149	0.00188363	0.00135368	0.1388	0.843123	9	2	4769	3346	11	8126	4778	P22001;P48547;Q09470;Q13488;Q16394;Q92633;Q96PR1;Q9H061;Q9UQD0
GO:0002827	8	positive regulation of T-helper 1 type immune response	3.15727	1.39149	0.00188363	0.00135368	0.1388	0.843123	9	2	4769	3346	11	8126	4778	P14778;P41597;P42701;P47992;P49279;Q13291;Q13478;Q5VWK5;Q9NPF7
GO:0071071	8	regulation of phospholipid biosynthetic process	3.15727	1.39149	0.00188363	0.00135368	0.1388	0.843123	9	2	4769	3346	11	8126	4778	O95573;P17861;P28223;P28335;P41595;Q6PCB7;Q8IZF2;Q8NF37;Q9BZC7
GO:0097267	11	omega-hydroxylase P450 pathway	3.15727	1.39149	0.00188363	0.00135368	0.1388	0.843123	9	2	4769	3346	11	8126	4778	P04798;P05177;P10632;P78329;Q02928;Q08477;Q16678;Q7Z449;Q9HBI6
GO:0048521	5	negative regulation of behavior	3.15727	1.39149	0.00188363	0.00135368	0.1388	0.843123	9	2	4769	3346	11	8126	4778	P01308;P06850;P14416;P30542;P32245;Q6W5P4;Q92847;Q9HD89;Q9UBU3
GO:0016024	8	CDP-diacylglycerol biosynthetic process	3.15727	1.39149	0.00188363	0.00135368	0.1388	0.843123	9	2	4769	3346	11	8126	4778	O95674;Q53EU6;Q6UWP7;Q86UL3;Q92903;Q99943;Q9NRZ5;Q9NRZ7;Q9NUQ2
GO:0046341	7	CDP-diacylglycerol metabolic process	3.15727	1.39149	0.00188363	0.00135368	0.1388	0.843123	9	2	4769	3346	11	8126	4778	O95674;Q53EU6;Q6UWP7;Q86UL3;Q92903;Q99943;Q9NRZ5;Q9NRZ7;Q9NUQ2
GO:0002507	2	tolerance induction	3.15727	1.39149	0.00188363	0.00135368	0.1388	0.843123	9	2	4769	3346	11	8126	4778	P01137;P07766;P13747;P17693;P51679;Q8NHJ6;Q8TDQ0;Q9H6D3;Q9Y6W8
GO:0098868	4	bone growth	3.15727	1.39149	0.00188363	0.00135368	0.1388	0.843123	9	2	4769	3346	11	8126	4778	P21802;P22607;P41159;P48357;P61366;Q16394;Q16610;Q16832;Q8WUA8
GO:0050912	5	detection of chemical stimulus involved in sensory perception of taste	1.72402	1.2084	0.0056509	0.00467635	0.138863	0.843123	27	11	4751	3337	38	8126	4778	A8MTJ3;P01833;P12273;P23280;P59533;P59534;P59535;P59537;P59538;P59540;P59541;P59544;Q7RTX0;Q7Z443;Q8TE23;Q9NYV7;Q9NYV8;Q9NYV9;Q9NYW0;Q9NYW1;Q9NYW2;Q9NYW3;Q9NYW4;Q9NYW5;Q9NYW6;Q9NYW7;Q9P0L9
GO:0071371	5	cellular response to gonadotropin stimulus	3.50881	1.41726	0.00209293	0.00147674	0.139199	0.843123	10	2	4768	3346	12	8126	4778	P05305;P08476;P22888;P23945;P25101;P29322;P46531;P52803;Q16678;Q92911
GO:0051491	9	positive regulation of filopodium assembly	3.50881	1.41726	0.00209293	0.00147674	0.139199	0.843123	10	2	4768	3346	12	8126	4778	O00468;O14786;P32248;P36897;P51674;Q32ZL2;Q5JSL3;Q8N2Q7;Q9NT68;Q9UKZ4
GO:0035988	3	chondrocyte proliferation	3.50881	1.41726	0.00209293	0.00147674	0.139199	0.843123	10	2	4768	3346	12	8126	4778	P20594;P22607;P29279;P49747;P50443;P52823;Q14623;Q16394;Q16832;Q8IVN3
GO:0010919	8	regulation of inositol phosphate biosynthetic process	3.50881	1.41726	0.00209293	0.00147674	0.139199	0.843123	10	2	4768	3346	12	8126	4778	P01270;P04201;P22888;P25105;P41586;P47900;P47901;Q15077;Q99527;Q9BZW8
GO:0050910	6	detection of mechanical stimulus involved in sensory perception of sound	3.50881	1.41726	0.00209293	0.00147674	0.139199	0.843123	10	2	4768	3346	12	8126	4778	P10721;P12107;P51787;Q7RTU9;Q8TAF8;Q8TDI7;Q8TDI8;Q8WXG9;Q9GZZ6;Q9UGM1
GO:0140042	7	lipid droplet formation	3.50881	1.41726	0.00209293	0.00147674	0.139199	0.843123	10	2	4768	3346	12	8126	4778	A5D6W6;K7EJ46;O95674;Q14534;Q63HN8;Q8N6M3;Q92903;Q96B96;Q96G97;Q9Y679
GO:0002839	7	positive regulation of immune response to tumor cell	3.50881	1.41726	0.00209293	0.00147674	0.139199	0.843123	10	2	4768	3346	12	8126	4778	O95727;O95971;P01911;P04196;P15151;P29459;P79483;Q15762;Q92692;Q9Y226
GO:0001977	5	renal system process involved in regulation of blood volume	3.50881	1.41726	0.00209293	0.00147674	0.139199	0.843123	10	2	4768	3346	12	8126	4778	P25116;P30542;P36382;P54851;P55085;P78329;Q02928;Q14393;Q16827;Q9HCS2
GO:0060732	9	positive regulation of inositol phosphate biosynthetic process	3.50881	1.41726	0.00209293	0.00147674	0.139199	0.843123	10	2	4768	3346	12	8126	4778	P01270;P04201;P22888;P25105;P41586;P47900;P47901;Q15077;Q99527;Q9BZW8
GO:0015867	9	ATP transport	3.50881	1.41726	0.00209293	0.00147674	0.139199	0.843123	10	2	4768	3346	12	8126	4778	O43808;O95255;P17927;Q08722;Q6KCM7;Q8IU99;Q96RD7;Q9BYT1;Q9HA72;Q9HCJ1
GO:0002836	6	positive regulation of response to tumor cell	3.50881	1.41726	0.00209293	0.00147674	0.139199	0.843123	10	2	4768	3346	12	8126	4778	O95727;O95971;P01911;P04196;P15151;P29459;P79483;Q15762;Q92692;Q9Y226
GO:1904292	10	regulation of ERAD pathway	3.50881	1.41726	0.00209293	0.00147674	0.139199	0.843123	10	2	4768	3346	12	8126	4778	O76024;P17861;Q03135;Q15011;Q4ZIN3;Q5M7Z0;Q8NBQ7;Q96EX2;Q96GF1;Q9H3N1
GO:1900747	7	negative regulation of vascular endothelial growth factor signaling pathway	3.50881	1.41726	0.00209293	0.00147674	0.139199	0.843123	10	2	4768	3346	12	8126	4778	O43597;P04196;P07585;P29459;P42338;P47989;Q5VWQ8;Q8NFZ8;Q96PE1;Q9H2E6
GO:0032370	6	positive regulation of lipid transport	1.56184	1.1729	0.0083717	0.00713758	0.140359	0.843123	40	18	4738	3330	58	8126	4778	O14788;O94911;O95477;P02647;P05305;P06850;P10451;P21439;P23141;P27169;P31391;P33121;P45844;P47211;P47901;P48023;P55058;P78329;Q02928;Q03135;Q13635;Q15848;Q6P1A2;Q86UK0;Q86UQ4;Q8IZY2;Q8WWZ7;Q99571;Q99572;Q99758;Q9H172;Q9HD89;Q9NTI2;Q9NV96;Q9NZC2;Q9UBU3;Q9ULC5;Q9ULC8;Q9Y2Q0;Q9Y6Q6
GO:0032365	5	intracellular lipid transport	2.1063	1.27553	0.00376727	0.00295348	0.144952	0.843123	18	6	4760	3342	24	8126	4778	O15118;O43581;O43772;O95477;P28288;P33897;P45844;P50416;P61916;Q5BJD5;Q8IYS0;Q8N1B4;Q8NHX9;Q92523;Q96JX3;Q9BX95;Q9H2C2;Q9UBJ2
GO:0002483	4	antigen processing and presentation of endogenous peptide antigen	2.1063	1.27553	0.00376727	0.00295348	0.144952	0.843123	18	6	4760	3342	24	8126	4778	O15533;P01889;P01911;P04439;P10321;P13747;P17693;P30511;P61769;Q03518;Q03519;Q5VY80;Q6H3X3;Q6P179;Q8TD07;Q9BZM4;Q9BZM5;Q9BZM6
GO:0051051	5	negative regulation of transport	1.23307	1.08227	0.029301	0.0270736	0.145182	0.843123	140	80	4638	3268	220	8126	4778	O14958;O15503;O15552;O43300;O60343;O60488;O60840;O75110;O75387;O75915;O95925;P00995;P01133;P01137;P01308;P01375;P01588;P02655;P04035;P04279;P05090;P05111;P05305;P06756;P06850;P07093;P07996;P08476;P08913;P09683;P10645;P12821;P13688;P13725;P14416;P15018;P16671;P18089;P18825;P19438;P20396;P21359;P21452;P21554;P21860;P21917;P23276;P25116;P28222;P28223;P29323;P29459;P30405;P30511;P30542;P34998;P35354;…
GO:0006629	4	lipid metabolic process	1.12332	1.0432	0.0939724	0.0900812	0.145467	0.843123	449	283	4329	3065	732	8126	4778	A1A5B4;A1L3X0;A2RUU4;A5D6W6;A5PLL7;A6NCL2;A6NFX1;A6NH21;B0YJ81;O00270;O00329;O00519;O00562;O00748;O00767;O14494;O14495;O14735;O14773;O14880;O14975;O15118;O15121;O15269;O15466;O15503;O43426;O43462;O43464;O43520;O43603;O43688;O43808;O43825;O60427;O60488;O60494;O60512;O60906;O75310;O75477;O75747;O75752;O75795;O75845;O75881;O75907;O75908;O76062;O94777;O94911;O95180;O95342;O95427;O95477;O95573;O95674;…
GO:0070201	6	regulation of establishment of protein localization	1.21954	1.07782	0.0322311	0.029904	0.145916	0.843123	154	89	4624	3259	243	8126	4778	O00206;O00254;O14842;O15243;O15503;O15552;O15554;O43464;O43581;O60488;O94766;O94826;O95486;O95563;O95573;O95622;P00533;P01137;P01308;P01375;P01579;P01911;P02675;P02679;P03950;P04035;P04054;P04626;P05090;P05107;P06850;P07339;P08913;P10645;P11168;P13569;P14416;P16671;P17861;P18825;P20138;P20309;P20396;P21359;P21554;P21917;P22303;P22460;P25116;P27105;P28907;P29120;P29459;P35354;P35372;P35462;P35613;…
GO:1905954	5	positive regulation of lipid localization	1.46705	1.14978	0.010046	0.00873739	0.146495	0.843123	48	23	4730	3325	71	8126	4778	A5D6W6;O14788;O94911;O95477;P02647;P05305;P06850;P06858;P10451;P16671;P21439;P21757;P23141;P27169;P31391;P33121;P45844;P47211;P47901;P48023;P55058;P78329;Q02928;Q03135;Q12772;Q13635;Q15848;Q6P1A2;Q86UK0;Q86UQ4;Q8IZY2;Q8N6M3;Q8TAG5;Q8WTV0;Q8WWZ7;Q99571;Q99572;Q99758;Q9H172;Q9HD89;Q9NTI2;Q9NV96;Q9NZC2;Q9UBU3;Q9ULC5;Q9ULC8;Q9Y2Q0;Q9Y6Q6
GO:0050905	4	neuromuscular process	1.51649	1.16215	0.008581	0.00738371	0.14825	0.843123	41	19	4737	3329	60	8126	4778	O14773;O15399;O75592;O75844;O95622;P01210;P02708;P05067;P07686;P10253;P17900;P20594;P21964;P23415;P25101;P35462;P35498;P42345;P43003;P48167;P49747;P78352;P78357;Q07001;Q09428;Q09470;Q12879;Q13286;Q14203;Q14643;Q7Z6L0;Q8N490;Q8NFZ4;Q9BYB0;Q9GZN0;Q9H5K3;Q9H5Y7;Q9NTI2;Q9UBY8;Q9UDV6;Q9UPW5
GO:0055071	5	manganese ion homeostasis	inf	1.70071	0.00083717	0.000492247	0.148254	0.843123	4	0	4774	3348	4	8126	4778	P98194;Q15043;Q6XR72;Q9C0K1
GO:0060012	9	synaptic transmission, glycinergic	inf	1.70071	0.00083717	0.000492247	0.148254	0.843123	4	0	4774	3348	4	8126	4778	P23415;P48067;P48167;Q9Y345
GO:1904970	5	brush border assembly	inf	1.70071	0.00083717	0.000492247	0.148254	0.843123	4	0	4774	3348	4	8126	4778	O60931;Q6UXZ0;Q9BYE9;Q9HBB8
GO:0033031	8	positive regulation of neutrophil apoptotic process	inf	1.70071	0.00083717	0.000492247	0.148254	0.843123	4	0	4774	3348	4	8126	4778	O00329;P24071;P42338;Q8TDS4
GO:0070426	10	positive regulation of nucleotide-binding domain, leucine rich repeat containing receptor signaling pathway	inf	1.70071	0.00083717	0.000492247	0.148254	0.843123	4	0	4774	3348	4	8126	4778	O00206;Q8IY34;Q8N697;Q9BY10
GO:0097112	8	gamma-aminobutyric acid receptor clustering	inf	1.70071	0.00083717	0.000492247	0.148254	0.843123	4	0	4774	3348	4	8126	4778	A6NL88;P48167;P58400;Q7Z7J7
GO:2001187	10	positive regulation of CD8-positive, alpha-beta T cell activation	inf	1.70071	0.00083717	0.000492247	0.148254	0.843123	4	0	4774	3348	4	8126	4778	P04439;P13747;P47992;Q8NHJ6
GO:1904273	9	L-alanine import across plasma membrane	inf	1.70071	0.00083717	0.000492247	0.148254	0.843123	4	0	4774	3348	4	8126	4778	P08195;P43007;Q969I6;Q9UHI5
GO:0061590	10	calcium activated phosphatidylcholine scrambling	inf	1.70071	0.00083717	0.000492247	0.148254	0.843123	4	0	4774	3348	4	8126	4778	A1A5B4;Q32M45;Q4KMQ2;Q9BYT9
GO:0034137	9	positive regulation of toll-like receptor 2 signaling pathway	inf	1.70071	0.00083717	0.000492247	0.148254	0.843123	4	0	4774	3348	4	8126	4778	P13498;P55085;Q15399;Q9Y4C4
GO:0002580	5	regulation of antigen processing and presentation of peptide or polysaccharide antigen via MHC class II	inf	1.70071	0.00083717	0.000492247	0.148254	0.843123	4	0	4774	3348	4	8126	4778	P06340;P07996;P13765;Q9NZC2
GO:0032218	5	riboflavin transport	inf	1.70071	0.00083717	0.000492247	0.148254	0.843123	4	0	4774	3348	4	8126	4778	Q9HAB3;Q9NQ40;Q9NWF4;Q9UNQ0
GO:0061099	11	negative regulation of protein tyrosine kinase activity	inf	1.70071	0.00083717	0.000492247	0.148254	0.843123	4	0	4774	3348	4	8126	4778	Q03135;Q12891;Q8NFJ5;Q8NHJ6
GO:0008582	7	regulation of synaptic assembly at neuromuscular junction	inf	1.70071	0.00083717	0.000492247	0.148254	0.843123	4	0	4774	3348	4	8126	4778	O00468;O15146;O75592;Q9Y215
GO:2001027	8	negative regulation of endothelial cell chemotaxis	inf	1.70071	0.00083717	0.000492247	0.148254	0.843123	4	0	4774	3348	4	8126	4778	O43927;P04196;P07996;P46531
GO:0020027	5	hemoglobin metabolic process	inf	1.70071	0.00083717	0.000492247	0.148254	0.843123	4	0	4774	3348	4	8126	4778	P01588;P02790;P05111;P08476
GO:0045628	13	regulation of T-helper 2 cell differentiation	inf	1.70071	0.00083717	0.000492247	0.148254	0.843123	4	0	4774	3348	4	8126	4778	P23510;P24394;P42081;Q96P20
GO:0015881	7	creatine transmembrane transport	inf	1.70071	0.00083717	0.000492247	0.148254	0.843123	4	0	4774	3348	4	8126	4778	P48029;Q6ZSM3;Q7RTY1;Q9NSD5
GO:0015860	8	purine nucleoside transmembrane transport	inf	1.70071	0.00083717	0.000492247	0.148254	0.843123	4	0	4774	3348	4	8126	4778	O43868;Q14542;Q99808;Q9HAS3
GO:0071585	3	detoxification of cadmium ion	inf	1.70071	0.00083717	0.000492247	0.148254	0.843123	4	0	4774	3348	4	8126	4778	P49279;Q9C0K1;Q9NP58;Q9Y6M5
GO:0070634	5	transepithelial ammonium transport	inf	1.70071	0.00083717	0.000492247	0.148254	0.843123	4	0	4774	3348	4	8126	4778	P55011;Q6AI14;Q9H310;Q9UBD6
GO:0042321	7	negative regulation of circadian sleep/wake cycle, sleep	inf	1.70071	0.00083717	0.000492247	0.148254	0.843123	4	0	4774	3348	4	8126	4778	P06850;P14416;P30542;Q9UBU3
GO:0042118	3	endothelial cell activation	inf	1.70071	0.00083717	0.000492247	0.148254	0.843123	4	0	4774	3348	4	8126	4778	P02778;P36897;Q8N8U9;Q99571
GO:1903830	8	magnesium ion transmembrane transport	inf	1.70071	0.00083717	0.000492247	0.148254	0.843123	4	0	4774	3348	4	8126	4778	Q12767;Q8IVJ1;Q96GZ6;Q9HD23
GO:0072010	7	glomerular epithelium development	inf	1.70071	0.00083717	0.000492247	0.148254	0.843123	4	0	4774	3348	4	8126	4778	P05305;P16284;P25101;P28906
GO:0051582	7	positive regulation of neurotransmitter uptake	inf	1.70071	0.00083717	0.000492247	0.148254	0.843123	4	0	4774	3348	4	8126	4778	P05556;P14416;P21917;Q8NDX2
GO:0071640	10	regulation of macrophage inflammatory protein 1 alpha production	inf	1.70071	0.00083717	0.000492247	0.148254	0.843123	4	0	4774	3348	4	8126	4778	P78324;Q8IZK6;Q9HBA0;Q9NZC2
GO:0003215	5	cardiac right ventricle morphogenesis	inf	1.70071	0.00083717	0.000492247	0.148254	0.843123	4	0	4774	3348	4	8126	4778	P36894;P61812;P78504;Q99985
GO:0015798	5	myo-inositol transport	inf	1.70071	0.00083717	0.000492247	0.148254	0.843123	4	0	4774	3348	4	8126	4778	P13866;P53794;Q8WWX8;Q96QE2
GO:0060354	5	negative regulation of cell adhesion molecule production	inf	1.70071	0.00083717	0.000492247	0.148254	0.843123	4	0	4774	3348	4	8126	4778	P02647;P10145;P46531;Q99466
GO:0090324	9	negative regulation of oxidative phosphorylation	inf	1.70071	0.00083717	0.000492247	0.148254	0.843123	4	0	4774	3348	4	8126	4778	P01375;P30405;Q9NP71;Q9Y5T4
GO:0086046	7	membrane depolarization during SA node cell action potential	inf	1.70071	0.00083717	0.000492247	0.148254	0.843123	4	0	4774	3348	4	8126	4778	O43497;Q01668;Q14524;Q9Y3Q4
GO:0010025	7	wax biosynthetic process	inf	1.70071	0.00083717	0.000492247	0.148254	0.843123	4	0	4774	3348	4	8126	4778	Q58HT5;Q6E213;Q8WVX9;Q96K12
GO:0018200	7	peptidyl-glutamic acid modification	inf	1.70071	0.00083717	0.000492247	0.148254	0.843123	4	0	4774	3348	4	8126	4778	Q04609;Q8N0U8;Q9BQB6;Q9UPW5
GO:0060666	6	dichotomous subdivision of terminal units involved in salivary gland branching	inf	1.70071	0.00083717	0.000492247	0.148254	0.843123	4	0	4774	3348	4	8126	4778	O14786;Q99985;Q9UIW2;Q9Y4D7
GO:0106104	8	regulation of glutamate receptor clustering	inf	1.70071	0.00083717	0.000492247	0.148254	0.843123	4	0	4774	3348	4	8126	4778	Q6ZSJ9;Q9P0K9;Q9UIJ5;Q9UPY5
GO:0000821	7	regulation of arginine metabolic process	inf	1.70071	0.00083717	0.000492247	0.148254	0.843123	4	0	4774	3348	4	8126	4778	P07954;P23634;Q13286;Q9UM01
GO:0035929	9	steroid hormone secretion	inf	1.70071	0.00083717	0.000492247	0.148254	0.843123	4	0	4774	3348	4	8126	4778	P08476;P51787;Q9UBU3;Q9ULV1
GO:0060453	6	regulation of gastric acid secretion	inf	1.70071	0.00083717	0.000492247	0.148254	0.843123	4	0	4774	3348	4	8126	4778	P09683;P43115;P51787;Q03403
GO:1902024	7	L-histidine transport	inf	1.70071	0.00083717	0.000492247	0.148254	0.843123	4	0	4774	3348	4	8126	4778	P08195;Q01650;Q8N697;Q99624
GO:0015829	7	valine transport	inf	1.70071	0.00083717	0.000492247	0.148254	0.843123	4	0	4774	3348	4	8126	4778	O75387;P08195;Q01650;Q9UHI5
GO:0038165	7	oncostatin-M-mediated signaling pathway	inf	1.70071	0.00083717	0.000492247	0.148254	0.843123	4	0	4774	3348	4	8126	4778	P13725;P40189;P42702;Q99650
GO:0035340	7	inosine transport	inf	1.70071	0.00083717	0.000492247	0.148254	0.843123	4	0	4774	3348	4	8126	4778	O43868;Q14542;Q99808;Q9BZD2
GO:2001206	11	positive regulation of osteoclast development	inf	1.70071	0.00083717	0.000492247	0.148254	0.843123	4	0	4774	3348	4	8126	4778	O14788;O43914;Q15743;Q86UD5
GO:0009233	4	menaquinone metabolic process	inf	1.70071	0.00083717	0.000492247	0.148254	0.843123	4	0	4774	3348	4	8126	4778	P78329;Q9HBI6;Q9HCS2;Q9Y5Z9
GO:0034164	10	negative regulation of toll-like receptor 9 signaling pathway	inf	1.70071	0.00083717	0.000492247	0.148254	0.843123	4	0	4774	3348	4	8126	4778	P50897;P59901;Q13332;Q6IC98
GO:0015825	7	L-serine transport	inf	1.70071	0.00083717	0.000492247	0.148254	0.843123	4	0	4774	3348	4	8126	4778	P43007;Q8WUX1;Q96QD8;Q9H9B4
GO:0043278	6	response to morphine	inf	1.70071	0.00083717	0.000492247	0.148254	0.843123	4	0	4774	3348	4	8126	4778	P14416;P35462;P40145;P43005
GO:0031987	2	locomotion involved in locomotory behavior	inf	1.70071	0.00083717	0.000492247	0.148254	0.843123	4	0	4774	3348	4	8126	4778	O15354;P53805;Q9NWW5;Q9ULV1
GO:1905065	8	positive regulation of vascular associated smooth muscle cell differentiation	inf	1.70071	0.00083717	0.000492247	0.148254	0.843123	4	0	4774	3348	4	8126	4778	O95967;P10721;P17813;Q99527
GO:1903416	4	response to glycoside	inf	1.70071	0.00083717	0.000492247	0.148254	0.843123	4	0	4774	3348	4	8126	4778	P05023;P13637;P27797;P50993
GO:1903803	8	L-glutamine import across plasma membrane	inf	1.70071	0.00083717	0.000492247	0.148254	0.843123	4	0	4774	3348	4	8126	4778	Q15758;Q8WUX1;Q96QD8;Q99624
GO:0043201	5	response to L-leucine	inf	1.70071	0.00083717	0.000492247	0.148254	0.843123	4	0	4774	3348	4	8126	4778	P42345;Q8IWV7;Q8IWV8;Q8N122
GO:0032688	11	negative regulation of interferon-beta production	inf	1.70071	0.00083717	0.000492247	0.148254	0.843123	4	0	4774	3348	4	8126	4778	P78324;Q13332;Q86UT6;Q8NHL6
GO:0015817	6	histidine transport	inf	1.70071	0.00083717	0.000492247	0.148254	0.843123	4	0	4774	3348	4	8126	4778	P08195;Q01650;Q8N697;Q99624
GO:0060644	5	mammary gland epithelial cell differentiation	inf	1.70071	0.00083717	0.000492247	0.148254	0.843123	4	0	4774	3348	4	8126	4778	P16471;Q13635;Q15303;Q99835
GO:0042416	7	dopamine biosynthetic process	inf	1.70071	0.00083717	0.000492247	0.148254	0.843123	4	0	4774	3348	4	8126	4778	O15354;P14920;P61812;Q01959
GO:0015911	10	long-chain fatty acid import across plasma membrane	inf	1.70071	0.00083717	0.000492247	0.148254	0.843123	4	0	4774	3348	4	8126	4778	P11166;P16671;Q6PCB7;Q9Y2P5
GO:0032310	9	prostaglandin secretion	inf	1.70071	0.00083717	0.000492247	0.148254	0.843123	4	0	4774	3348	4	8126	4778	O15439;P35354;P41159;Q99572
GO:1901979	10	regulation of inward rectifier potassium channel activity	inf	1.70071	0.00083717	0.000492247	0.148254	0.843123	4	0	4774	3348	4	8126	4778	P05556;Q03135;Q9NZC2;Q9Y6J6
GO:0032960	9	regulation of inositol trisphosphate biosynthetic process	inf	1.70071	0.00083717	0.000492247	0.148254	0.843123	4	0	4774	3348	4	8126	4778	P22888;P47900;Q15077;Q99527
GO:0010742	5	macrophage derived foam cell differentiation	inf	1.70071	0.00083717	0.000492247	0.148254	0.843123	4	0	4774	3348	4	8126	4778	O75908;P01137;P35610;P41221
GO:0060005	4	vestibular reflex	inf	1.70071	0.00083717	0.000492247	0.148254	0.843123	4	0	4774	3348	4	8126	4778	Q8TCW7;Q8TDI7;Q8TDI8;Q9H5Y7
GO:0002322	7	B cell proliferation involved in immune response	inf	1.70071	0.00083717	0.000492247	0.148254	0.843123	4	0	4774	3348	4	8126	4778	O00206;P15391;Q8N292;Q99467
GO:2000821	5	regulation of grooming behavior	inf	1.70071	0.00083717	0.000492247	0.148254	0.843123	4	0	4774	3348	4	8126	4778	P32245;P48645;P78352;Q9C0A0
GO:0038162	7	erythropoietin-mediated signaling pathway	inf	1.70071	0.00083717	0.000492247	0.148254	0.843123	4	0	4774	3348	4	8126	4778	P01588;P10721;P19235;Q6ZWK4
GO:2000556	12	positive regulation of T-helper 1 cell cytokine production	inf	1.70071	0.00083717	0.000492247	0.148254	0.843123	4	0	4774	3348	4	8126	4778	P14778;P47992;Q13291;Q13478
GO:2000554	11	regulation of T-helper 1 cell cytokine production	inf	1.70071	0.00083717	0.000492247	0.148254	0.843123	4	0	4774	3348	4	8126	4778	P14778;P47992;Q13291;Q13478
GO:0007231	6	osmosensory signaling pathway	inf	1.70071	0.00083717	0.000492247	0.148254	0.843123	4	0	4774	3348	4	8126	4778	P05023;Q01118;Q96P20;Q9HBA0
GO:0086045	7	membrane depolarization during AV node cell action potential	inf	1.70071	0.00083717	0.000492247	0.148254	0.843123	4	0	4774	3348	4	8126	4778	O43497;Q13936;Q14524;Q8TD43
GO:0051936	8	gamma-aminobutyric acid reuptake	inf	1.70071	0.00083717	0.000492247	0.148254	0.843123	4	0	4774	3348	4	8126	4778	P30531;P48065;P48066;Q9NSD5
GO:0048339	5	paraxial mesoderm development	inf	1.70071	0.00083717	0.000492247	0.148254	0.843123	4	0	4774	3348	4	8126	4778	P11362;Q15562;Q8NBL1;Q9NYJ7
GO:0035344	7	hypoxanthine transport	inf	1.70071	0.00083717	0.000492247	0.148254	0.843123	4	0	4774	3348	4	8126	4778	Q14542;Q6PIS1;Q8NBI5;Q99808
GO:0051615	6	histamine uptake	inf	1.70071	0.00083717	0.000492247	0.148254	0.843123	4	0	4774	3348	4	8126	4778	O15244;O75751;Q05940;Q7RTT9
GO:0032497	6	detection of lipopolysaccharide	inf	1.70071	0.00083717	0.000492247	0.148254	0.843123	4	0	4774	3348	4	8126	4778	O00206;Q8WTV0;Q9NZC2;Q9Y6Y9
GO:0003231	4	cardiac ventricle development	inf	1.70071	0.00083717	0.000492247	0.148254	0.843123	4	0	4774	3348	4	8126	4778	O75844;O95069;Q14524;Q6PI78
GO:0097018	6	renal albumin absorption	inf	1.70071	0.00083717	0.000492247	0.148254	0.843123	4	0	4774	3348	4	8126	4778	O60931;P21964;P24530;P25101
GO:0015742	7	alpha-ketoglutarate transport	inf	1.70071	0.00083717	0.000492247	0.148254	0.843123	4	0	4774	3348	4	8126	4778	Q13183;Q4U2R8;Q86YT5;Q9Y694
GO:0045630	14	positive regulation of T-helper 2 cell differentiation	inf	1.70071	0.00083717	0.000492247	0.148254	0.843123	4	0	4774	3348	4	8126	4778	P23510;P24394;P42081;Q96P20
GO:0016188	6	synaptic vesicle maturation	inf	1.70071	0.00083717	0.000492247	0.148254	0.843123	4	0	4774	3348	4	8126	4778	P08247;P78352;Q5W0Z9;Q96MV8
GO:0035752	9	lysosomal lumen pH elevation	inf	1.70071	0.00083717	0.000492247	0.148254	0.843123	4	0	4774	3348	4	8126	4778	Q04671;Q13286;Q9BSA9;Q9UMX9
GO:0032962	10	positive regulation of inositol trisphosphate biosynthetic process	inf	1.70071	0.00083717	0.000492247	0.148254	0.843123	4	0	4774	3348	4	8126	4778	P22888;P47900;Q15077;Q99527
GO:0007320	3	insemination	inf	1.70071	0.00083717	0.000492247	0.148254	0.843123	4	0	4774	3348	4	8126	4778	P04279;P20366;P51575;Q99489
GO:0140882	10	zinc export across plasma membrane	inf	1.70071	0.00083717	0.000492247	0.148254	0.843123	4	0	4774	3348	4	8126	4778	O14863;Q8TC26;Q9BRI3;Q9Y6M5
GO:1903371	6	regulation of endoplasmic reticulum tubular network organization	inf	1.70071	0.00083717	0.000492247	0.148254	0.843123	4	0	4774	3348	4	8126	4778	P57088;Q15041;Q6DD88;Q9C0E8
GO:0140820	5	cytosol to Golgi apparatus transport	inf	1.70071	0.00083717	0.000492247	0.148254	0.843123	4	0	4774	3348	4	8126	4778	Q6NXT4;Q8NEW0;Q8TAD4;Q96A29
GO:0036092	10	phosphatidylinositol-3-phosphate biosynthetic process	inf	1.70071	0.00083717	0.000492247	0.148254	0.843123	4	0	4774	3348	4	8126	4778	O00329;O75747;P42338;P48736
GO:0071233	6	cellular response to L-leucine	inf	1.70071	0.00083717	0.000492247	0.148254	0.843123	4	0	4774	3348	4	8126	4778	P42345;Q8IWV7;Q8IWV8;Q8N122
GO:0071596	10	ubiquitin-dependent protein catabolic process via the N-end rule pathway	inf	1.70071	0.00083717	0.000492247	0.148254	0.843123	4	0	4774	3348	4	8126	4778	Q5T4S7;Q6ZT12;Q8IWV7;Q8IWV8
GO:0070666	6	regulation of mast cell proliferation	inf	1.70071	0.00083717	0.000492247	0.148254	0.843123	4	0	4774	3348	4	8126	4778	O14638;P10721;P21359;P21583
GO:0033210	7	leptin-mediated signaling pathway	inf	1.70071	0.00083717	0.000492247	0.148254	0.843123	4	0	4774	3348	4	8126	4778	P41159;P48357;Q16739;Q96A54
GO:2000535	5	regulation of entry of bacterium into host cell	inf	1.70071	0.00083717	0.000492247	0.148254	0.843123	4	0	4774	3348	4	8126	4778	P06756;P10145;Q03135;Q9BTY2
GO:0010840	6	regulation of circadian sleep/wake cycle, wakefulness	inf	1.70071	0.00083717	0.000492247	0.148254	0.843123	4	0	4774	3348	4	8126	4778	O43614;P06850;P0C0P6;Q8N2Q7
GO:1990809	7	endoplasmic reticulum tubular network membrane organization	inf	1.70071	0.00083717	0.000492247	0.148254	0.843123	4	0	4774	3348	4	8126	4778	Q15041;Q8NHH9;Q8WXF7;Q9NQC3
GO:0072011	8	glomerular endothelium development	inf	1.70071	0.00083717	0.000492247	0.148254	0.843123	4	0	4774	3348	4	8126	4778	P05305;P16284;P25101;P28906
GO:1904783	9	positive regulation of NMDA glutamate receptor activity	inf	1.70071	0.00083717	0.000492247	0.148254	0.843123	4	0	4774	3348	4	8126	4778	P01579;P13500;P29323;P41597
GO:0010166	6	wax metabolic process	inf	1.70071	0.00083717	0.000492247	0.148254	0.843123	4	0	4774	3348	4	8126	4778	Q58HT5;Q6E213;Q8WVX9;Q96K12
GO:0015861	8	cytidine transport	inf	1.70071	0.00083717	0.000492247	0.148254	0.843123	4	0	4774	3348	4	8126	4778	O00337;Q14542;Q99808;Q9BZD2
GO:0071421	9	manganese ion transmembrane transport	inf	1.70071	0.00083717	0.000492247	0.148254	0.843123	4	0	4774	3348	4	8126	4778	Q15043;Q6XR72;Q9C0K1;Q9HC07
GO:0015870	5	acetylcholine transport	inf	1.70071	0.00083717	0.000492247	0.148254	0.843123	4	0	4774	3348	4	8126	4778	O15244;O15245;Q16572;Q53GD3
GO:1904717	9	regulation of AMPA glutamate receptor clustering	inf	1.70071	0.00083717	0.000492247	0.148254	0.843123	4	0	4774	3348	4	8126	4778	Q6ZSJ9;Q9P0K9;Q9UIJ5;Q9UPY5
GO:0014827	7	intestine smooth muscle contraction	inf	1.70071	0.00083717	0.000492247	0.148254	0.843123	4	0	4774	3348	4	8126	4778	P21452;P28221;P41595;P43115
GO:0034136	9	negative regulation of toll-like receptor 2 signaling pathway	inf	1.70071	0.00083717	0.000492247	0.148254	0.843123	4	0	4774	3348	4	8126	4778	Q9HC29;Q9NZC2;Q9Y2C9;Q9Y4C4
GO:0045188	7	regulation of circadian sleep/wake cycle, non-REM sleep	inf	1.70071	0.00083717	0.000492247	0.148254	0.843123	4	0	4774	3348	4	8126	4778	P16389;P30542;P49286;Q9UBU3
GO:0032530	7	regulation of microvillus organization	inf	1.70071	0.00083717	0.000492247	0.148254	0.843123	4	0	4774	3348	4	8126	4778	O00592;O43520;Q9BYE9;Q9HBB8
GO:0070640	7	vitamin D3 metabolic process	inf	1.70071	0.00083717	0.000492247	0.148254	0.843123	4	0	4774	3348	4	8126	4778	P11362;P22310;P35503;Q6VVX0
GO:0033625	7	positive regulation of integrin activation	inf	1.70071	0.00083717	0.000492247	0.148254	0.843123	4	0	4774	3348	4	8126	4778	O43927;Q12864;Q92508;Q9H244
GO:0014050	8	negative regulation of glutamate secretion	inf	1.70071	0.00083717	0.000492247	0.148254	0.843123	4	0	4774	3348	4	8126	4778	P20396;P30542;Q14831;Q15761
GO:0002477	5	antigen processing and presentation of exogenous peptide antigen via MHC class Ib	inf	1.70071	0.00083717	0.000492247	0.148254	0.843123	4	0	4774	3348	4	8126	4778	P13747;P30511;P61769;Q03519
GO:0042360	6	vitamin E metabolic process	inf	1.70071	0.00083717	0.000492247	0.148254	0.843123	4	0	4774	3348	4	8126	4778	P55058;P78329;Q9HCS2;Q9UHC9
GO:1901374	4	acetate ester transport	inf	1.70071	0.00083717	0.000492247	0.148254	0.843123	4	0	4774	3348	4	8126	4778	O15244;O15245;Q16572;Q53GD3
GO:0032430	8	positive regulation of phospholipase A2 activity	inf	1.70071	0.00083717	0.000492247	0.148254	0.843123	4	0	4774	3348	4	8126	4778	P03950;P04054;P30556;P47901
GO:0033211	7	adiponectin-activated signaling pathway	inf	1.70071	0.00083717	0.000492247	0.148254	0.843123	4	0	4774	3348	4	8126	4778	P33121;Q6PCB7;Q86V24;Q96A54
GO:0002038	10	positive regulation of L-glutamate import across plasma membrane	inf	1.70071	0.00083717	0.000492247	0.148254	0.843123	4	0	4774	3348	4	8126	4778	P05556;P49768;Q15041;Q8NDX2
GO:0003056	8	regulation of vascular associated smooth muscle contraction	inf	1.70071	0.00083717	0.000492247	0.148254	0.843123	4	0	4774	3348	4	8126	4778	P18089;P20020;P51575;Q8IVQ6
GO:0050961	5	detection of temperature stimulus involved in sensory perception	2.45676	1.32278	0.0029301	0.00221511	0.148693	0.843123	14	4	4764	3344	18	8126	4778	P04629;P08100;P21964;P28223;P30542;P54762;P61073;Q13002;Q15858;Q5XXA6;Q86UU9;Q9UHC3;Q9UI33;Q9Y5R2
GO:0002834	5	regulation of response to tumor cell	2.45676	1.32278	0.0029301	0.00221511	0.148693	0.843123	14	4	4764	3344	18	8126	4778	O95727;O95971;P01137;P01911;P04196;P13688;P15151;P29459;P79483;Q15762;Q8TDQ0;Q92692;Q9NZQ7;Q9Y226
GO:0061097	10	regulation of protein tyrosine kinase activity	2.45676	1.32278	0.0029301	0.00221511	0.148693	0.843123	14	4	4764	3344	18	8126	4778	A6NI73;P07333;P08575;P54764;P78352;P78536;Q03135;Q12891;Q8NFJ5;Q8NHJ6;Q92796;Q969H0;Q9NPH5;Q9NZH0
GO:0002837	6	regulation of immune response to tumor cell	2.45676	1.32278	0.0029301	0.00221511	0.148693	0.843123	14	4	4764	3344	18	8126	4778	O95727;O95971;P01137;P01911;P04196;P13688;P15151;P29459;P79483;Q15762;Q8TDQ0;Q92692;Q9NZQ7;Q9Y226
GO:0090322	6	regulation of superoxide metabolic process	2.45676	1.32278	0.0029301	0.00221511	0.148693	0.843123	14	4	4764	3344	18	8126	4778	O43914;P00533;P01137;P02741;P05107;P13686;P16671;P25090;P55085;Q10588;Q15166;Q96D96;Q9BXN2;Q9UBX5
GO:0030534	3	adult behavior	1.40618	1.13381	0.0117204	0.0103372	0.148763	0.843123	56	28	4722	3320	84	8126	4778	O00533;O15118;O15399;O43464;O60931;O75844;P01303;P05067;P11230;P14416;P18507;P20396;P21728;P21917;P23415;P28223;P30532;P31645;P32247;P32297;P34998;P35372;P35462;P35498;P39905;P41145;P41159;P42127;P43004;P43005;P48167;P50897;P50993;P51790;P54764;P58400;Q14416;Q15768;Q8N0W4;Q8NFZ4;Q92542;Q92574;Q92847;Q96PX8;Q99965;Q9BYB0;Q9H5Y7;Q9NZ94;Q9UBU3;Q9UBY8;Q9UHC6;Q9UM73;Q9UPW5;Q9UPY5;Q9Y2H2;Q9Y4C0
GO:1904951	7	positive regulation of establishment of protein localization	1.28583	1.0991	0.0198828	0.0180901	0.151565	0.843123	95	52	4683	3296	147	8126	4778	O00206;O00254;O14842;O15243;O15552;O15554;O43464;O60488;O94766;O94826;O95486;O95563;O95573;P00533;P01137;P01308;P01375;P01579;P01911;P02675;P02679;P03950;P04054;P04626;P05107;P06850;P11168;P13569;P17861;P20138;P20309;P20396;P22303;P27105;P28907;P29120;P35354;P35613;P40145;P41159;P41180;P45844;P48546;P49768;P55085;P61812;P78325;P78426;P80108;P98194;Q09428;Q12772;Q12797;Q12891;Q13263;Q13286;Q13443;…
GO:0035023	8	regulation of Rho protein signal transduction	1.69762	1.20294	0.00606949	0.00504553	0.151686	0.843123	29	12	4749	3336	41	8126	4778	O00254;O00398;O14786;O43157;O95477;P02647;P04626;P05556;P08581;P25116;P43657;P46093;P55085;Q02763;Q13304;Q14330;Q86VZ1;Q8IYL9;Q8N9R8;Q92633;Q96RI0;Q99677;Q99678;Q9BXC1;Q9HBW0;Q9ULI3;Q9Y2T6;Q9Y653;Q9Y6N7
GO:0015793	6	glycerol transmembrane transport	4.91071	1.48812	0.00146505	0.000984494	0.151842	0.843123	7	1	4771	3347	8	8126	4778	A0A075B734;O14520;O43315;P41181;Q8NBQ7;Q92482;Q96PS8
GO:0003093	6	regulation of glomerular filtration	4.91071	1.48812	0.00146505	0.000984494	0.151842	0.843123	7	1	4771	3347	8	8126	4778	P25116;P30542;P36382;P54851;P55085;Q14393;Q16827
GO:0006640	8	monoacylglycerol biosynthetic process	4.91071	1.48812	0.00146505	0.000984494	0.151842	0.843123	7	1	4771	3347	8	8126	4778	O75907;Q3SYC2;Q6E213;Q6ZPD8;Q86VF5;Q8NCG7;Q96PD7
GO:0003222	7	ventricular trabecula myocardium morphogenesis	4.91071	1.48812	0.00146505	0.000984494	0.151842	0.843123	7	1	4771	3347	8	8126	4778	P17813;P36894;P36897;P46531;P61812;Q02297;Q9ULI3
GO:0045943	11	positive regulation of transcription by RNA polymerase I	4.91071	1.48812	0.00146505	0.000984494	0.151842	0.843123	7	1	4771	3347	8	8126	4778	O75533;P04626;P42345;P56192;Q01954;Q9H583;Q9NZJ5
GO:0006681	9	galactosylceramide metabolic process	4.91071	1.48812	0.00146505	0.000984494	0.151842	0.843123	7	1	4771	3347	8	8126	4778	O43825;O60512;P54803;Q16880;Q99999;Q9H227;Q9Y5Z6
GO:0007197	8	adenylate cyclase-inhibiting G protein-coupled acetylcholine receptor signaling pathway	4.91071	1.48812	0.00146505	0.000984494	0.151842	0.843123	7	1	4771	3347	8	8126	4778	P08172;P08173;P08912;P20309;P35372;Q9H3N8;Q9Y5N1
GO:0002727	10	regulation of natural killer cell cytokine production	4.91071	1.48812	0.00146505	0.000984494	0.151842	0.843123	7	1	4771	3347	8	8126	4778	O95971;P13747;P17693;P30511;Q15762;Q6H3X3;Q99706
GO:0002767	7	immune response-inhibiting cell surface receptor signaling pathway	4.91071	1.48812	0.00146505	0.000984494	0.151842	0.843123	7	1	4771	3347	8	8126	4778	P17693;P26715;P43626;Q2HXU8;Q8N423;Q8NHJ6;Q8NHL6
GO:0003081	7	regulation of systemic arterial blood pressure by renin-angiotensin	4.91071	1.48812	0.00146505	0.000984494	0.151842	0.843123	7	1	4771	3347	8	8126	4778	P08697;P12821;P30556;P50052;Q07075;Q9BYF1;Q9Y5S8
GO:0099550	7	trans-synaptic signaling, modulating synaptic transmission	4.91071	1.48812	0.00146505	0.000984494	0.151842	0.843123	7	1	4771	3347	8	8126	4778	P00750;P21554;P25116;P29323;P41594;Q15768;Q16620
GO:0015705	6	iodide transport	4.91071	1.48812	0.00146505	0.000984494	0.151842	0.843123	7	1	4771	3347	8	8126	4778	O43511;P51787;Q5XXA6;Q8N695;Q8TE54;Q92911;Q9Y289
GO:0032060	7	bleb assembly	4.91071	1.48812	0.00146505	0.000984494	0.151842	0.843123	7	1	4771	3347	8	8126	4778	P54849;P54851;Q01453;Q4KMQ2;Q92633;Q99572;Q9UBY5
GO:0097104	6	postsynaptic membrane assembly	4.91071	1.48812	0.00146505	0.000984494	0.151842	0.843123	7	1	4771	3347	8	8126	4778	P29323;P58400;Q8N0W4;Q8N2Q7;Q8NFZ3;Q8NFZ4;Q9NZ94
GO:0006359	10	regulation of transcription by RNA polymerase III	4.91071	1.48812	0.00146505	0.000984494	0.151842	0.843123	7	1	4771	3347	8	8126	4778	O75533;P08476;P30044;P42345;Q8N122;Q92994;Q9UKZ4
GO:0034205	7	amyloid-beta formation	4.91071	1.48812	0.00146505	0.000984494	0.151842	0.843123	7	1	4771	3347	8	8126	4778	P49768;P49810;Q8IZY2;Q8WW43;Q92542;Q96BI3;Q9NZ42
GO:0034486	5	vacuolar transmembrane transport	4.91071	1.48812	0.00146505	0.000984494	0.151842	0.843123	7	1	4771	3347	8	8126	4778	O14863;Q7Z3Q1;Q8N697;Q99726;Q9BRI3;Q9BYT1;Q9H3U5
GO:0048711	10	positive regulation of astrocyte differentiation	4.91071	1.48812	0.00146505	0.000984494	0.151842	0.843123	7	1	4771	3347	8	8126	4778	P07093;P15018;P20916;P40189;P46531;Q15465;Q9UBD9
GO:0045760	5	positive regulation of action potential	4.91071	1.48812	0.00146505	0.000984494	0.151842	0.843123	7	1	4771	3347	8	8126	4778	P01375;P0C0P6;P19634;P25103;P35348;Q14524;Q8TD43
GO:0097254	4	renal tubular secretion	4.91071	1.48812	0.00146505	0.000984494	0.151842	0.843123	7	1	4771	3347	8	8126	4778	P21964;P24530;Q13286;Q4U2R8;Q96S37;Q9HBG4;Q9UNQ0
GO:0032222	7	regulation of synaptic transmission, cholinergic	4.91071	1.48812	0.00146505	0.000984494	0.151842	0.843123	7	1	4771	3347	8	8126	4778	P21452;P22303;P24043;P25103;P32297;Q16572;Q8IZF0
GO:0001915	9	negative regulation of T cell mediated cytotoxicity	4.91071	1.48812	0.00146505	0.000984494	0.151842	0.843123	7	1	4771	3347	8	8126	4778	P08575;P13688;P16871;P17693;P26715;Q13241;Q8NHL6
GO:0031620	8	regulation of fever generation	4.91071	1.48812	0.00146505	0.000984494	0.151842	0.843123	7	1	4771	3347	8	8126	4778	O14788;P01375;P21554;P24530;P35354;P43115;Q9Y6Q6
GO:0048015	6	phosphatidylinositol-mediated signaling	4.91071	1.48812	0.00146505	0.000984494	0.151842	0.843123	7	1	4771	3347	8	8126	4778	O00329;O75747;P11362;P42338;P42356;P48736;Q9Y2H2
GO:0010757	11	negative regulation of plasminogen activation	4.91071	1.48812	0.00146505	0.000984494	0.151842	0.843123	7	1	4771	3347	8	8126	4778	P00749;P00750;P07093;P07996;P08697;Q96IY4;Q9UBR2
GO:0036109	10	alpha-linolenic acid metabolic process	4.91071	1.48812	0.00146505	0.000984494	0.151842	0.843123	7	1	4771	3347	8	8126	4778	O60427;O95864;P33897;Q9BW60;Q9HB03;Q9NXB9;Q9NYP7
GO:0071372	6	cellular response to follicle-stimulating hormone stimulus	4.91071	1.48812	0.00146505	0.000984494	0.151842	0.843123	7	1	4771	3347	8	8126	4778	P05305;P08476;P23945;P25101;P29322;P46531;P52803
GO:0021884	6	forebrain neuron development	4.91071	1.48812	0.00146505	0.000984494	0.151842	0.843123	7	1	4771	3347	8	8126	4778	P21802;P41221;P55075;Q04656;Q6U841;Q8N568;Q9HCK4
GO:0062043	7	positive regulation of cardiac epithelial to mesenchymal transition	4.91071	1.48812	0.00146505	0.000984494	0.151842	0.843123	7	1	4771	3347	8	8126	4778	P17813;P36897;P46531;P54851;P61812;P78504;Q04771
GO:0071313	6	cellular response to caffeine	4.91071	1.48812	0.00146505	0.000984494	0.151842	0.843123	7	1	4771	3347	8	8126	4778	O14958;P21817;P32418;Q13698;Q15413;Q92736;Q9NVV0
GO:0035249	9	synaptic transmission, glutamatergic	1.79453	1.22239	0.00481373	0.00393798	0.151873	0.843123	23	9	4755	3339	32	8126	4778	O15399;O43424;P0C0P6;P21728;P39086;P42262;P42263;P43007;P48058;P51575;P51790;P55286;Q12879;Q13002;Q13224;Q16099;Q16394;Q8NDX2;Q8TCU5;Q9BQT9;Q9P2U7;Q9P2U8;Q9ULK0
GO:1990542	5	mitochondrial transmembrane transport	1.47568	1.15209	0.00879029	0.00762983	0.156876	0.843123	42	20	4736	3328	62	8126	4778	O43772;O60830;O75027;O94826;O95563;O95831;P16260;P50416;P57103;Q00325;Q14643;Q3SY17;Q5SRD1;Q6J4K2;Q6P4A7;Q6UXN7;Q70HW3;Q8IYU8;Q8NE86;Q8TBP6;Q92523;Q96CQ1;Q96DA6;Q96DW6;Q96GZ6;Q96NB2;Q99595;Q9BPX6;Q9BRI3;Q9BWM7;Q9BXI2;Q9BZJ4;Q9C0K1;Q9H3K2;Q9H9B4;Q9HD23;Q9NUT2;Q9Y3D7;Q9Y4W6;Q9Y5T4;Q9Y5U8;Q9Y619
GO:0050766	8	positive regulation of phagocytosis	1.58098	1.17742	0.00753453	0.00639921	0.157001	0.843123	36	16	4742	3332	52	8126	4778	O00241;O00602;O75636;P01579;P02647;P08575;P0C0L4;P0C0L5;P11226;P12314;P12318;P13498;P13500;P14784;P16671;P20160;P25090;P27797;P31785;P35247;P49279;P55085;P78324;Q08722;Q12866;Q13261;Q14393;Q15485;Q4KMQ2;Q8IZY2;Q8TDQ1;Q9BWP8;Q9BXN2;Q9HC29;Q9NZC2;Q9P1W8
GO:0001755	6	neural crest cell migration	1.62093	1.18654	0.00627878	0.00529166	0.163255	0.843123	30	13	4748	3335	43	8126	4778	O14786;O15041;O15230;O60462;O95754;P02751;P05305;P14138;P15328;P21583;P24530;P25101;P39905;P41595;P98172;Q04771;Q13591;Q14563;Q15303;Q15465;Q8NFY4;Q99835;Q99985;Q9C0C4;Q9H2E6;Q9H3S1;Q9H3T3;Q9NPR2;Q9NTN9;Q9P283
GO:0033559	9	unsaturated fatty acid metabolic process	1.47251	1.15125	0.00920887	0.00799902	0.164315	0.843123	44	21	4734	3327	65	8126	4778	A1L3X0;O00519;O00748;O00767;O14880;O15121;O60427;O95864;P04798;P05177;P05305;P10632;P15428;P19438;P21964;P23219;P24557;P33897;P35354;P51589;P78329;P98187;Q02928;Q08477;Q16678;Q58HT5;Q5TCH4;Q6GMR7;Q7Z449;Q86SK9;Q86W10;Q8NCG7;Q96SQ9;Q9BW60;Q9GZR5;Q9H5J4;Q9H7Z7;Q9HB03;Q9HBI6;Q9HCS2;Q9NP80;Q9NXB9;Q9NYP7;Q9Y5Q0
GO:0033628	5	regulation of cell adhesion mediated by integrin	1.90553	1.24283	0.00397656	0.00319961	0.16446	0.843123	19	7	4759	3341	26	8126	4778	O00592;O43927;P00749;P04196;P07766;P15018;P15941;P27487;P29317;P29322;P48736;P61812;Q13370;Q13443;Q16678;Q5QJU3;Q92508;Q9BX67;Q9H244
GO:0002711	8	positive regulation of T cell mediated immunity	1.52918	1.1653	0.00774383	0.00664534	0.166052	0.843123	37	17	4741	3331	54	8126	4778	P01889;P01911;P04439;P05112;P08575;P09564;P10321;P13747;P14778;P15151;P15812;P17693;P21754;P23510;P29459;P30511;P42701;P47992;P61769;P79483;Q03519;Q13291;Q13467;Q13478;Q5VWK5;Q5VY80;Q6H3X3;Q6P3S1;Q8TD07;Q92692;Q96P20;Q99572;Q9BZM4;Q9BZM5;Q9BZM6;Q9NPF7;Q9Y226
GO:1903169	8	regulation of calcium ion transmembrane transport	1.34981	1.11806	0.0148598	0.0132907	0.167969	0.843123	71	37	4707	3311	108	8126	4778	O14625;O14958;O14983;O15303;O15554;O60840;O75323;O95857;P01137;P01160;P01588;P02778;P04054;P08913;P11836;P13498;P14416;P15391;P19634;P21728;P21917;P22888;P23327;P25116;P32418;P34998;P35414;P41586;P42858;P46663;P47992;P48736;P48995;P49810;P50993;P51575;P54289;P55061;P56373;P60201;Q03135;Q05586;Q06432;Q07325;Q12797;Q13507;Q13563;Q13936;Q15077;Q16611;Q6W5P4;Q6ZT12;Q86TL2;Q8N350;Q8TDI7;Q8TDI8;Q8WUJ3;…
GO:0033500	3	carbohydrate homeostasis	1.36233	1.12175	0.0129761	0.0115678	0.171164	0.849539	62	32	4716	3316	94	8126	4778	O14842;O15240;O15552;O43826;O76024;O95388;O95452;P01137;P01189;P01308;P02818;P06213;P08913;P12821;P14672;P17861;P21554;P22680;P23946;P35575;P40145;P41145;P41159;P41180;P42785;P46091;P47871;P48357;P49286;P53985;Q09428;Q13635;Q14393;Q14721;Q15043;Q15848;Q16585;Q6J4K2;Q7L1W4;Q86V24;Q8IVN3;Q8IWT6;Q8IZF2;Q8N122;Q8NBJ9;Q8NE86;Q96A54;Q96IY4;Q99527;Q99679;Q99808;Q9BT40;Q9BXA5;Q9HBA0;Q9NP71;Q9NPH5;Q9NQR9;…
GO:0042593	4	glucose homeostasis	1.36233	1.12175	0.0129761	0.0115678	0.171164	0.849539	62	32	4716	3316	94	8126	4778	O14842;O15240;O15552;O43826;O76024;O95388;O95452;P01137;P01189;P01308;P02818;P06213;P08913;P12821;P14672;P17861;P21554;P22680;P23946;P35575;P40145;P41145;P41159;P41180;P42785;P46091;P47871;P48357;P49286;P53985;Q09428;Q13635;Q14393;Q14721;Q15043;Q15848;Q16585;Q6J4K2;Q7L1W4;Q86V24;Q8IVN3;Q8IWT6;Q8IZF2;Q8N122;Q8NBJ9;Q8NE86;Q96A54;Q96IY4;Q99527;Q99679;Q99808;Q9BT40;Q9BXA5;Q9HBA0;Q9NP71;Q9NPH5;Q9NQR9;…
GO:0016048	4	detection of temperature stimulus	2.10561	1.27553	0.00313939	0.00246124	0.174525	0.855505	15	5	4763	3343	20	8126	4778	P04629;P08100;P21964;P28223;P30542;P54762;P61073;Q13002;Q15858;Q5XXA6;Q86UU9;Q9BYT9;Q9UHC3;Q9UI33;Q9Y5R2
GO:0071875	6	adrenergic receptor signaling pathway	2.10561	1.27553	0.00313939	0.00246124	0.174525	0.855505	15	5	4763	3343	20	8126	4778	O60503;P08913;P10645;P13945;P14416;P18089;P18825;P21728;P35348;P35368;P35462;P51787;Q68DH5;Q8IVQ6;Q96P66
GO:0060259	5	regulation of feeding behavior	2.10561	1.27553	0.00313939	0.00246124	0.174525	0.855505	15	5	4763	3343	20	8126	4778	O14626;P01308;P21554;P29371;P32245;P41145;P48357;P48645;Q01726;Q6W5P4;Q8NFF2;Q8TDU9;Q92847;Q9HD89;Q9UBU3
GO:0045672	10	positive regulation of osteoclast differentiation	2.10561	1.27553	0.00313939	0.00246124	0.174525	0.855505	15	5	4763	3343	20	8126	4778	O14788;O43914;P01375;P01579;P32246;Q04721;Q15743;Q5VWK5;Q86UD5;Q8N122;Q9BR26;Q9NPF7;Q9NYY1;Q9NZC2;Q9Y6Q6
GO:1902932	7	positive regulation of alcohol biosynthetic process	2.10561	1.27553	0.00313939	0.00246124	0.174525	0.855505	15	5	4763	3343	20	8126	4778	P01270;P04201;P22680;P22888;P25105;P41586;P45844;P47900;P47901;Q12770;Q12772;Q15077;Q99527;Q9BZW8;Q9H172
GO:0045429	7	positive regulation of nitric oxide biosynthetic process	2.10561	1.27553	0.00313939	0.00246124	0.174525	0.855505	15	5	4763	3343	20	8126	4778	O00206;P01375;P01579;P05305;P06213;P10909;P16671;P26718;P35354;P35372;P42338;Q13563;Q99571;Q9BXN2;Q9Y2C9
GO:0043270	6	positive regulation of monoatomic ion transport	1.27202	1.09498	0.0196735	0.017967	0.175307	0.857648	94	52	4684	3296	146	8126	4778	A6NI73;O14625;O14842;O14936;O14983;O15303;O15554;O43603;O75185;O75323;O76024;P01160;P01579;P02778;P04054;P05305;P06850;P08183;P08913;P11836;P13500;P13569;P14138;P15391;P19634;P20020;P21452;P21728;P21917;P22888;P25101;P25116;P25774;P29323;P30542;P31645;P32246;P35414;P41145;P41159;P41180;P41586;P41597;P42858;P46663;P47900;P47992;P48547;P48995;P51575;P51787;P52823;P54289;P54709;P54710;P56373;P60201;…
GO:0007219	6	Notch signaling pathway	1.55518	1.1716	0.00648807	0.00553778	0.175748	0.857648	31	14	4747	3334	45	8126	4778	O14672;P01137;P05067;P22460;P46531;P49768;P49810;P55285;P78504;P78536;Q00534;Q04721;Q12860;Q86Y01;Q8NCW6;Q8NFT8;Q8WW43;Q92542;Q969H0;Q96BI3;Q96FX8;Q99500;Q99727;Q9H488;Q9NV29;Q9NYJ7;Q9NZ42;Q9UBV2;Q9UM47;Q9UQ52;Q9Y219
GO:0006612	7	protein targeting to membrane	1.55518	1.1716	0.00648807	0.00553778	0.175748	0.857648	31	14	4747	3334	45	8126	4778	O60725;P0C7U3;P30542;P43307;P43308;P61619;Q15041;Q15629;Q5BJH7;Q5W0Z9;Q6UX98;Q8IVQ6;Q8IYP9;Q8IZN3;Q8N966;Q8NBQ7;Q8NEZ2;Q8WVZ1;Q96MV8;Q99442;Q9H6R6;Q9NPG8;Q9NUE0;Q9NXF8;Q9NYG2;Q9UGP8;Q9UIJ5;Q9UL54;Q9UNL2;Q9Y397;Q9Y698
GO:0043406	12	positive regulation of MAP kinase activity	1.55518	1.1716	0.00648807	0.00553778	0.175748	0.857648	31	14	4747	3334	45	8126	4778	O00206;O14788;P00533;P01241;P01375;P04054;P04626;P05305;P06213;P07996;P08913;P10912;P11362;P13385;P14138;P17948;P20783;P21917;P36888;P41221;P41595;P48736;Q02779;Q04912;Q13443;Q16288;Q5VWQ8;Q9UKZ4;Q9Y2C9;Q9Y6N7;Q9Y6Q6
GO:0001914	8	regulation of T cell mediated cytotoxicity	1.55518	1.1716	0.00648807	0.00553778	0.175748	0.857648	31	14	4747	3334	45	8126	4778	P01889;P01911;P04439;P08575;P10321;P13688;P13747;P15151;P15812;P16871;P17693;P26715;P29459;P30511;P42701;P47992;P61769;Q03519;Q13241;Q5VWK5;Q5VY80;Q6H3X3;Q8NHL6;Q8TD07;Q92692;Q99572;Q9BZM4;Q9BZM5;Q9BZM6;Q9NPF7;Q9Y226
GO:0032411	6	positive regulation of transporter activity	1.60568	1.1831	0.00669736	0.00566084	0.175798	0.857648	32	14	4746	3334	46	8126	4778	O14983;O43603;O43761;O75323;P01160;P01579;P05305;P08183;P13500;P13569;P19634;P21917;P25101;P25774;P29323;P41597;P42858;P54289;P54709;P54710;Q12797;Q13563;Q15077;Q15848;Q2I0M4;Q6P4H8;Q86TL2;Q8N7C0;Q96GC9;Q9NZC2;Q9UEW8;Q9Y210
GO:0051224	8	negative regulation of protein transport	1.48312	1.15405	0.00795312	0.00689146	0.175904	0.857648	38	18	4740	3330	56	8126	4778	O15503;O15552;P01308;P04035;P05090;P08913;P10645;P14416;P16671;P18825;P21359;P21917;P25116;P29459;P35372;P35462;P49286;P55085;Q09428;Q13438;Q14721;Q15848;Q16836;Q16850;Q504Y2;Q8N5M9;Q8NBM4;Q92847;Q92859;Q96BQ1;Q96CC6;Q96IZ2;Q96Q80;Q9BT67;Q9GZP9;Q9H2B2;Q9NV92;Q9UBU3
GO:0022600	3	digestive system process	1.52247	1.16364	0.00816241	0.00701452	0.176357	0.857648	39	18	4739	3330	57	8126	4778	O00206;O15118;O15554;O75908;P01011;P08912;P08913;P09683;P13866;P16233;P16671;P19835;P20309;P20594;P21964;P22732;P25021;P32239;P41159;P51787;P55064;Q02817;Q03403;Q13639;Q16739;Q3SYC2;Q6AI14;Q8TE54;Q8WTV0;Q96NT5;Q96Q91;Q99102;Q9BXS9;Q9H221;Q9H222;Q9H3R2;Q9HC29;Q9UBU3;Q9UHC9
GO:0071902	11	positive regulation of protein serine/threonine kinase activity	1.52247	1.16364	0.00816241	0.00701452	0.176357	0.857648	39	18	4739	3330	57	8126	4778	O00206;O14788;P00533;P01241;P01375;P01579;P02788;P04054;P04626;P05305;P06213;P07996;P08913;P10912;P11362;P13385;P14138;P17948;P20783;P21917;P36888;P41221;P41595;P48736;P58400;P78536;Q02779;Q04912;Q13443;Q15848;Q16288;Q5VWQ8;Q8WUJ3;Q96A49;Q9UKZ4;Q9UPR5;Q9Y2C9;Q9Y6N7;Q9Y6Q6
GO:0032148	12	activation of protein kinase B activity	2.5729	1.33627	0.00230222	0.00172286	0.176472	0.857648	11	3	4767	3345	14	8126	4778	P01308;P03950;P06213;P08913;P18089;P18825;P20783;P41221;Q02297;Q14393;Q16288
GO:0032928	7	regulation of superoxide anion generation	2.5729	1.33627	0.00230222	0.00172286	0.176472	0.857648	11	3	4767	3345	14	8126	4778	O43914;P00533;P01137;P02741;P05107;P13686;P25090;P55085;Q15166;Q96D96;Q9BXN2
GO:0060295	7	regulation of cilium movement involved in cell motility	2.5729	1.33627	0.00230222	0.00172286	0.176472	0.857648	11	3	4767	3345	14	8126	4778	O95925;P04279;P21452;P25103;P29371;P51684;Q02383;Q86UU9;Q8NEC5;Q9BY14;Q9H2U9
GO:0032691	11	negative regulation of interleukin-1 beta production	2.5729	1.33627	0.00230222	0.00172286	0.176472	0.857648	11	3	4767	3345	14	8126	4778	O14842;P02647;P13686;P20138;P49238;Q5NUL3;Q8NHJ6;Q92847;Q96P20;Q9NZC2;Q9UBU3
GO:0032354	5	response to follicle-stimulating hormone	2.5729	1.33627	0.00230222	0.00172286	0.176472	0.857648	11	3	4767	3345	14	8126	4778	P05305;P08476;P18405;P23945;P25101;P29322;P31213;P46531;P52803;Q16678;Q92847
GO:1902993	8	positive regulation of amyloid precursor protein catabolic process	2.5729	1.33627	0.00230222	0.00172286	0.176472	0.857648	11	3	4767	3345	14	8126	4778	P01375;P01579;P10909;P15260;P36544;P45844;P52797;P54764;Q86VH5;Q96QE2;Q9BZC7
GO:0044550	4	secondary metabolite biosynthetic process	2.5729	1.33627	0.00230222	0.00172286	0.176472	0.857648	11	3	4767	3345	14	8126	4778	O60931;P05177;P14679;P40967;P42127;P48995;Q01726;Q04671;Q71RS6;Q9BUT1;Q9UMX9
GO:0046058	10	cAMP metabolic process	2.5729	1.33627	0.00230222	0.00172286	0.176472	0.857648	11	3	4767	3345	14	8126	4778	O43306;O60266;O60503;O95622;P01270;P29317;P40145;P51828;Q08462;Q08828;Q8NFM4
GO:0034250	6	positive regulation of amide metabolic process	2.5729	1.33627	0.00230222	0.00172286	0.176472	0.857648	11	3	4767	3345	14	8126	4778	P01375;P01579;P10909;P15260;P19438;P36544;P45844;P54764;Q86VH5;Q96QE2;Q9BZC7
GO:0014048	7	regulation of glutamate secretion	2.5729	1.33627	0.00230222	0.00172286	0.176472	0.857648	11	3	4767	3345	14	8126	4778	O15229;P20396;P30542;P37288;Q14416;Q14831;Q15761;Q96QD8;Q99572;Q9H2B2;Q9UBS5
GO:0090102	3	cochlea development	2.5729	1.33627	0.00230222	0.00172286	0.176472	0.857648	11	3	4767	3345	14	8126	4778	O14649;O14672;O95069;P31644;P47870;P51787;P54764;P58743;Q8NDX2;Q9H251;Q9H5Y7
GO:0060142	5	regulation of syncytium formation by plasma membrane fusion	2.5729	1.33627	0.00230222	0.00172286	0.176472	0.857648	11	3	4767	3345	14	8126	4778	O43914;P02778;P19397;P24394;Q07325;Q13443;Q6ZP80;Q96QR1;Q9BR26;Q9H295;Q9NZC2
GO:0035904	5	aorta development	2.5729	1.33627	0.00230222	0.00172286	0.176472	0.857648	11	3	4767	3345	14	8126	4778	O95967;P10253;P25101;P35414;P41159;P98164;Q13563;Q9HCK4;Q9UKP5;Q9Y4D7;Q9Y6N7
GO:1902074	3	response to salt	2.5729	1.33627	0.00230222	0.00172286	0.176472	0.857648	11	3	4767	3345	14	8126	4778	O95255;P01137;P05186;P05305;P11362;P20594;P21964;P24530;P58743;Q5VYX0;Q9HCJ1
GO:1902019	5	regulation of cilium-dependent cell motility	2.5729	1.33627	0.00230222	0.00172286	0.176472	0.857648	11	3	4767	3345	14	8126	4778	O95925;P04279;P21452;P25103;P29371;P51684;Q02383;Q86UU9;Q8NEC5;Q9BY14;Q9H2U9
GO:0045834	7	positive regulation of lipid metabolic process	1.43618	1.14191	0.00983675	0.00861432	0.1798	0.872328	47	23	4731	3325	70	8126	4778	O95573;P01215;P01308;P01375;P01579;P02647;P02655;P09683;P17861;P19438;P22680;P22760;P23141;P28223;P28335;P30542;P33897;P35318;P35354;P37288;P41595;P42345;P45844;P50416;P80108;Q12770;Q12772;Q15848;Q16635;Q6PCB7;Q7Z5P4;Q8IZF2;Q8N122;Q8NA29;Q8NCG7;Q8WTV0;Q92604;Q92847;Q96JT2;Q9BQI4;Q9BQT9;Q9H172;Q9NP71;Q9NSA1;Q9NYP7;Q9P2K9;Q9UBJ2
GO:0008016	6	regulation of heart contraction	1.31884	1.10916	0.0156969	0.0141521	0.181549	0.879143	75	40	4703	3308	115	8126	4778	O14958;O14983;O43497;O60706;O75844;O95180;O95393;P01160;P01375;P05023;P05305;P08172;P0DMS8;P0DMS9;P10253;P10645;P12821;P14138;P14416;P16615;P19634;P20020;P22460;P23327;P23634;P24530;P25101;P29371;P30542;P32418;P35318;P35348;P35368;P36382;P37288;P43005;P43220;P48736;P48751;P48995;P50052;P50993;P51589;P51787;P52823;P54289;P57103;P61812;Q01668;Q01814;Q02487;Q03135;Q12797;Q13936;Q14126;Q14524;Q16720;…
GO:0050850	8	positive regulation of calcium-mediated signaling	1.65982	1.19509	0.00544161	0.00455329	0.181718	0.879143	26	11	4752	3337	37	8126	4778	P01375;P01730;P05067;P05305;P07766;P08575;P10997;P16234;P19634;P21860;P22888;P28335;P30988;P41594;P55290;P56373;Q6PIZ9;Q8TCT6;Q93086;Q99571;Q9BXN2;Q9BZJ7;Q9GZQ4;Q9HB89;Q9NZC2;Q9UBL9
GO:0001570	4	vasculogenesis	1.65982	1.19509	0.00544161	0.00455329	0.181718	0.879143	26	11	4752	3337	37	8126	4778	O14786;P01137;P06756;P17813;P20594;P20936;P25106;P26012;P29317;P35318;P35414;P36383;P46531;P56706;Q03135;Q15465;Q15562;Q16620;Q92819;Q969H0;Q99835;Q9NQC3;Q9NV29;Q9UK05;Q9ULI3;Q9ULV1
GO:0032879	3	regulation of localization	1.09703	1.03317	0.128924	0.124785	0.183588	0.886416	616	398	4162	2950	1014	8126	4778	A5D6W6;A6NI73;O00144;O00206;O00241;O00254;O00602;O14521;O14625;O14656;O14672;O14786;O14788;O14842;O14936;O14958;O14983;O15229;O15243;O15258;O15260;O15303;O15399;O15432;O15503;O15551;O15552;O15554;O43300;O43464;O43511;O43520;O43581;O43603;O43761;O43820;O43914;O60343;O60359;O60383;O60478;O60488;O60840;O60928;O75110;O75165;O75185;O75323;O75387;O75592;O75636;O75915;O76024;O76090;O94759;O94766;O94826;…
GO:1904950	7	negative regulation of establishment of protein localization	1.47919	1.15302	0.0083717	0.00726064	0.184638	0.890981	40	19	4738	3329	59	8126	4778	O15503;O15552;P01308;P04035;P05090;P08913;P10645;P14416;P16671;P18825;P21359;P21917;P25116;P29459;P35372;P35462;P49257;P49286;P55085;Q09428;Q13438;Q14721;Q15848;Q16836;Q16850;Q504Y2;Q8N5M9;Q8NBM4;Q92847;Q92859;Q96BQ1;Q96CC6;Q96IZ2;Q96Q80;Q9BT40;Q9BT67;Q9GZP9;Q9H2B2;Q9NV92;Q9UBU3
GO:0042509	10	regulation of tyrosine phosphorylation of STAT protein	1.54533	1.16924	0.00690666	0.00590697	0.186271	0.89632	33	15	4745	3333	48	8126	4778	P01241;P01242;P01375;P01579;P01588;P02790;P05112;P07333;P08700;P0DML2;P0DML3;P10721;P10912;P13725;P15018;P19438;P22607;P29459;P36888;P40189;P41159;P60568;Q03135;Q15303;Q5VWK5;Q8IU54;Q8NI17;Q969J5;Q9NPF7;Q9NYY1;Q9UBD9;Q9Y2H2;Q9Y5U5
GO:0051899	4	membrane depolarization	1.54533	1.16924	0.00690666	0.00590697	0.186271	0.89632	33	15	4745	3333	48	8126	4778	O43497;O43525;P02708;P05305;P11230;P30405;P30532;P31645;P32297;P32418;P35498;P50993;P54289;Q01668;Q03135;Q04844;Q05901;Q07001;Q13936;Q14524;Q15822;Q15825;Q8TD43;Q99571;Q99572;Q9GZZ6;Q9NY46;Q9UGM1;Q9UI33;Q9UL51;Q9Y3Q4;Q9Y5Y9;Q9Y698
GO:0048511	1	rhythmic process	1.32584	1.11136	0.0138133	0.0124292	0.187381	0.901408	66	35	4712	3313	101	8126	4778	O43255;O43570;O43614;O75592;P00533;P01023;P01215;P01375;P02771;P03971;P04629;P08476;P14416;P16234;P18505;P21917;P22888;P23945;P31645;P34969;P35462;P36873;P41134;P41145;P41146;P41159;P42345;P46531;P48039;P55107;P55157;P57059;P61812;Q06210;Q06418;Q08828;Q10586;Q14439;Q14995;Q15761;Q15848;Q15858;Q16620;Q16678;Q16849;Q5H8A3;Q6X784;Q86SP6;Q8N2Q7;Q8NFJ6;Q8TCU5;Q8TCW9;Q92819;Q93008;Q969H0;Q9BXB1;Q9BXS9;…
GO:0045859	9	regulation of protein kinase activity	1.25664	1.0902	0.0209293	0.0191976	0.189054	0.90562	100	56	4678	3292	156	8126	4778	A6NI73;O00206;O00220;O14788;O43561;O75581;O95150;P00533;P01160;P01241;P01308;P01375;P01579;P01730;P02788;P03950;P04054;P04626;P05112;P05305;P06213;P06400;P07333;P07996;P08575;P08913;P10912;P11362;P13385;P13688;P14138;P16471;P17405;P17948;P18089;P18825;P20160;P20783;P21359;P21730;P21917;P29323;P32248;P32297;P32418;P36888;P40145;P41159;P41221;P41595;P42081;P42771;P42858;P48736;P49279;P49815;P54764;…
GO:0003014	3	renal system process	1.35907	1.12092	0.012139	0.0108294	0.191832	0.917382	58	30	4720	3318	88	8126	4778	O43306;O60931;O76024;P01591;P02730;P05305;P08697;P13866;P14416;P21964;P24530;P25101;P25116;P28906;P30518;P30542;P30556;P31639;P35318;P36382;P41146;P41181;P51787;P51795;P51800;P54851;P55017;P55085;P55087;P78329;Q02928;Q12791;Q12891;Q13286;Q13520;Q14393;Q15166;Q16348;Q16827;Q4U2R8;Q7LG56;Q8IWU6;Q8IZF2;Q8N6F1;Q92482;Q92819;Q96N87;Q96S37;Q9BT40;Q9BY07;Q9HBG4;Q9HCS2;Q9NP85;Q9NQA5;Q9P1W3;Q9UEW8;Q9UI33;…
GO:0051928	8	positive regulation of calcium ion transport	1.35907	1.12092	0.012139	0.0108294	0.191832	0.917382	58	30	4720	3318	88	8126	4778	A6NI73;O14625;O14842;O14936;O14983;O15303;O75185;O75323;O76024;P02778;P04054;P06850;P11836;P13500;P15391;P19634;P20020;P21728;P22888;P25116;P32246;P35414;P41180;P41586;P42858;P46663;P47992;P48995;P51575;P52823;P54289;P56373;P60201;Q01668;Q03135;Q05586;Q07325;Q12797;Q13507;Q13563;Q15077;Q16611;Q6W5P4;Q86TL2;Q8N149;Q8NET8;Q8WUJ3;Q93086;Q96D31;Q96GC9;Q96RI0;Q99527;Q99571;Q99572;Q99705;Q9UBL9;Q9Y210;…
GO:0032652	9	regulation of interleukin-1 production	1.44024	1.1431	0.008581	0.00750677	0.193681	0.924204	41	20	4737	3328	61	8126	4778	A6NI73;O00206;O14842;O43914;P01375;P01579;P02647;P05067;P06858;P13686;P13688;P16671;P20138;P20160;P25116;P27930;P32248;P41221;P49238;P55085;P78324;Q13467;Q14393;Q5NUL3;Q8N149;Q8NHJ6;Q8TDQ0;Q92847;Q96A25;Q96P20;Q96QZ0;Q96RD7;Q99500;Q99572;Q9BXN2;Q9C000;Q9HC29;Q9NR97;Q9NZC2;Q9UBU3;Q9Y2C9
GO:0006805	3	xenobiotic metabolic process	1.40567	1.13381	0.0104646	0.00922963	0.194702	0.924204	50	25	4728	3323	75	8126	4778	O00748;O15245;O15438;O15439;O15440;O43868;O75310;O75795;O94956;O95342;P04798;P05177;P06276;P08183;P08684;P10632;P11245;P19224;P20815;P22760;P24462;P31512;P33121;P33527;P35503;P46721;P51589;P54855;P78329;Q05586;Q16678;Q6PIU2;Q6UWW8;Q6VVX0;Q7Z449;Q8TAV3;Q92887;Q96SQ9;Q99518;Q99808;Q9BQB6;Q9BZD2;Q9HAS3;Q9HAW8;Q9HAW9;Q9HCS2;Q9NPD5;Q9Y694;Q9Y6A2;Q9Y6L6
GO:0050994	7	regulation of lipid catabolic process	1.57988	1.17742	0.0056509	0.00479941	0.196526	0.924204	27	12	4751	3336	39	8126	4778	O95342;P01308;P01375;P02655;P08913;P09683;P15428;P21128;P21554;P22760;P30542;P33897;P48736;P50416;P80108;Q13370;Q8NA29;Q8NCG7;Q8TDS4;Q8WTV0;Q96G97;Q99969;Q9BQT9;Q9BXC0;Q9NSA1;Q9UBJ2;Q9UM73
GO:0071495	3	cellular response to endogenous stimulus	1.19406	1.06959	0.0336961	0.0315038	0.196847	0.924204	161	95	4617	3253	256	8126	4778	O00206;O14786;O15118;O15503;O43306;O43464;O43597;O43613;O43614;O60343;O75094;O75844;O94813;O95180;O95831;O95832;P00533;P00995;P01137;P01210;P02458;P02675;P02818;P04054;P04626;P04629;P05023;P05305;P06213;P06400;P06850;P07996;P08476;P08572;P08913;P09668;P10145;P10646;P10912;P11362;P12821;P13385;P13500;P13637;P13688;P14210;P14672;P16473;P17861;P17948;P18405;P19634;P20366;P21802;P21815;P22830;P22888;…
GO:1990778	5	protein localization to cell periphery	1.31123	1.10707	0.0144412	0.0130445	0.197554	0.924204	69	37	4709	3311	106	8126	4778	O14976;O15230;O60359;O75185;O75581;O75915;O94985;O95858;O95970;P01375;P02730;P04626;P16157;P19438;P21145;P29317;P35613;P42658;P42857;P43005;P47900;P54709;P54851;P61026;P62079;P62955;P78352;Q03135;Q12879;Q13286;Q13635;Q14156;Q14393;Q14721;Q15303;Q15848;Q15904;Q5T4F4;Q5T848;Q5VWW1;Q6PIL6;Q7Z5L3;Q7Z7B1;Q7Z7J7;Q86TG1;Q86UK0;Q8IXB3;Q8IYP9;Q8N2H4;Q8N608;Q8N966;Q8NC67;Q8NG11;Q8TDF5;Q8TEU7;Q92953;Q96S97;…
GO:0071248	4	cellular response to metal ion	1.36075	1.12135	0.0125576	0.0111986	0.198456	0.924204	60	31	4718	3317	91	8126	4778	O14649;O43525;O94759;O95180;O95259;O95832;P00533;P02787;P04798;P04839;P05177;P05305;P14625;P16444;P17405;P21579;P21817;P23415;P23416;P27797;P30405;P35354;P40145;P41181;P41221;P43005;P51828;P55011;P58400;P61769;P78352;P80108;Q04656;Q06495;Q08828;Q09470;Q12797;Q13183;Q13563;Q14524;Q14721;Q14934;Q15413;Q15465;Q86YT5;Q8IVJ1;Q8IYU8;Q8N2Q7;Q8WXG9;Q92542;Q96D96;Q99571;Q9BPX6;Q9BZJ4;Q9GZU1;Q9NQ11;Q9NZJ5;…
GO:0045670	9	regulation of osteoclast differentiation	1.53674	1.16716	0.00732524	0.00627615	0.198485	0.924204	35	16	4743	3332	51	8126	4778	O00206;O14788;O43914;O60478;O75022;O95633;P01375;P01579;P02788;P02818;P05112;P10997;P21359;P32246;P42345;P56856;Q04721;Q15743;Q16566;Q5VWK5;Q86UD5;Q8N122;Q8N6Y2;Q8NBL3;Q8NHJ6;Q8NHL6;Q969H0;Q96N19;Q9BR26;Q9BRX8;Q9NPF7;Q9NYY1;Q9NZC2;Q9Y2T6;Q9Y6Q6
GO:0034765	6	regulation of monoatomic ion transmembrane transport	1.20694	1.07413	0.0276266	0.0257199	0.200748	0.924204	132	77	4646	3271	209	8126	4778	O14625;O14958;O14983;O15303;O15399;O15432;O15554;O43603;O60840;O60928;O75323;O95857;P01137;P01160;P01579;P01588;P02778;P04054;P05305;P05556;P08183;P08913;P08962;P11836;P13498;P13500;P13569;P14138;P14416;P15391;P19634;P21728;P21917;P22888;P23276;P23327;P23634;P25101;P25116;P25774;P27105;P29323;P30405;P32418;P34998;P35414;P41145;P41586;P41597;P42658;P42858;P46663;P47992;P48048;P48067;P48547;P48736;…
GO:1902547	5	regulation of cellular response to vascular endothelial growth factor stimulus	1.87148	1.23688	0.00334868	0.00270736	0.201332	0.924204	16	6	4762	3342	22	8126	4778	O43597;P04196;P05556;P07585;P08962;P23634;P29459;P42338;P47989;P58397;Q5VWQ8;Q6UXH8;Q8NFZ8;Q96PE1;Q9H2E6;Q9Y6N7
GO:0018279	8	protein N-linked glycosylation via asparagine	1.87148	1.23688	0.00334868	0.00270736	0.201332	0.924204	16	6	4762	3342	22	8126	4778	P04844;P15907;P39656;P46977;P61803;Q09328;Q13454;Q8NHY0;Q8TCJ2;Q96Q80;Q9BVK2;Q9BYC5;Q9H0U3;Q9NRP0;Q9NYU2;Q9Y673
GO:0050805	7	negative regulation of synaptic transmission	1.71615	1.20696	0.00460444	0.00381492	0.20194	0.924204	22	9	4756	3339	31	8126	4778	O60721;P06276;P14416;P21728;P22303;P28222;P28223;P28907;P30531;P30542;P31645;P34972;P35354;P35462;Q13002;Q14416;Q15761;Q15848;Q96PQ0;Q9H2P0;Q9UBS5;Q9UI40
GO:0002474	4	antigen processing and presentation of peptide antigen via MHC class I	1.71615	1.20696	0.00460444	0.00381492	0.20194	0.924204	22	9	4756	3339	31	8126	4778	O15533;P01889;P04439;P10321;P12314;P12821;P13747;P17693;P30511;P61769;Q03518;Q03519;Q5VY80;Q6H3X3;Q6P179;Q6ZSS7;Q8TD07;Q9BZM4;Q9BZM5;Q9BZM6;Q9UIQ6;Q9UMR7
GO:0051385	6	response to mineralocorticoid	1.98887	1.25705	0.00355797	0.00283042	0.202083	0.924204	17	6	4761	3342	23	8126	4778	O95831;P04839;P05305;P06850;P08476;P08575;P12821;P21964;P28222;P37088;P37288;P47710;P51172;P55017;Q969E3;Q99527;Q9UEW8
GO:0010043	4	response to zinc ion	1.98887	1.25705	0.00355797	0.00283042	0.202083	0.924204	17	6	4761	3342	23	8126	4778	O14649;O14863;P02818;P19021;P23415;P23416;Q04656;Q09428;Q401N2;Q8IWU4;Q8TAD4;Q96D96;Q99571;Q99572;Q99726;Q9BRI3;Q9NQ11
GO:0008015	4	blood circulation	1.98887	1.25705	0.00355797	0.00283042	0.202083	0.924204	17	6	4761	3342	23	8126	4778	P01588;P02778;P05155;P12259;P14138;P15502;P34969;P37023;P37288;Q01955;Q16581;Q96T52;Q9NZM1;Q9UBD3;Q9UGH3;Q9UKP6;Q9Y3Q4
GO:0045048	8	protein insertion into ER membrane	1.98887	1.25705	0.00355797	0.00283042	0.202083	0.924204	17	6	4761	3342	23	8126	4778	O00258;P49069;P61619;P69849;Q15035;Q15155;Q15629;Q5JPE7;Q8N4V1;Q8N609;Q8N766;Q96A33;Q9BUV8;Q9BVK8;Q9P0I2;Q9UM00;Q9Y284
GO:0002675	8	positive regulation of acute inflammatory response	1.98887	1.25705	0.00355797	0.00283042	0.202083	0.924204	17	6	4761	3342	23	8126	4778	O14788;O15552;P01375;P12314;P13725;P13747;P21554;P21754;P32248;P35354;P40189;P43115;P48736;P78325;Q15761;Q99650;Q9Y6Q6
GO:0036503	8	ERAD pathway	1.43874	1.14267	0.00899958	0.00787595	0.20235	0.924204	43	21	4735	3327	64	8126	4778	O00124;O00237;O14656;O14967;O60337;O60858;O75477;O76024;P14625;P17861;P18850;P27797;P27824;P33908;Q13438;Q15011;Q5HYA8;Q5TEA6;Q6NTF9;Q71RG4;Q86TM6;Q8IXB1;Q8N4F7;Q8TCJ2;Q8TEB9;Q8WU17;Q92575;Q92611;Q96A33;Q96GF1;Q96Q80;Q99942;Q9BUN8;Q9BV94;Q9BZQ6;Q9GZP9;Q9H920;Q9NYU2;Q9P055;Q9UBU6;Q9UBV2;Q9UKV5;Q9Y679
GO:0016049	2	cell growth	1.48753	1.1552	0.00753453	0.00652227	0.20792	0.924204	36	17	4742	3331	53	8126	4778	O14786;O60383;O60462;O75094;O94813;P05067;P05305;P05556;P14138;P20594;P25101;P34925;P35348;P41221;P52803;Q08345;Q13591;Q13740;Q14563;Q15063;Q16394;Q504Y0;Q6UXF1;Q92186;Q92581;Q93008;Q96JI7;Q9BQT9;Q9NPD7;Q9NZ94;Q9NZU0;Q9NZU1;Q9P283;Q9UBY5;Q9UIW2;Q9UQP3
GO:0048588	3	developmental cell growth	1.48753	1.1552	0.00753453	0.00652227	0.20792	0.924204	36	17	4742	3331	53	8126	4778	O14786;O60383;O60462;O75094;O94813;P05067;P05305;P05556;P14138;P20594;P25101;P34925;P35348;P41221;P52803;Q08345;Q13591;Q13740;Q14563;Q15063;Q16394;Q504Y0;Q6UXF1;Q92186;Q92581;Q93008;Q96JI7;Q9BQT9;Q9NPD7;Q9NZ94;Q9NZU0;Q9NZU1;Q9P283;Q9UBY5;Q9UIW2;Q9UQP3
GO:0007605	6	sensory perception of sound	1.35336	1.11946	0.0108832	0.00972188	0.209006	0.924204	52	27	4726	3321	79	8126	4778	A0PK11;O43511;O43520;O43525;O43597;O60907;O75443;O75445;O76024;O94898;O95452;P02458;P07686;P11362;P12107;P13942;P20594;P35237;P43003;P51787;P57727;P58418;P58743;P98164;Q01668;Q01814;Q01955;Q01973;Q14831;Q16515;Q5T3F8;Q5T4D3;Q75T13;Q7RTW8;Q7Z7J7;Q86WI1;Q8IVW8;Q8N4S9;Q8NCR9;Q8NDX2;Q8NFK1;Q8TAF8;Q8WUJ3;Q8WXG9;Q96QU1;Q9H251;Q9H5Y7;Q9HBG4;Q9NQ40;Q9NRC9;Q9UBL9;Q9ULV1
GO:0032371	6	regulation of sterol transport	1.56656	1.1743	0.00606949	0.00516859	0.209296	0.924204	29	13	4749	3335	42	8126	4778	O94911;O95477;O95486;P01133;P02647;P02655;P21439;P23141;P27169;P45844;P55058;Q03135;Q12772;Q13635;Q15465;Q15848;Q5BJF2;Q5VTQ0;Q86UK0;Q86UQ4;Q8IZY2;Q8NBP7;Q8WWZ7;Q99758;Q9BZC7;Q9H172;Q9H2C2;Q9NZC2;Q9ULC8
GO:1990138	4	neuron projection extension	1.56656	1.1743	0.00606949	0.00516859	0.209296	0.924204	29	13	4749	3335	42	8126	4778	O14786;O60462;O75094;O94813;P05305;P05556;P14138;P25101;P34925;P41221;Q08345;Q13591;Q13740;Q14563;Q15063;Q504Y0;Q6UXF1;Q92186;Q92581;Q93008;Q96JI7;Q9BQT9;Q9NPD7;Q9NZ94;Q9NZU0;Q9NZU1;Q9P283;Q9UIW2;Q9UQP3
GO:0032374	7	regulation of cholesterol transport	1.56656	1.1743	0.00606949	0.00516859	0.209296	0.924204	29	13	4749	3335	42	8126	4778	O94911;O95477;O95486;P01133;P02647;P02655;P21439;P23141;P27169;P45844;P55058;Q03135;Q12772;Q13635;Q15465;Q15848;Q5BJF2;Q5VTQ0;Q86UK0;Q86UQ4;Q8IZY2;Q8NBP7;Q8WWZ7;Q99758;Q9BZC7;Q9H172;Q9H2C2;Q9NZC2;Q9ULC8
GO:1903531	7	negative regulation of secretion by cell	1.32065	1.10994	0.0129761	0.0116909	0.209683	0.924204	62	33	4716	3315	95	8126	4778	O15552;O60488;O75110;P01308;P04035;P05111;P05305;P06850;P08476;P08913;P10645;P13688;P13725;P14416;P15018;P18089;P18825;P19438;P20396;P21359;P21452;P21554;P21917;P25116;P28222;P29459;P30511;P30542;P35372;P35462;P41145;P41159;P41597;P46531;P47900;P49286;P55085;Q09428;Q14627;Q14721;Q14831;Q15761;Q15848;Q16836;Q16850;Q5NUL3;Q8N350;Q8N490;Q8N5M9;Q8NHL6;Q92847;Q92859;Q96BQ1;Q96CC6;Q96IZ2;Q9H2B2;Q9HCQ7;…
GO:0035627	6	ceramide transport	2.80587	1.36057	0.00167434	0.00123062	0.212654	0.924204	8	2	4770	3346	10	8126	4778	A6NH11;P08183;P55058;Q13286;Q86UK0;Q86UQ4;Q9BX95;Q9BZC7
GO:0034198	5	cellular response to amino acid starvation	2.80587	1.36057	0.00167434	0.00123062	0.212654	0.924204	8	2	4770	3346	10	8126	4778	P19525;P25445;P42345;Q7Z3F1;Q92616;Q96QD8;Q9H6Y7;Q9NZJ5
GO:0060075	4	regulation of resting membrane potential	2.80587	1.36057	0.00167434	0.00123062	0.212654	0.924204	8	2	4770	3346	10	8126	4778	O00180;O14649;O95279;P13637;P49768;Q8IZF0;Q9NZC2;Q9Y257
GO:0003091	5	renal water homeostasis	2.80587	1.36057	0.00167434	0.00123062	0.212654	0.924204	8	2	4770	3346	10	8126	4778	O43306;O76024;P41181;P55087;P78329;Q02928;Q92482;Q9HCS2
GO:0097090	5	presynaptic membrane organization	2.80587	1.36057	0.00167434	0.00123062	0.212654	0.924204	8	2	4770	3346	10	8126	4778	P23468;P58400;Q8N0W4;Q8N2Q7;Q8NFZ3;Q8NFZ4;Q9NZ94;Q9NZN1
GO:0043652	8	engulfment of apoptotic cell	2.80587	1.36057	0.00167434	0.00123062	0.212654	0.924204	8	2	4770	3346	10	8126	4778	P07996;Q5GH70;Q5GH72;Q5GH73;Q5GH76;Q6UX68;Q96KG7;Q9H6D3
GO:0006613	8	cotranslational protein targeting to membrane	2.80587	1.36057	0.00167434	0.00123062	0.212654	0.924204	8	2	4770	3346	10	8126	4778	P43307;P43308;P61619;Q15041;Q15629;Q99442;Q9UGP8;Q9UNL2
GO:0002082	8	regulation of oxidative phosphorylation	2.80587	1.36057	0.00167434	0.00123062	0.212654	0.924204	8	2	4770	3346	10	8126	4778	P01375;P14406;P30405;P33897;Q04656;Q86UB9;Q9NP71;Q9Y5T4
GO:1901385	10	regulation of voltage-gated calcium channel activity	2.80587	1.36057	0.00167434	0.00123062	0.212654	0.924204	8	2	4770	3346	10	8126	4778	O60840;O75323;P01160;P14416;P21917;P34998;P54289;Q8N350
GO:0042359	6	vitamin D metabolic process	2.80587	1.36057	0.00167434	0.00123062	0.212654	0.924204	8	2	4770	3346	10	8126	4778	P02774;P04798;P08684;P11362;P22310;P35503;P98164;Q6VVX0
GO:0009404	4	toxin metabolic process	2.80587	1.36057	0.00167434	0.00123062	0.212654	0.924204	8	2	4770	3346	10	8126	4778	P04798;P05177;P08684;P20815;P50416;Q16678;Q8TAV3;Q99518
GO:0014829	8	vascular associated smooth muscle contraction	2.80587	1.36057	0.00167434	0.00123062	0.212654	0.924204	8	2	4770	3346	10	8126	4778	P05305;P14138;P24530;P25101;P28223;P28907;P32418;P49747
GO:0060986	8	endocrine hormone secretion	2.80587	1.36057	0.00167434	0.00123062	0.212654	0.924204	8	2	4770	3346	10	8126	4778	P01215;P08476;P30968;P34998;P51787;Q9H1D0;Q9UBU3;Q9ULV1
GO:1990928	4	response to amino acid starvation	2.80587	1.36057	0.00167434	0.00123062	0.212654	0.924204	8	2	4770	3346	10	8126	4778	P19525;P25445;P42345;Q7Z3F1;Q92616;Q96QD8;Q9H6Y7;Q9NZJ5
GO:0046931	6	pore complex assembly	2.80587	1.36057	0.00167434	0.00123062	0.212654	0.924204	8	2	4770	3346	10	8126	4778	O14672;Q4KMQ2;Q8N1F7;Q8WVE7;Q92621;Q99572;Q9BTX1;Q9NQC3
GO:0090276	8	regulation of peptide hormone secretion	1.28312	1.09869	0.0152784	0.013906	0.212662	0.924204	73	40	4705	3308	113	8126	4778	O00254;O14788;O14842;O15552;O43581;O60488;O95563;O95622;P00533;P00995;P01308;P01375;P01579;P01911;P02675;P02679;P06850;P08913;P09683;P10645;P11168;P13569;P14416;P18825;P20309;P20396;P21554;P22460;P28335;P28907;P40145;P41159;P41180;P48546;P49286;P50416;P52803;P53985;P54756;P55085;P78426;P80108;Q02643;Q09428;Q13488;Q14643;Q14721;Q15743;Q16836;Q5NUL3;Q5XXA6;Q6J4K2;Q86SU0;Q86UD5;Q86UK0;Q8IWT6;Q8IWU4;…
GO:0048488	7	synaptic vesicle endocytosis	2.10491	1.27553	0.00251151	0.00196899	0.213961	0.924204	12	4	4766	3344	16	8126	4778	O43426;P08247;P21579;P27824;Q2LD37;Q8N0W4;Q8N2Q7;Q8N9I0;Q8NBV8;Q8NFZ3;Q8NFZ4;Q9NZ94
GO:0051291	7	protein heterooligomerization	2.10491	1.27553	0.00251151	0.00196899	0.213961	0.924204	12	4	4766	3344	16	8126	4778	A0PK00;P08123;P21579;P42263;P98161;Q03395;Q05586;Q13224;Q13563;Q8IU99;Q96PR1;Q9BXJ8
GO:0035269	8	protein O-linked mannosylation	2.10491	1.27553	0.00251151	0.00196899	0.213961	0.924204	12	4	4766	3344	16	8126	4778	O75072;O94777;Q5T4D3;Q6ZXV5;Q8IUR5;Q8N394;Q8N3Y3;Q8NAT1;Q9P2X0;Q9UKY4;Q9Y2B1;Q9Y6A1
GO:0002026	7	regulation of the force of heart contraction	2.10491	1.27553	0.00251151	0.00196899	0.213961	0.924204	12	4	4766	3344	16	8126	4778	P05023;P10253;P10645;P16615;P19634;P23634;P32418;P35318;P35348;P50993;Q03135;Q92736
GO:0003071	4	renal system process involved in regulation of systemic arterial blood pressure	2.10491	1.27553	0.00251151	0.00196899	0.213961	0.924204	12	4	4766	3344	16	8126	4778	P08697;P25116;P30542;P30556;P36382;P54851;P55085;P78329;Q02928;Q14393;Q16827;Q9HCS2
GO:0071397	6	cellular response to cholesterol	2.10491	1.27553	0.00251151	0.00196899	0.213961	0.924204	12	4	4766	3344	16	8126	4778	O75581;O95477;P08476;P22680;P23141;P80108;Q13635;Q14118;Q15049;Q7Z3F1;Q8IYS0;Q99835
GO:0002726	11	positive regulation of T cell cytokine production	2.10491	1.27553	0.00251151	0.00196899	0.213961	0.924204	12	4	4766	3344	16	8126	4778	P04439;P05112;P09564;P14778;P23510;P47992;P61769;Q13291;Q13467;Q13478;Q6P3S1;Q96P20
GO:0072599	7	establishment of protein localization to endoplasmic reticulum	2.10491	1.27553	0.00251151	0.00196899	0.213961	0.924204	12	4	4766	3344	16	8126	4778	P33908;P61009;P61026;P61619;Q15011;Q92611;Q92736;Q99442;Q9UGP8;Q9UNL2;Q9Y5M8;Q9Y6A9
GO:0017158	9	regulation of calcium ion-dependent exocytosis	2.2808	1.30054	0.0027208	0.00209205	0.216201	0.924204	13	4	4765	3344	17	8126	4778	O43581;O43820;P08913;P16615;P21579;P21754;P46531;Q14721;Q6XYQ8;Q8N350;Q8TAC9;Q9H1D0;Q9H2B2
GO:0140238	6	presynaptic endocytosis	2.2808	1.30054	0.0027208	0.00209205	0.216201	0.924204	13	4	4765	3344	17	8126	4778	O43426;P08247;P21579;P27824;Q2LD37;Q2M2I8;Q8N0W4;Q8N2Q7;Q8N9I0;Q8NBV8;Q8NFZ3;Q8NFZ4;Q9NZ94
GO:0006110	10	regulation of glycolytic process	2.2808	1.30054	0.0027208	0.00209205	0.216201	0.924204	13	4	4765	3344	17	8126	4778	P01308;P01579;P02730;P05067;P06213;P28223;P42345;P49768;Q8N122;Q99572;Q9NP71;Q9UGQ3;Q9Y6R1
GO:0030811	8	regulation of nucleotide catabolic process	2.2808	1.30054	0.0027208	0.00209205	0.216201	0.924204	13	4	4765	3344	17	8126	4778	P01308;P01579;P02730;P05067;P06213;P28223;P42345;P49768;Q8N122;Q99572;Q9NP71;Q9UGQ3;Q9Y6R1
GO:0045123	5	cellular extravasation	2.2808	1.30054	0.0027208	0.00209205	0.216201	0.924204	13	4	4765	3344	17	8126	4778	O00329;P13500;P14209;P16284;P20160;P20701;P41597;P48736;P55808;P56199;P57087;P78324;Q86YT9
GO:0009190	9	cyclic nucleotide biosynthetic process	2.2808	1.30054	0.0027208	0.00209205	0.216201	0.924204	13	4	4765	3344	17	8126	4778	O43306;O60266;O60503;O95622;P01160;P20594;P25092;P40145;P51828;P51841;Q08462;Q08828;Q8NFM4
GO:0033121	9	regulation of purine nucleotide catabolic process	2.2808	1.30054	0.0027208	0.00209205	0.216201	0.924204	13	4	4765	3344	17	8126	4778	P01308;P01579;P02730;P05067;P06213;P28223;P42345;P49768;Q8N122;Q99572;Q9NP71;Q9UGQ3;Q9Y6R1
GO:0007595	6	lactation	2.2808	1.30054	0.0027208	0.00209205	0.216201	0.924204	13	4	4765	3344	17	8126	4778	P05814;P07498;P16471;P35670;P47989;Q01959;Q02643;Q03135;Q04656;Q08345;Q15303;Q86UL3;Q99808
GO:0046883	7	regulation of hormone secretion	1.24381	1.08626	0.02072	0.0190746	0.216584	0.924204	99	56	4679	3292	155	8126	4778	O00254;O14788;O14842;O15552;O43581;O60383;O60488;O95563;O95622;P00533;P00995;P01189;P01308;P01375;P01579;P01911;P02675;P02679;P05111;P05305;P05408;P06850;P08476;P08908;P08913;P09683;P10451;P10645;P11168;P11362;P13569;P13725;P14138;P14416;P15018;P18825;P20309;P20396;P21452;P21554;P22460;P25103;P28335;P28907;P30542;P30556;P32238;P34998;P40145;P41145;P41159;P41180;P47211;P47900;P48546;P49286;P50416;…
GO:0090087	5	regulation of peptide transport	1.28628	1.0996	0.0156969	0.0142752	0.217129	0.924204	75	41	4703	3307	116	8126	4778	O00254;O14788;O14842;O15552;O43581;O60488;O95563;O95622;P00533;P00995;P01308;P01375;P01579;P01911;P02675;P02679;P06850;P08913;P09683;P10645;P11168;P13569;P14416;P18825;P20309;P20396;P21554;P22460;P28335;P28907;P30542;P40145;P41159;P41180;P48546;P49286;P50416;P52803;P53985;P54756;P55085;P78426;P80108;Q02643;Q09428;Q13488;Q14643;Q14721;Q15743;Q16836;Q5NUL3;Q5XXA6;Q6J4K2;Q86SU0;Q86UD5;Q86UK0;Q8IWT6;…
GO:0046486	5	glycerolipid metabolic process	1.2081	1.07458	0.0265802	0.0247354	0.217537	0.924204	127	74	4651	3274	201	8126	4778	O00329;O00519;O00562;O14735;O15503;O43426;O43603;O75747;O75907;O94777;O95427;O95674;O95870;P02647;P03950;P04054;P06858;P07098;P08910;P27169;P33121;P35575;P42338;P42356;P48651;P48736;P50416;P54317;P55157;P80108;Q02509;Q03135;Q07326;Q13286;Q14156;Q14442;Q16635;Q3MUY2;Q3SYC2;Q53EU6;Q53F39;Q53GD3;Q53H12;Q53H76;Q5H8A4;Q6E213;Q6IAN0;Q6P1A2;Q6P1J6;Q6PCB7;Q6UWP7;Q6XPS3;Q6XZB0;Q6ZNB7;Q6ZNC8;Q6ZPD8;Q6ZWT7;…
GO:0097696	6	cell surface receptor signaling pathway via STAT	1.6146	1.18534	0.00481373	0.00406104	0.21984	0.924204	23	10	4755	3338	33	8126	4778	P01241;P01563;P01579;P10912;P13500;P15018;P15509;P16471;P17181;P22607;P32927;P41597;P48551;P81172;P98161;Q13261;Q13563;Q15303;Q5VWK5;Q8IU54;Q8NI17;Q9NPF7;Q9UBD9
GO:0080164	5	regulation of nitric oxide metabolic process	1.6146	1.18534	0.00481373	0.00406104	0.21984	0.924204	23	10	4755	3338	33	8126	4778	O00206;P01375;P01579;P05305;P06213;P10909;P13686;P16671;P23634;P26718;P27037;P35354;P35372;P42338;P49238;P78324;Q03135;Q08722;Q13563;Q96A25;Q99571;Q9BXN2;Q9Y2C9
GO:0019233	5	sensory perception of pain	1.68515	1.2005	0.00502302	0.0041841	0.221013	0.924204	24	10	4754	3338	34	8126	4778	O75762;P01210;P08473;P10997;P13500;P16389;P20366;P25929;P35372;P41145;P41146;P41597;Q01726;Q12879;Q15858;Q8NFZ4;Q96LB1;Q99571;Q99572;Q9H5K3;Q9H6L5;Q9HC23;Q9NZV8;Q9UI33
GO:0051092	12	positive regulation of NF-kappaB transcription factor activity	1.68515	1.2005	0.00502302	0.0041841	0.221013	0.924204	24	10	4754	3338	34	8126	4778	O00206;O14788;O60858;O95256;P01308;P01375;P02788;P04054;P04629;P10909;P19525;P29965;P30990;P41221;Q01973;Q13404;Q13478;Q86UE4;Q96P20;Q9BXN2;Q9HC29;Q9UIG8;Q9UM73;Q9Y6Q6
GO:0032535	4	regulation of cellular component size	1.33277	1.11356	0.0115111	0.0103372	0.222232	0.924204	55	29	4723	3319	84	8126	4778	A0AV02;O15554;O60500;O94813;P05305;P09683;P15502;P16871;P20936;P23276;P32248;P42345;P47872;P51790;P51797;P51811;P55011;P55017;P55085;P55087;P56706;P58743;Q04656;Q12791;Q13286;Q13591;Q13621;Q4KMQ2;Q6NSJ5;Q86T65;Q8IVE3;Q8IWT6;Q8N122;Q8NBQ7;Q92574;Q96AP7;Q96S97;Q99572;Q9BXP2;Q9BYB0;Q9BYE9;Q9HBA0;Q9HBB8;Q9NQ11;Q9NRC6;Q9NUT2;Q9NZH0;Q9UBY8;Q9UEW8;Q9UHW9;Q9UKZ4;Q9UP95;Q9Y258;Q9Y2G8;Q9Y666
GO:0042531	11	positive regulation of tyrosine phosphorylation of STAT protein	1.50469	1.15958	0.00627878	0.00541472	0.222465	0.924204	30	14	4748	3334	44	8126	4778	P01241;P01242;P01375;P01579;P01588;P02790;P05112;P07333;P08700;P0DML2;P0DML3;P10721;P10912;P13725;P15018;P19438;P22607;P29459;P36888;P40189;P41159;P60568;Q15303;Q5VWK5;Q8IU54;Q8NI17;Q9NPF7;Q9NYY1;Q9UBD9;Q9Y5U5
GO:0032414	8	positive regulation of ion transmembrane transporter activity	1.50469	1.15958	0.00627878	0.00541472	0.222465	0.924204	30	14	4748	3334	44	8126	4778	O14983;O43603;O75323;P01160;P01579;P05305;P08183;P13500;P13569;P19634;P21917;P25101;P25774;P29323;P41597;P42858;P54289;P54709;P54710;Q12797;Q13563;Q15077;Q2I0M4;Q6P4H8;Q86TL2;Q8N7C0;Q96GC9;Q9NZC2;Q9UEW8;Q9Y210
GO:0008203	7	cholesterol metabolic process	1.35729	1.12047	0.0117204	0.0104603	0.222789	0.924204	56	29	4722	3319	85	8126	4778	O15118;O15503;O43462;O60494;O75477;O75845;O75881;O75908;O76062;O95477;O95992;P02647;P04035;P05067;P05112;P05177;P08684;P13569;P14324;P17405;P22680;P22830;P23141;P27169;P35610;P41159;P45844;P48357;P56937;P61916;P98155;Q03426;Q12770;Q12772;Q13790;Q14162;Q14534;Q14703;Q14739;Q14849;Q15800;Q16850;Q8IY26;Q8NBP7;Q8WTV0;Q8WUA8;Q8WWZ7;Q9H2C2;Q9NWW5;Q9NYL5;Q9P2K9;Q9UBM7;Q9UBY8;Q9UHC9;Q9Y5U4;Q9Y6A2
GO:0006695	8	cholesterol biosynthetic process	1.80486	1.22451	0.00376727	0.00307654	0.223508	0.924204	18	7	4760	3341	25	8126	4778	O15503;O75845;O76062;P02647;P04035;P13569;P14324;P23141;P56937;Q03426;Q14739;Q15800;Q16850;Q8IY26;Q9H2C2;Q9UBM7;Q9UHC9;Q9Y5U4
GO:0006775	5	fat-soluble vitamin metabolic process	1.80486	1.22451	0.00376727	0.00307654	0.223508	0.924204	18	7	4760	3341	25	8126	4778	P02774;P04798;P08684;P11362;P22310;P35503;P38435;P55058;P78329;P98164;Q6VVX0;Q8N0U8;Q8TAV3;Q9BQB6;Q9HBI6;Q9HCS2;Q9UHC9;Q9Y5Z9
GO:1902653	6	secondary alcohol biosynthetic process	1.80486	1.22451	0.00376727	0.00307654	0.223508	0.924204	18	7	4760	3341	25	8126	4778	O15503;O75845;O76062;P02647;P04035;P13569;P14324;P23141;P56937;Q03426;Q14739;Q15800;Q16850;Q8IY26;Q9H2C2;Q9UBM7;Q9UHC9;Q9Y5U4
GO:0033198	5	response to ATP	1.80486	1.22451	0.00376727	0.00307654	0.223508	0.924204	18	7	4760	3341	25	8126	4778	O60706;P14625;P35354;P47900;P51575;P51582;P56373;Q12797;Q13507;Q15413;Q8TD43;Q93086;Q96G91;Q96RD7;Q99571;Q99572;Q9H244;Q9UBL9
GO:0051260	7	protein homooligomerization	1.30843	1.10629	0.0140226	0.0126754	0.226615	0.924204	67	36	4711	3312	103	8126	4778	O15537;O15554;O60741;O75311;O75762;O94759;P02748;P16389;P17658;P17693;P21817;P22001;P22459;P22460;P40145;P41181;P42263;P43004;P48547;P49747;P55064;P55087;P56373;P61769;Q03395;Q03721;Q09470;Q13563;Q14003;Q14573;Q14643;Q14721;Q15413;Q15758;Q16322;Q687X5;Q6DD88;Q719H9;Q8IU99;Q8NBQ7;Q8NHH9;Q8TAE7;Q8TD43;Q8TDN1;Q8TDN2;Q8WXF7;Q92953;Q96F81;Q96KK3;Q96P20;Q96PR1;Q96PS8;Q96RP8;Q9BPX6;Q9BQ31;Q9BUB7;Q9BXJ8;…
GO:0007218	6	neuropeptide signaling pathway	1.33535	1.11426	0.0119297	0.0107064	0.228589	0.924204	57	30	4721	3318	87	8126	4778	O15354;O43603;O43613;O43614;O60755;O95156;O95157;O95665;O95672;P01160;P01189;P01210;P01213;P01298;P01303;P05408;P0C0P6;P20366;P20382;P23415;P23416;P30872;P30874;P30990;P31391;P35372;P41145;P41146;P46091;P47211;P48167;P48645;Q06418;Q15722;Q5H8A3;Q6W5P4;Q86SP6;Q8TDU9;Q969F8;Q969V1;Q96PQ0;Q99523;Q99705;Q9GZQ4;Q9GZQ6;Q9HB89;Q9HC23;Q9HCQ7;Q9NPC1;Q9NQS5;Q9NS75;Q9NSD7;Q9NYM4;Q9UKP6;Q9UKZ4;Q9Y271;Q9Y5Y4
GO:0007623	2	circadian rhythm	1.49819	1.15793	0.00669736	0.0057839	0.234734	0.924204	32	15	4746	3333	47	8126	4778	O43614;O75592;P00533;P01375;P04629;P14416;P31645;P34969;P35462;P36873;P41134;P41159;P48039;P55157;Q06210;Q08828;Q14439;Q14995;Q15848;Q15858;Q16620;Q5H8A3;Q6X784;Q8NFJ6;Q8TCW9;Q9BXB1;Q9HC23;Q9NS40;Q9NZV8;Q9UI33;Q9Y5V3;Q9Y6Q6
GO:0060078	4	regulation of postsynaptic membrane potential	1.59564	1.18105	0.00523231	0.00443022	0.235585	0.924204	25	11	4753	3337	36	8126	4778	O15399;O43424;P08581;P14416;P14867;P18507;P21917;P23415;P30542;P31644;P32297;P34903;P47869;P48169;P78334;Q05586;Q12879;Q13002;Q13224;Q16445;Q8N1C3;Q99808;Q99928;Q9NZ94;Q9UBU3
GO:0032368	5	regulation of lipid transport	1.31783	1.10916	0.0125576	0.0113217	0.241333	0.924204	60	32	4718	3316	92	8126	4778	O14788;O15260;O60383;O60488;O94911;O95477;O95486;P01133;P01189;P02647;P02655;P05305;P06756;P06850;P07996;P10451;P21439;P23141;P27169;P30556;P31391;P33121;P34998;P45844;P47211;P47901;P48023;P55058;P78329;Q02928;Q03135;Q12772;Q13635;Q15465;Q15848;Q5BJF2;Q5VTQ0;Q6P1A2;Q86UK0;Q86UQ4;Q8IZY2;Q8NBP7;Q8WWZ7;Q99571;Q99572;Q99758;Q9BWE0;Q9BZC7;Q9H172;Q9H2C2;Q9HD89;Q9NTI2;Q9NV96;Q9NZC2;Q9P2K9;Q9UBU3;Q9ULC5;…
GO:0002709	7	regulation of T cell mediated immunity	1.3512	1.11889	0.0104646	0.0093527	0.24215	0.924204	50	26	4728	3322	76	8126	4778	P01563;P01889;P01911;P04439;P05112;P08575;P09564;P10321;P13688;P13747;P14778;P15151;P15812;P16150;P16871;P17693;P21754;P23510;P26715;P29459;P30511;P41597;P42701;P47992;P61769;P79483;Q03519;Q13241;Q13291;Q13467;Q13478;Q5VWK5;Q5VY80;Q6H3X3;Q6P3S1;Q6UXL0;Q8NHJ6;Q8NHL6;Q8TD07;Q8TD43;Q92692;Q96P20;Q99572;Q9BZM4;Q9BZM5;Q9BZM6;Q9HC29;Q9NPF7;Q9NZQ7;Q9Y226
GO:0009612	3	response to mechanical stimulus	1.25685	1.09053	0.0175806	0.0161211	0.24463	0.924204	84	47	4694	3301	131	8126	4778	B9EJG8;O00206;O00220;O43525;O60602;O75762;O94901;O95069;P00533;P01137;P01160;P01375;P02778;P02818;P04629;P05305;P07093;P07996;P10721;P11166;P12107;P17813;P19438;P19634;P20916;P22460;P25103;P25445;P28223;P32418;P35354;P35498;P43026;P46663;P47900;P48547;P50993;P51787;P51797;P56373;P58743;P61073;P98161;Q01831;Q09470;Q13535;Q13563;Q13635;Q14118;Q14623;Q15063;Q15858;Q16515;Q16611;Q16832;Q7RTU9;Q7Z442;…
GO:0050891	4	multicellular organismal-level water homeostasis	1.96482	1.25316	0.0029301	0.00233817	0.244958	0.924204	14	5	4764	3343	19	8126	4778	O43306;O76024;P13569;P37088;P41181;P55087;P78329;Q02928;Q16394;Q92482;Q93063;Q9HBA0;Q9HCS2;Q9NP55
GO:0050995	8	negative regulation of lipid catabolic process	1.96482	1.25316	0.0029301	0.00233817	0.244958	0.924204	14	5	4764	3343	19	8126	4778	P01308;P01375;P08913;P21128;P21554;P30542;P48736;P80108;Q13370;Q8NA29;Q8TDS4;Q96G97;Q9BXC0;Q9UM73
GO:0097502	4	mannosylation	1.96482	1.25316	0.0029301	0.00233817	0.244958	0.924204	14	5	4764	3343	19	8126	4778	O75072;O94777;Q5T4D3;Q6ZXV5;Q8IUR5;Q8N394;Q8N3Y3;Q8NAT1;Q92521;Q9P2X0;Q9UKY4;Q9UPQ8;Q9Y2B1;Q9Y6A1
GO:0001569	7	branching involved in blood vessel morphogenesis	1.96482	1.25316	0.0029301	0.00233817	0.244958	0.924204	14	5	4764	3343	19	8126	4778	O14786;O15041;P02462;P05305;P17813;P25101;P55075;Q04771;Q14623;Q14934;Q15465;Q99466;Q9UK05;Q9Y4D7
GO:0006517	6	protein deglycosylation	1.96482	1.25316	0.0029301	0.00233817	0.244958	0.924204	14	5	4764	3343	19	8126	4778	O00237;O60337;O60476;O60858;P33908;Q86TM6;Q8WU17;Q92611;Q96GF1;Q99942;Q9BV94;Q9BZQ6;Q9NYU2;Q9UKV5
GO:0060004	3	reflex	1.96482	1.25316	0.0029301	0.00233817	0.244958	0.924204	14	5	4764	3343	19	8126	4778	P23415;P28336;P35348;P35462;P43005;P48167;Q6W5P4;Q8TCW7;Q8TDI7;Q8TDI8;Q9H5Y7;Q9UI33;Q9Y4W6;Q9Y698
GO:0055010	6	ventricular cardiac muscle tissue morphogenesis	1.96482	1.25316	0.0029301	0.00233817	0.244958	0.924204	14	5	4764	3343	19	8126	4778	O95393;P01137;P12107;P17813;P21802;P25101;P36894;P36897;P46531;P61812;P98164;Q02297;Q92736;Q9ULI3
GO:0055006	4	cardiac cell development	1.96482	1.25316	0.0029301	0.00233817	0.244958	0.924204	14	5	4764	3343	19	8126	4778	O75844;O95393;O95935;P08476;P32418;P36894;P42345;P46531;P78310;P78504;Q16585;Q8NE79;Q92629;Q9H1Y0
GO:0032692	10	negative regulation of interleukin-1 production	1.96482	1.25316	0.0029301	0.00233817	0.244958	0.924204	14	5	4764	3343	19	8126	4778	O14842;P02647;P13686;P13688;P20138;P27930;P49238;Q14393;Q5NUL3;Q8NHJ6;Q92847;Q96P20;Q9NZC2;Q9UBU3
GO:0099601	7	regulation of neurotransmitter receptor activity	1.66684	1.1968	0.00397656	0.00332267	0.245787	0.924204	19	8	4759	3340	27	8126	4778	O60359;P01579;P06850;P0DP57;P13500;P29323;P35372;P41597;P48067;P58400;P62955;P78352;P78509;Q8N2Q7;Q8NFZ4;Q8TDF5;Q9UBN1;Q9UF02;Q9Y698
GO:0045582	10	positive regulation of T cell differentiation	1.44831	1.14538	0.00690666	0.00603003	0.246428	0.924204	33	16	4745	3332	49	8126	4778	O95497;P01137;P01579;P01911;P05112;P08575;P13232;P16871;P17693;P17861;P17927;P23510;P24394;P31785;P41273;P42081;P42701;P51531;P60568;P78325;Q14623;Q15465;Q5VWK5;Q8N423;Q8NFD5;Q8NHJ6;Q8WVV5;Q92925;Q96GM5;Q96P20;Q9H7M9;Q9HB29;Q9NPF7
GO:0006633	9	fatty acid biosynthetic process	1.40498	1.13381	0.00879029	0.00775289	0.247374	0.924204	42	21	4736	3327	63	8126	4778	A1L3X0;B0YJ81;O00767;O15121;O60427;O95864;P04054;P04798;P05177;P05305;P06858;P08684;P08910;P10632;P17861;P23219;P24557;P28288;P33897;P35354;P60201;Q53GQ0;Q5FVE4;Q5HYJ1;Q5VWC8;Q6Y1H2;Q86SK9;Q8N9I5;Q8NCG7;Q8WU67;Q9BW60;Q9GZR5;Q9H5J4;Q9HB03;Q9NP80;Q9NR19;Q9NUB1;Q9NXB9;Q9NYP7;Q9NZ01;Q9P035;Q9Y5Q0
GO:0046427	8	positive regulation of receptor signaling pathway via JAK-STAT	1.75494	1.21479	0.00418585	0.00344573	0.247938	0.924204	20	8	4758	3340	28	8126	4778	P01241;P01242;P01375;P05113;P0DML2;P0DML3;P10721;P10912;P16871;P25116;P41159;P46531;Q08334;Q15303;Q16678;Q56VL3;Q8IU54;Q96A54;Q9NPH9;Q9NX40
GO:0061178	10	regulation of insulin secretion involved in cellular response to glucose stimulus	1.75494	1.21479	0.00418585	0.00344573	0.247938	0.924204	20	8	4758	3340	28	8126	4778	O95563;O95622;P01911;P06850;P08913;P11168;P13569;P40145;P52803;P54756;P80108;Q09428;Q15743;Q5XXA6;Q86UD5;Q86UK0;Q8N5M9;Q8NBJ9;Q8TD43;Q9UBU3
GO:0071402	3	cellular response to lipoprotein particle stimulus	1.75494	1.21479	0.00418585	0.00344573	0.247938	0.924204	20	8	4758	3340	28	8126	4778	O00206;O15118;O95477;P01137;P02647;P05107;P05556;P16671;P21926;P23141;P41180;P45844;P78536;Q12772;Q5JRA6;Q96IZ2;Q9H172;Q9NSA1;Q9NZC2;Q9Y2C9
GO:0071320	6	cellular response to cAMP	1.75494	1.21479	0.00418585	0.00344573	0.247938	0.924204	20	8	4758	3340	28	8126	4778	O43315;O60741;O94778;P01210;P13569;P18405;P25105;P40879;P48736;P51787;P52823;Q13563;Q14571;Q15848;Q16678;Q92911;Q9BT40;Q9BXS9;Q9UL51;Q9Y3Q4
GO:0001916	9	positive regulation of T cell mediated cytotoxicity	1.52104	1.16364	0.00544161	0.00467635	0.251083	0.924204	26	12	4752	3336	38	8126	4778	P01889;P01911;P04439;P08575;P10321;P13747;P15151;P15812;P17693;P29459;P30511;P42701;P47992;P61769;Q03519;Q5VWK5;Q5VY80;Q6H3X3;Q8TD07;Q92692;Q99572;Q9BZM4;Q9BZM5;Q9BZM6;Q9NPF7;Q9Y226
GO:0043542	4	endothelial cell migration	1.52104	1.16364	0.00544161	0.00467635	0.251083	0.924204	26	12	4752	3336	38	8126	4778	O14786;O43508;O43927;O94813;P02647;P05556;P13385;P27487;P36897;P41134;P52799;P54760;P54851;P55290;P80108;Q12841;Q12884;Q13286;Q16678;Q5JRA6;Q6UXH8;Q8WTV0;Q96IZ2;Q96PE1;Q9Y4D7;Q9Y6N7
GO:0006999	6	nuclear pore organization	4.2083	1.45775	0.00125576	0.000861432	0.251623	0.924204	6	1	4772	3347	7	8126	4778	Q7Z3B4;Q8N1F7;Q8WVE7;Q92621;Q9BTX1;Q9NQC3
GO:0008354	4	germ cell migration	4.2083	1.45775	0.00125576	0.000861432	0.251623	0.924204	6	1	4772	3347	7	8126	4778	A4D1T9;P01137;P05556;P10721;P36897;P78310
GO:0061318	4	renal filtration cell differentiation	4.2083	1.45775	0.00125576	0.000861432	0.251623	0.924204	6	1	4772	3347	7	8126	4778	O43490;P05305;P24530;P25101;Q16394;Q16827
GO:0046476	9	glycosylceramide biosynthetic process	4.2083	1.45775	0.00125576	0.000861432	0.251623	0.924204	6	1	4772	3347	7	8126	4778	O43825;O60512;Q16739;Q16880;Q99999;Q9Y5Z6
GO:0072311	6	glomerular epithelial cell differentiation	4.2083	1.45775	0.00125576	0.000861432	0.251623	0.924204	6	1	4772	3347	7	8126	4778	O43490;P05305;P24530;P25101;Q16394;Q16827
GO:0033089	11	positive regulation of T cell differentiation in thymus	4.2083	1.45775	0.00125576	0.000861432	0.251623	0.924204	6	1	4772	3347	7	8126	4778	O95497;P16871;P31785;P78325;Q14623;Q15465
GO:0033623	6	regulation of integrin activation	4.2083	1.45775	0.00125576	0.000861432	0.251623	0.924204	6	1	4772	3347	7	8126	4778	O43927;P16109;Q12864;Q92508;Q9BX67;Q9H244
GO:0015888	5	thiamine transport	4.2083	1.45775	0.00125576	0.000861432	0.251623	0.924204	6	1	4772	3347	7	8126	4778	O15244;O15245;O60779;Q53GD3;Q8IY50;Q9BZV2
GO:0015822	6	ornithine transport	4.2083	1.45775	0.00125576	0.000861432	0.251623	0.924204	6	1	4772	3347	7	8126	4778	P30825;P52569;Q8WY07;Q92536;Q9BXI2;Q9Y619
GO:0046426	8	negative regulation of receptor signaling pathway via JAK-STAT	4.2083	1.45775	0.00125576	0.000861432	0.251623	0.924204	6	1	4772	3347	7	8126	4778	O15243;P23468;Q03135;Q8N8V2;Q96A54;Q9Y2H2
GO:0071639	11	positive regulation of monocyte chemotactic protein-1 production	4.2083	1.45775	0.00125576	0.000861432	0.251623	0.924204	6	1	4772	3347	7	8126	4778	Q15848;Q8IZK6;Q9BXN2;Q9HBA0;Q9HC29;Q9UIB8
GO:0007638	3	mechanosensory behavior	4.2083	1.45775	0.00125576	0.000861432	0.251623	0.924204	6	1	4772	3347	7	8126	4778	P14416;P42858;P43003;Q9BYB0;Q9H5Y7;Q9UHC6
GO:0014052	7	regulation of gamma-aminobutyric acid secretion	4.2083	1.45775	0.00125576	0.000861432	0.251623	0.924204	6	1	4772	3347	7	8126	4778	P20396;P28222;P30531;Q7L0J3;Q99572;Q9UBS5
GO:0031223	4	auditory behavior	4.2083	1.45775	0.00125576	0.000861432	0.251623	0.924204	6	1	4772	3347	7	8126	4778	P14416;P42858;P43003;Q9BYB0;Q9H5Y7;Q9UHC6
GO:0014062	7	regulation of serotonin secretion	4.2083	1.45775	0.00125576	0.000861432	0.251623	0.924204	6	1	4772	3347	7	8126	4778	P06850;P08908;P21554;P28222;P31645;Q8NHL6
GO:0014832	7	urinary bladder smooth muscle contraction	4.2083	1.45775	0.00125576	0.000861432	0.251623	0.924204	6	1	4772	3347	7	8126	4778	P23634;P25103;P28223;P56373;Q12791;Q9UBL9
GO:0023041	5	neuronal signal transduction	4.2083	1.45775	0.00125576	0.000861432	0.251623	0.924204	6	1	4772	3347	7	8126	4778	P58400;Q09470;Q8N2Q7;Q8N5G2;Q96G91;Q99784
GO:0038183	5	bile acid signaling pathway	4.2083	1.45775	0.00125576	0.000861432	0.251623	0.924204	6	1	4772	3347	7	8126	4778	O95342;P22680;Q14973;Q8TDU6;Q9H221;Q9H222
GO:0070327	5	thyroid hormone transport	4.2083	1.45775	0.00125576	0.000861432	0.251623	0.924204	6	1	4772	3347	7	8126	4778	P08195;P36021;Q01650;Q8TF71;Q9NYB5;Q9UHI5
GO:0006848	7	pyruvate transport	4.2083	1.45775	0.00125576	0.000861432	0.251623	0.924204	6	1	4772	3347	7	8126	4778	O15427;O60669;O95563;P53985;Q8N695;Q9Y5U8
GO:0006895	7	Golgi to endosome transport	4.2083	1.45775	0.00125576	0.000861432	0.251623	0.924204	6	1	4772	3347	7	8126	4778	Q5JWR5;Q7Z3U7;Q8N2H4;Q99523;Q9Y2M5;Q9Y3R5
GO:0003097	6	renal water transport	4.2083	1.45775	0.00125576	0.000861432	0.251623	0.924204	6	1	4772	3347	7	8126	4778	O60931;P41181;Q12891;Q13520;Q92482;Q92819
GO:0097264	6	self proteolysis	4.2083	1.45775	0.00125576	0.000861432	0.251623	0.924204	6	1	4772	3347	7	8126	4778	O43323;Q14623;Q15465;Q8IU80;Q8WXG9;Q9C000
GO:0045932	7	negative regulation of muscle contraction	4.2083	1.45775	0.00125576	0.000861432	0.251623	0.924204	6	1	4772	3347	7	8126	4778	O14983;P08913;P29275;P35354;P48736;P50993
GO:0015727	7	lactate transport	4.2083	1.45775	0.00125576	0.000861432	0.251623	0.924204	6	1	4772	3347	7	8126	4778	O15427;O60669;O95907;P53985;Q6PCB8;Q8N695
GO:0033629	6	negative regulation of cell adhesion mediated by integrin	4.2083	1.45775	0.00125576	0.000861432	0.251623	0.924204	6	1	4772	3347	7	8126	4778	P04196;P15941;Q13370;Q16678;Q5QJU3;Q9BX67
GO:0099545	7	trans-synaptic signaling by trans-synaptic complex	4.2083	1.45775	0.00125576	0.000861432	0.251623	0.924204	6	1	4772	3347	7	8126	4778	P23468;P29323;Q14118;Q15768;Q9NT68;Q9NZN1
GO:0007567	3	parturition	4.2083	1.45775	0.00125576	0.000861432	0.251623	0.924204	6	1	4772	3347	7	8126	4778	P06850;P15428;P25105;P34998;P43088;Q9HBX9
GO:0006824	8	cobalt ion transport	4.2083	1.45775	0.00125576	0.000861432	0.251623	0.924204	6	1	4772	3347	7	8126	4778	P20062;P27352;P49281;Q8TAD4;Q96JW4;Q9C0K1
GO:2000343	11	positive regulation of chemokine (C-X-C motif) ligand 2 production	4.2083	1.45775	0.00125576	0.000861432	0.251623	0.924204	6	1	4772	3347	7	8126	4778	O00206;P01137;P01375;P06858;Q15063;Q8IZK6
GO:0015747	5	urate transport	4.2083	1.45775	0.00125576	0.000861432	0.251623	0.924204	6	1	4772	3347	7	8126	4778	O00476;O15439;Q14916;Q96S37;Q9NRM0;Q9Y226
GO:0002857	9	positive regulation of natural killer cell mediated immune response to tumor cell	4.2083	1.45775	0.00125576	0.000861432	0.251623	0.924204	6	1	4772	3347	7	8126	4778	O95727;O95971;P15151;P29459;Q15762;Q92692
GO:0071285	5	cellular response to lithium ion	4.2083	1.45775	0.00125576	0.000861432	0.251623	0.924204	6	1	4772	3347	7	8126	4778	P27797;P51828;Q13183;Q14934;Q15465;Q86YT5
GO:0009066	9	aspartate family amino acid metabolic process	4.2083	1.45775	0.00125576	0.000861432	0.251623	0.924204	6	1	4772	3347	7	8126	4778	O00469;P00505;Q8N9F0;Q99489;Q9NQR4;Q9UBK8
GO:0002933	6	lipid hydroxylation	4.2083	1.45775	0.00125576	0.000861432	0.251623	0.924204	6	1	4772	3347	7	8126	4778	P04798;P08684;P10632;P20815;P24462;Q5TCH4
GO:0003416	5	endochondral bone growth	4.2083	1.45775	0.00125576	0.000861432	0.251623	0.924204	6	1	4772	3347	7	8126	4778	P21802;P22607;P61366;Q16394;Q16610;Q16832
GO:0006521	6	regulation of amino acid metabolic process	4.2083	1.45775	0.00125576	0.000861432	0.251623	0.924204	6	1	4772	3347	7	8126	4778	P01308;P07954;P23634;Q13286;Q9UM01;Q9UPY5
GO:0050665	5	hydrogen peroxide biosynthetic process	4.2083	1.45775	0.00125576	0.000861432	0.251623	0.924204	6	1	4772	3347	7	8126	4778	P04798;P04839;P05177;P13498;Q9NRD8;Q9NRD9
GO:0019852	7	L-ascorbic acid metabolic process	4.2083	1.45775	0.00125576	0.000861432	0.251623	0.924204	6	1	4772	3347	7	8126	4778	P11166;P11169;P50993;Q9BQT9;Q9UGH3;Q9UHI7
GO:0072112	7	podocyte differentiation	4.2083	1.45775	0.00125576	0.000861432	0.251623	0.924204	6	1	4772	3347	7	8126	4778	O43490;P05305;P24530;P25101;Q16394;Q16827
GO:0033004	7	negative regulation of mast cell activation	4.2083	1.45775	0.00125576	0.000861432	0.251623	0.924204	6	1	4772	3347	7	8126	4778	O14638;P21554;P34972;Q7Z6M3;Q8TDQ1;Q9UIB8
GO:0030432	7	peristalsis	4.2083	1.45775	0.00125576	0.000861432	0.251623	0.924204	6	1	4772	3347	7	8126	4778	P14416;P21728;P30874;P39905;P56373;Q9UBL9
GO:0002791	6	regulation of peptide secretion	1.26886	1.09437	0.0154877	0.0141521	0.25235	0.924204	74	41	4704	3307	115	8126	4778	O00254;O14788;O14842;O15552;O43581;O60488;O95563;O95622;P00533;P00995;P01308;P01375;P01579;P01911;P02675;P02679;P06850;P08913;P09683;P10645;P11168;P13569;P14416;P18825;P20309;P20396;P21554;P22460;P28335;P28907;P30542;P40145;P41159;P41180;P48546;P49286;P50416;P52803;P53985;P54756;P55085;P78426;P80108;Q02643;Q09428;Q13488;Q14643;Q14721;Q15743;Q16836;Q5NUL3;Q5XXA6;Q6J4K2;Q86SU0;Q86UD5;Q86UK0;Q8IWT6;…
GO:0051402	5	neuron apoptotic process	1.44591	1.14471	0.00732524	0.00639921	0.258213	0.924204	35	17	4743	3331	52	8126	4778	O43464;O43525;O95831;P01137;P04629;P05067;P06400;P06850;P12111;P20594;P21359;P21860;P25445;P26992;P43005;P49768;P50052;P55075;Q06418;Q13002;Q14934;Q15375;Q5T4D3;Q8NBI3;Q92542;Q969N2;Q96JI7;Q99250;Q9BWQ8;Q9C000;Q9H2P0;Q9NR28;Q9UBY8;Q9UDV6;Q9UL62
GO:0060249	3	anatomical structure homeostasis	1.28512	1.09945	0.0133947	0.0121831	0.259007	0.924204	64	35	4714	3313	99	8126	4778	O00206;O14773;O14788;O15551;O43868;O60494;O95255;O95452;O95832;O95859;P01011;P01270;P02458;P05186;P05556;P06400;P07954;P10997;P13232;P13686;P16284;P24043;P25116;P28906;P29279;P35354;P41597;P43005;P46531;P49747;P55011;P56749;P57087;P78310;P81277;Q02817;Q03403;Q13488;Q13639;Q14623;Q16394;Q16625;Q5IJ48;Q6UXL0;Q71H61;Q86SU0;Q86X29;Q8N0V5;Q8NA29;Q96AP7;Q96FX8;Q99102;Q99571;Q99572;Q99835;Q9BX67;Q9C0K1;…
GO:0001894	4	tissue homeostasis	1.28512	1.09945	0.0133947	0.0121831	0.259007	0.924204	64	35	4714	3313	99	8126	4778	O00206;O14773;O14788;O15551;O43868;O60494;O95255;O95452;O95832;O95859;P01011;P01270;P02458;P05186;P05556;P06400;P07954;P10997;P13232;P13686;P16284;P24043;P25116;P28906;P29279;P35354;P41597;P43005;P46531;P49747;P55011;P56749;P57087;P78310;P81277;Q02817;Q03403;Q13488;Q13639;Q14623;Q16394;Q16625;Q5IJ48;Q6UXL0;Q71H61;Q86SU0;Q86X29;Q8N0V5;Q8NA29;Q96AP7;Q96FX8;Q99102;Q99571;Q99572;Q99835;Q9BX67;Q9C0K1;…
GO:1901698	3	response to nitrogen compound	1.12191	1.0443	0.0586019	0.0561162	0.260112	0.924204	280	176	4498	3172	456	8126	4778	O00124;O00206;O00237;O00555;O14656;O14958;O14967;O15118;O15240;O15399;O15503;O43181;O43306;O43315;O43914;O60337;O60343;O60706;O60741;O60858;O75477;O75581;O76024;O94759;O94778;O94813;O94826;O95477;O95751;O95831;P00533;P00995;P01137;P01189;P01210;P01375;P01562;P01563;P01570;P02818;P04054;P04839;P05000;P05013;P05067;P05107;P05186;P05305;P05556;P06213;P06276;P06400;P06850;P08195;P08254;P08476;P10912;…
GO:1904044	7	response to aldosterone	2.33851	1.30824	0.00209293	0.0015998	0.261331	0.924204	10	3	4768	3345	13	8126	4778	O95831;P04839;P06850;P08476;P08575;P12821;P37088;P51172;P55017;Q9UEW8
GO:0010950	10	positive regulation of endopeptidase activity	2.33851	1.30824	0.00209293	0.0015998	0.261331	0.924204	10	3	4768	3345	13	8126	4778	P04279;P17927;P52797;P54764;Q02383;Q8WW43;Q92542;Q96BI3;Q9H7M9;Q9NZ42
GO:0050966	6	detection of mechanical stimulus involved in sensory perception of pain	2.33851	1.30824	0.00209293	0.0015998	0.261331	0.924204	10	3	4768	3345	13	8126	4778	O75762;P01375;P04629;P28223;P35498;P61073;Q09470;Q9BXJ8;Q9UHC3;Q9UI33
GO:0032480	10	negative regulation of type I interferon production	2.33851	1.30824	0.00209293	0.0015998	0.261331	0.924204	10	3	4768	3345	13	8126	4778	O43914;P59901;P78324;Q13332;Q86UT6;Q8N8V2;Q8NHL6;Q8TDQ0;Q9BZZ2;Q9H1Y0
GO:0140354	5	lipid import into cell	2.33851	1.30824	0.00209293	0.0015998	0.261331	0.924204	10	3	4768	3345	13	8126	4778	O14975;O95573;P11166;P16671;P33121;Q6PCB7;Q7Z2D5;Q9BT56;Q9Y2P4;Q9Y2P5
GO:1901317	8	regulation of flagellated sperm motility	2.33851	1.30824	0.00209293	0.0015998	0.261331	0.924204	10	3	4768	3345	13	8126	4778	O95925;P04279;P21452;P25103;P29371;P51684;Q02383;Q86UU9;Q9BY14;Q9H2U9
GO:0038093	7	Fc receptor signaling pathway	2.33851	1.30824	0.00209293	0.0015998	0.261331	0.924204	10	3	4768	3345	13	8126	4778	P01833;P10721;P12314;P20138;P20963;P24071;P59901;Q5VZY2;Q8WXI8;Q9ULY5
GO:0021952	10	central nervous system projection neuron axonogenesis	2.33851	1.30824	0.00209293	0.0015998	0.261331	0.924204	10	3	4768	3345	13	8126	4778	O75592;P29323;P43146;P54753;P54762;P54764;P55287;Q8NBI3;Q8WUA8;Q96JI7
GO:0046629	6	gamma-delta T cell activation	2.33851	1.30824	0.00209293	0.0015998	0.261331	0.924204	10	3	4768	3345	13	8126	4778	P07766;P08575;P09693;P20963;P26715;P51686;P78310;Q14330;Q86YT9;Q9Y219
GO:0050954	5	sensory perception of mechanical stimulus	1.30826	1.10649	0.0113018	0.0102141	0.263694	0.924204	54	29	4724	3319	83	8126	4778	A0PK11;O43511;O43520;O43525;O43597;O60907;O75443;O75445;O76024;O94898;O95452;P02458;P07686;P11362;P12107;P13942;P20594;P35237;P43003;P51787;P57727;P58418;P58743;P98164;Q01668;Q01814;Q01955;Q01973;Q14831;Q16515;Q5T3F8;Q5T4D3;Q75T13;Q7RTW8;Q7Z402;Q7Z7J7;Q86WI1;Q8IVW8;Q8N4S9;Q8NCR9;Q8NDX2;Q8NFK1;Q8TAF8;Q8WUJ3;Q8WXG9;Q96QU1;Q99571;Q9H251;Q9H5Y7;Q9HBG4;Q9NQ40;Q9NRC9;Q9UBL9;Q9ULV1
GO:0090277	9	positive regulation of peptide hormone secretion	1.34366	1.11689	0.00920887	0.00824514	0.264753	0.924204	44	23	4734	3325	67	8126	4778	O00254;O14788;O14842;O15552;O60488;O95563;P00533;P00995;P01308;P01911;P02675;P02679;P06850;P09683;P11168;P13569;P14416;P20309;P20396;P28907;P40145;P41180;P48546;P78426;P80108;Q02643;Q09428;Q14643;Q15743;Q5NUL3;Q5XXA6;Q86SU0;Q8IWT6;Q8IWU4;Q8NE86;Q8NFZ4;Q8TD43;Q969E3;Q96D31;Q99527;Q9NS93;Q9UBS5;Q9UBU3;Q9UP52
GO:0006936	4	muscle contraction	1.26883	1.09452	0.013604	0.0124292	0.264933	0.924204	65	36	4713	3312	101	8126	4778	O14958;O15085;O43603;O95180;O95399;P01375;P02708;P05305;P10253;P11230;P14138;P14416;P17540;P20309;P21452;P21728;P21731;P21817;P23327;P23415;P23634;P24530;P25101;P25103;P28221;P28223;P28907;P30874;P32418;P34969;P35348;P35499;P35523;P36383;P39905;P41595;P42345;P43115;P48029;P49747;P50993;P51787;P56373;P61073;Q04844;Q07001;Q12791;Q12797;Q13698;Q14524;Q15413;Q15722;Q16635;Q8IWU6;Q8NHX9;Q92736;Q9HB89;…
GO:0002793	7	positive regulation of peptide secretion	1.37448	1.12547	0.00941817	0.0083682	0.265346	0.924204	45	23	4733	3325	68	8126	4778	O00254;O14788;O14842;O15552;O60488;O95563;P00533;P00995;P01308;P01911;P02675;P02679;P06850;P09683;P11168;P13569;P14416;P20309;P20396;P28907;P30542;P40145;P41180;P48546;P78426;P80108;Q02643;Q09428;Q14643;Q15743;Q5NUL3;Q5XXA6;Q86SU0;Q8IWT6;Q8IWU4;Q8NE86;Q8NFZ4;Q8TD43;Q969E3;Q96D31;Q99527;Q9NS93;Q9UBS5;Q9UBU3;Q9UP52
GO:0031623	7	receptor internalization	1.51223	1.16146	0.00586019	0.00504553	0.265822	0.924204	28	13	4750	3335	41	8126	4778	O60359;P05107;P05556;P06213;P10145;P10912;P13688;P14416;P16671;P21926;P22303;P25024;P25106;P28222;P35318;P35462;P41595;P62955;Q03135;Q15884;Q16602;Q86UE6;Q8NHJ6;Q8NHL6;Q9NUN5;Q9UBN1;Q9UF02;Q9Y698
GO:0062207	7	regulation of pattern recognition receptor signaling pathway	1.40447	1.13381	0.00753453	0.00664534	0.268595	0.924204	36	18	4742	3330	54	8126	4778	O00206;O43657;P02788;P13498;P16671;P41440;P50897;P55085;P59901;Q03135;Q06418;Q13332;Q15399;Q16348;Q5VWQ8;Q6IC98;Q86UT6;Q86XR7;Q8IY34;Q8N149;Q8N697;Q8TDL5;Q8TDQ1;Q96P31;Q9BXB1;Q9BY10;Q9C0B5;Q9HC29;Q9NPR9;Q9NQC3;Q9NUE0;Q9NYG2;Q9NZC2;Q9Y2C9;Q9Y397;Q9Y4C4
GO:0062197	4	cellular response to chemical stress	1.27268	1.09565	0.0140226	0.0127984	0.270367	0.924204	67	37	4711	3311	104	8126	4778	O00623;O15354;O43464;O60883;O75762;O75915;O94759;O95256;O95831;P00533;P01210;P01588;P05023;P05305;P08254;P10620;P11166;P14672;P16234;P16615;P16671;P17861;P25101;P25445;P30044;P30405;P32322;P32418;P33527;P35237;P35354;P42345;P43005;P49281;P55064;P78324;Q01118;Q03135;Q13563;Q15262;Q16678;Q6NSJ5;Q6UXZ0;Q7L1W4;Q7Z2K6;Q8N0U8;Q8N122;Q8NBS3;Q8TCT9;Q8TDW0;Q8TED1;Q96C36;Q96P20;Q96RR4;Q96SL4;Q99250;Q9BXW9;…
GO:0008217	3	regulation of blood pressure	1.23401	1.08352	0.0165341	0.0152597	0.271567	0.924204	79	45	4699	3303	124	8126	4778	O60706;O60883;O95399;P01160;P01189;P01303;P01375;P05023;P05305;P06850;P08123;P08697;P10645;P12821;P13945;P14138;P14416;P17813;P18089;P20020;P20594;P21554;P21731;P22732;P23219;P25101;P25103;P25105;P25116;P25929;P29371;P30518;P30542;P30556;P32247;P35318;P35354;P35462;P36382;P37023;P37088;P37288;P41146;P41159;P42785;P43220;P46663;P47871;P47901;P50052;P50993;P51172;P51575;P51787;P55085;P78329;Q07075;…
GO:0045471	5	response to ethanol	1.34637	1.11761	0.00962746	0.00861432	0.272873	0.924204	46	24	4732	3324	70	8126	4778	O15551;O95342;O95471;O95832;P00505;P00995;P01210;P01270;P01375;P02818;P04839;P06850;P14672;P15428;P15907;P21554;P21731;P21802;P22680;P22830;P23415;P23416;P24557;P25103;P28222;P41145;P41159;P41586;P49411;P50416;P51828;P56856;P60568;Q01959;Q05586;Q12879;Q13224;Q14571;Q14973;Q15848;Q16611;Q8TCU5;Q96PR1;Q9UBS5;Q9UGH3;Q9Y6Q6
GO:0035771	7	interleukin-4-mediated signaling pathway	inf	1.70071	0.000627878	0.000369185	0.273137	0.924204	3	0	4775	3348	3	8126	4778	P05112;P24394;P31785
GO:1904082	7	pyrimidine nucleobase transmembrane transport	inf	1.70071	0.000627878	0.000369185	0.273137	0.924204	3	0	4775	3348	3	8126	4778	Q14542;Q99808;Q9BZD2
GO:0006768	8	biotin metabolic process	inf	1.70071	0.000627878	0.000369185	0.273137	0.924204	3	0	4775	3348	3	8126	4778	P43251;Q96RQ3;Q9Y289
GO:0060914	4	heart formation	inf	1.70071	0.000627878	0.000369185	0.273137	0.924204	3	0	4775	3348	3	8126	4778	P36894;P54851;Q8NC56
GO:0070914	8	UV-damage excision repair	inf	1.70071	0.000627878	0.000369185	0.273137	0.924204	3	0	4775	3348	3	8126	4778	Q01726;Q01831;Q13620
GO:0032100	7	positive regulation of appetite	inf	1.70071	0.000627878	0.000369185	0.273137	0.924204	3	0	4775	3348	3	8126	4778	P01303;Q92847;Q9UBU3
GO:0061591	10	calcium activated galactosylceramide scrambling	inf	1.70071	0.000627878	0.000369185	0.273137	0.924204	3	0	4775	3348	3	8126	4778	A1A5B4;Q32M45;Q9BYT9
GO:1904271	9	L-proline import across plasma membrane	inf	1.70071	0.000627878	0.000369185	0.273137	0.924204	3	0	4775	3348	3	8126	4778	Q6YBV0;Q96QD8;Q9NP91
GO:0010841	7	positive regulation of circadian sleep/wake cycle, wakefulness	inf	1.70071	0.000627878	0.000369185	0.273137	0.924204	3	0	4775	3348	3	8126	4778	P06850;P0C0P6;Q8N2Q7
GO:1903716	8	guanine transmembrane transport	inf	1.70071	0.000627878	0.000369185	0.273137	0.924204	3	0	4775	3348	3	8126	4778	Q14542;Q99808;Q9BZD2
GO:0046643	8	regulation of gamma-delta T cell activation	inf	1.70071	0.000627878	0.000369185	0.273137	0.924204	3	0	4775	3348	3	8126	4778	P08575;Q8NHL6;Q9HC29
GO:0070434	11	positive regulation of nucleotide-binding oligomerization domain containing 2 signaling pathway	inf	1.70071	0.000627878	0.000369185	0.273137	0.924204	3	0	4775	3348	3	8126	4778	O00206;Q8IY34;Q8N697
GO:1905647	8	proline import across plasma membrane	inf	1.70071	0.000627878	0.000369185	0.273137	0.924204	3	0	4775	3348	3	8126	4778	Q6YBV0;Q96QD8;Q9NP91
GO:0050957	5	equilibrioception	inf	1.70071	0.000627878	0.000369185	0.273137	0.924204	3	0	4775	3348	3	8126	4778	P58418;Q96QU1;Q9H251
GO:0019376	8	galactolipid catabolic process	inf	1.70071	0.000627878	0.000369185	0.273137	0.924204	3	0	4775	3348	3	8126	4778	P54317;P54803;Q9H227
GO:0002769	8	natural killer cell inhibitory signaling pathway	inf	1.70071	0.000627878	0.000369185	0.273137	0.924204	3	0	4775	3348	3	8126	4778	P26715;P43626;Q2HXU8
GO:0021801	8	cerebral cortex radial glia-guided migration	inf	1.70071	0.000627878	0.000369185	0.273137	0.924204	3	0	4775	3348	3	8126	4778	Q9H244;Q9NQC3;Q9Y653
GO:0070662	4	mast cell proliferation	inf	1.70071	0.000627878	0.000369185	0.273137	0.924204	3	0	4775	3348	3	8126	4778	P10721;P21359;P21583
GO:0015821	7	methionine transport	inf	1.70071	0.000627878	0.000369185	0.273137	0.924204	3	0	4775	3348	3	8126	4778	P08195;Q01650;Q8N370
GO:0015854	7	guanine transport	inf	1.70071	0.000627878	0.000369185	0.273137	0.924204	3	0	4775	3348	3	8126	4778	Q14542;Q99808;Q9BZD2
GO:1903012	6	positive regulation of bone development	inf	1.70071	0.000627878	0.000369185	0.273137	0.924204	3	0	4775	3348	3	8126	4778	Q4V9L6;Q6NXT6;Q9UBU3
GO:0006207	9	'de novo' pyrimidine nucleobase biosynthetic process	inf	1.70071	0.000627878	0.000369185	0.273137	0.924204	3	0	4775	3348	3	8126	4778	P30085;P42345;Q02127
GO:1901335	4	lactone catabolic process	inf	1.70071	0.000627878	0.000369185	0.273137	0.924204	3	0	4775	3348	3	8126	4778	P27169;Q15165;Q15166
GO:0000050	5	urea cycle	inf	1.70071	0.000627878	0.000369185	0.273137	0.924204	3	0	4775	3348	3	8126	4778	P07954;Q9BXI2;Q9Y619
GO:0040009	4	regulation of growth rate	inf	1.70071	0.000627878	0.000369185	0.273137	0.924204	3	0	4775	3348	3	8126	4778	Q8N2F6;Q9NRS4;Q9UBU3
GO:0021940	7	positive regulation of cerebellar granule cell precursor proliferation	inf	1.70071	0.000627878	0.000369185	0.273137	0.924204	3	0	4775	3348	3	8126	4778	O60883;P01133;Q15465
GO:0045988	8	negative regulation of striated muscle contraction	inf	1.70071	0.000627878	0.000369185	0.273137	0.924204	3	0	4775	3348	3	8126	4778	O14983;P48736;P50993
GO:0060613	6	fat pad development	inf	1.70071	0.000627878	0.000369185	0.273137	0.924204	3	0	4775	3348	3	8126	4778	P41180;Q96PD7;Q9BZK7
GO:1904347	9	regulation of small intestine smooth muscle contraction	inf	1.70071	0.000627878	0.000369185	0.273137	0.924204	3	0	4775	3348	3	8126	4778	P10721;Q92847;Q9UBU3
GO:2000302	10	positive regulation of synaptic vesicle exocytosis	inf	1.70071	0.000627878	0.000369185	0.273137	0.924204	3	0	4775	3348	3	8126	4778	P21579;Q2Y0W8;Q8N2Q7
GO:0086068	4	Purkinje myocyte to ventricular cardiac muscle cell communication	inf	1.70071	0.000627878	0.000369185	0.273137	0.924204	3	0	4775	3348	3	8126	4778	O14958;P36382;Q92736
GO:1900005	11	positive regulation of serine-type endopeptidase activity	inf	1.70071	0.000627878	0.000369185	0.273137	0.924204	3	0	4775	3348	3	8126	4778	P04279;P17927;Q02383
GO:2001171	11	positive regulation of ATP biosynthetic process	inf	1.70071	0.000627878	0.000369185	0.273137	0.924204	3	0	4775	3348	3	8126	4778	P05112;Q16635;Q9NZC2
GO:0060978	4	angiogenesis involved in coronary vascular morphogenesis	inf	1.70071	0.000627878	0.000369185	0.273137	0.924204	3	0	4775	3348	3	8126	4778	O14786;P12821;P36897
GO:0072334	8	UDP-galactose transmembrane transport	inf	1.70071	0.000627878	0.000369185	0.273137	0.924204	3	0	4775	3348	3	8126	4778	P78381;P78383;Q9Y2D2
GO:0007196	8	adenylate cyclase-inhibiting G protein-coupled glutamate receptor signaling pathway	inf	1.70071	0.000627878	0.000369185	0.273137	0.924204	3	0	4775	3348	3	8126	4778	O00222;Q14831;Q14833
GO:1904398	7	positive regulation of neuromuscular junction development	inf	1.70071	0.000627878	0.000369185	0.273137	0.924204	3	0	4775	3348	3	8126	4778	O00468;Q14203;Q16572
GO:1904257	11	zinc ion import into Golgi lumen	inf	1.70071	0.000627878	0.000369185	0.273137	0.924204	3	0	4775	3348	3	8126	4778	Q6NXT4;Q8NEW0;Q8TAD4
GO:0010624	6	regulation of Schwann cell proliferation	inf	1.70071	0.000627878	0.000369185	0.273137	0.924204	3	0	4775	3348	3	8126	4778	P21359;Q96G23;Q9UPY3
GO:0021934	5	hindbrain tangential cell migration	inf	1.70071	0.000627878	0.000369185	0.273137	0.924204	3	0	4775	3348	3	8126	4778	O75051;P29323;P54762
GO:0042271	10	susceptibility to natural killer cell mediated cytotoxicity	inf	1.70071	0.000627878	0.000369185	0.273137	0.924204	3	0	4775	3348	3	8126	4778	P15151;Q92692;Q9BY67
GO:0006867	6	asparagine transport	inf	1.70071	0.000627878	0.000369185	0.273137	0.924204	3	0	4775	3348	3	8126	4778	Q8NBW4;Q99624;Q9NVC3
GO:0051946	10	regulation of glutamate uptake involved in transmission of nerve impulse	inf	1.70071	0.000627878	0.000369185	0.273137	0.924204	3	0	4775	3348	3	8126	4778	P05556;P50993;Q8NDX2
GO:1900244	8	positive regulation of synaptic vesicle endocytosis	inf	1.70071	0.000627878	0.000369185	0.273137	0.924204	3	0	4775	3348	3	8126	4778	O14656;Q86UQ4;Q8N2Q7
GO:0098904	6	regulation of AV node cell action potential	inf	1.70071	0.000627878	0.000369185	0.273137	0.924204	3	0	4775	3348	3	8126	4778	P36382;P78310;Q92736
GO:2000566	11	positive regulation of CD8-positive, alpha-beta T cell proliferation	inf	1.70071	0.000627878	0.000369185	0.273137	0.924204	3	0	4775	3348	3	8126	4778	P04439;P13747;P47992
GO:0042633	3	hair cycle	inf	1.70071	0.000627878	0.000369185	0.273137	0.924204	3	0	4775	3348	3	8126	4778	P35354;Q6UWV2;Q9Y6C5
GO:0003171	4	atrioventricular valve development	inf	1.70071	0.000627878	0.000369185	0.273137	0.924204	3	0	4775	3348	3	8126	4778	P35414;P36382;P36894
GO:0015766	6	disaccharide transport	inf	1.70071	0.000627878	0.000369185	0.273137	0.924204	3	0	4775	3348	3	8126	4778	Q5BKX6;Q96JT2;Q9UMX9
GO:0032109	5	positive regulation of response to nutrient levels	inf	1.70071	0.000627878	0.000369185	0.273137	0.924204	3	0	4775	3348	3	8126	4778	P01303;Q92847;Q9UBU3
GO:0097212	5	lysosomal membrane organization	inf	1.70071	0.000627878	0.000369185	0.273137	0.924204	3	0	4775	3348	3	8126	4778	O94823;Q13571;Q86VI4
GO:0070100	8	negative regulation of chemokine-mediated signaling pathway	inf	1.70071	0.000627878	0.000369185	0.273137	0.924204	3	0	4775	3348	3	8126	4778	O75094;O94813;Q9Y6N7
GO:2001225	7	regulation of chloride transport	inf	1.70071	0.000627878	0.000369185	0.273137	0.924204	3	0	4775	3348	3	8126	4778	O43520;P08183;P78334
GO:0141164	8	mitochondrial protein quality control	inf	1.70071	0.000627878	0.000369185	0.273137	0.924204	3	0	4775	3348	3	8126	4778	Q15070;Q9H061;Q9Y4W6
GO:0016078	8	tRNA decay	inf	1.70071	0.000627878	0.000369185	0.273137	0.924204	3	0	4775	3348	3	8126	4778	P03950;Q9BQ52;Q9UPY3
GO:0042374	7	phylloquinone metabolic process	inf	1.70071	0.000627878	0.000369185	0.273137	0.924204	3	0	4775	3348	3	8126	4778	P78329;Q9HBI6;Q9HCS2
GO:0016243	7	regulation of autophagosome size	inf	1.70071	0.000627878	0.000369185	0.273137	0.924204	3	0	4775	3348	3	8126	4778	Q13286;Q9NQ11;Q9Y2G8
GO:1901660	8	calcium ion export	inf	1.70071	0.000627878	0.000369185	0.273137	0.924204	3	0	4775	3348	3	8126	4778	P23634;P32418;Q9GZU1
GO:1990680	5	response to melanocyte-stimulating hormone	inf	1.70071	0.000627878	0.000369185	0.273137	0.924204	3	0	4775	3348	3	8126	4778	P01189;P32245;Q8NFF2
GO:0045113	7	regulation of integrin biosynthetic process	inf	1.70071	0.000627878	0.000369185	0.273137	0.924204	3	0	4775	3348	3	8126	4778	P61812;Q9UIK5;Q9Y5S8
GO:1904479	7	negative regulation of intestinal absorption	inf	1.70071	0.000627878	0.000369185	0.273137	0.924204	3	0	4775	3348	3	8126	4778	P81172;Q9H221;Q9H222
GO:1903791	8	uracil transmembrane transport	inf	1.70071	0.000627878	0.000369185	0.273137	0.924204	3	0	4775	3348	3	8126	4778	Q14542;Q99808;Q9BZD2
GO:1901841	11	regulation of high voltage-gated calcium channel activity	inf	1.70071	0.000627878	0.000369185	0.273137	0.924204	3	0	4775	3348	3	8126	4778	O75323;P01160;P54289
GO:0003105	7	negative regulation of glomerular filtration	inf	1.70071	0.000627878	0.000369185	0.273137	0.924204	3	0	4775	3348	3	8126	4778	P25116;P36382;Q16827
GO:0098849	4	cellular detoxification of cadmium ion	inf	1.70071	0.000627878	0.000369185	0.273137	0.924204	3	0	4775	3348	3	8126	4778	P49279;Q9C0K1;Q9NP58
GO:1905532	9	regulation of L-leucine import across plasma membrane	inf	1.70071	0.000627878	0.000369185	0.273137	0.924204	3	0	4775	3348	3	8126	4778	O75387;Q01650;Q8N370
GO:0035624	8	receptor transactivation	inf	1.70071	0.000627878	0.000369185	0.273137	0.924204	3	0	4775	3348	3	8126	4778	P08913;P18089;P18825
GO:0048861	7	leukemia inhibitory factor signaling pathway	inf	1.70071	0.000627878	0.000369185	0.273137	0.924204	3	0	4775	3348	3	8126	4778	P15018;P40189;P42702
GO:0010626	10	negative regulation of Schwann cell proliferation	inf	1.70071	0.000627878	0.000369185	0.273137	0.924204	3	0	4775	3348	3	8126	4778	P21359;Q96G23;Q9UPY3
GO:0140916	11	zinc ion import into lysosome	inf	1.70071	0.000627878	0.000369185	0.273137	0.924204	3	0	4775	3348	3	8126	4778	O14863;Q99726;Q9BRI3
GO:0150102	7	negative regulation of monocyte activation	inf	1.70071	0.000627878	0.000369185	0.273137	0.924204	3	0	4775	3348	3	8126	4778	P02751;P20138;Q8NHJ6
GO:1903801	8	L-leucine import across plasma membrane	inf	1.70071	0.000627878	0.000369185	0.273137	0.924204	3	0	4775	3348	3	8126	4778	P08195;Q01650;Q9UHI5
GO:0000820	7	regulation of glutamine family amino acid metabolic process	inf	1.70071	0.000627878	0.000369185	0.273137	0.924204	3	0	4775	3348	3	8126	4778	P23634;Q13286;Q9UPY5
GO:0015772	5	oligosaccharide transport	inf	1.70071	0.000627878	0.000369185	0.273137	0.924204	3	0	4775	3348	3	8126	4778	Q5BKX6;Q96JT2;Q9UMX9
GO:0150012	7	positive regulation of neuron projection arborization	inf	1.70071	0.000627878	0.000369185	0.273137	0.924204	3	0	4775	3348	3	8126	4778	P41221;P78352;Q9ULV1
GO:0140300	7	serine import into mitochondrion	inf	1.70071	0.000627878	0.000369185	0.273137	0.924204	3	0	4775	3348	3	8126	4778	Q96NB2;Q9BWM7;Q9H9B4
GO:0098910	10	regulation of atrial cardiac muscle cell action potential	inf	1.70071	0.000627878	0.000369185	0.273137	0.924204	3	0	4775	3348	3	8126	4778	P36382;Q8TD43;Q92736
GO:2000410	10	regulation of thymocyte migration	inf	1.70071	0.000627878	0.000369185	0.273137	0.924204	3	0	4775	3348	3	8126	4778	P41597;P47992;P78325
GO:0032986	6	protein-DNA complex disassembly	inf	1.70071	0.000627878	0.000369185	0.273137	0.924204	3	0	4775	3348	3	8126	4778	P62829;Q92925;Q96GM5
GO:0019856	8	pyrimidine nucleobase biosynthetic process	inf	1.70071	0.000627878	0.000369185	0.273137	0.924204	3	0	4775	3348	3	8126	4778	P30085;P42345;Q02127
GO:0030263	7	apoptotic chromosome condensation	inf	1.70071	0.000627878	0.000369185	0.273137	0.924204	3	0	4775	3348	3	8126	4778	Q76MJ5;Q99527;Q9UKV3
GO:0048295	12	positive regulation of isotype switching to IgE isotypes	inf	1.70071	0.000627878	0.000369185	0.273137	0.924204	3	0	4775	3348	3	8126	4778	P05112;P23510;Q9UBD9
GO:0051941	7	regulation of amino acid uptake involved in synaptic transmission	inf	1.70071	0.000627878	0.000369185	0.273137	0.924204	3	0	4775	3348	3	8126	4778	P05556;P50993;Q8NDX2
GO:1904092	5	regulation of autophagic cell death	inf	1.70071	0.000627878	0.000369185	0.273137	0.924204	3	0	4775	3348	3	8126	4778	Q13571;Q9H1Y0;Q9NZC2
GO:0061589	10	calcium activated phosphatidylserine scrambling	inf	1.70071	0.000627878	0.000369185	0.273137	0.924204	3	0	4775	3348	3	8126	4778	A1A5B4;Q32M45;Q4KMQ2
GO:0009957	4	epidermal cell fate specification	inf	1.70071	0.000627878	0.000369185	0.273137	0.924204	3	0	4775	3348	3	8126	4778	P46531;Q13635;Q9Y6C5
GO:0033685	10	negative regulation of luteinizing hormone secretion	inf	1.70071	0.000627878	0.000369185	0.273137	0.924204	3	0	4775	3348	3	8126	4778	P06850;P21452;P41145
GO:0046338	8	phosphatidylethanolamine catabolic process	inf	1.70071	0.000627878	0.000369185	0.273137	0.924204	3	0	4775	3348	3	8126	4778	Q6P1J6;Q8NCC3;Q9NP80
GO:1902947	11	regulation of tau-protein kinase activity	inf	1.70071	0.000627878	0.000369185	0.273137	0.924204	3	0	4775	3348	3	8126	4778	P01579;P06400;P21730
GO:0150019	9	basal dendrite morphogenesis	inf	1.70071	0.000627878	0.000369185	0.273137	0.924204	3	0	4775	3348	3	8126	4778	O14786;Q14563;Q9UL54
GO:0006581	5	acetylcholine catabolic process	inf	1.70071	0.000627878	0.000369185	0.273137	0.924204	3	0	4775	3348	3	8126	4778	P06276;P22303;Q9Y215
GO:0055095	5	lipoprotein particle mediated signaling	inf	1.70071	0.000627878	0.000369185	0.273137	0.924204	3	0	4775	3348	3	8126	4778	P06858;P16671;P55290
GO:1904000	7	positive regulation of eating behavior	inf	1.70071	0.000627878	0.000369185	0.273137	0.924204	3	0	4775	3348	3	8126	4778	P41145;Q92847;Q9UBU3
GO:0032097	6	positive regulation of response to food	inf	1.70071	0.000627878	0.000369185	0.273137	0.924204	3	0	4775	3348	3	8126	4778	P01303;Q92847;Q9UBU3
GO:1900133	9	regulation of renin secretion into blood stream	inf	1.70071	0.000627878	0.000369185	0.273137	0.924204	3	0	4775	3348	3	8126	4778	P25116;P55085;Q9H255
GO:2000524	9	negative regulation of T cell costimulation	inf	1.70071	0.000627878	0.000369185	0.273137	0.924204	3	0	4775	3348	3	8126	4778	O95971;Q8N423;Q8NHJ6
GO:0055096	6	low-density lipoprotein particle mediated signaling	inf	1.70071	0.000627878	0.000369185	0.273137	0.924204	3	0	4775	3348	3	8126	4778	P06858;P16671;P55290
GO:1903812	8	L-serine import across plasma membrane	inf	1.70071	0.000627878	0.000369185	0.273137	0.924204	3	0	4775	3348	3	8126	4778	P43007;Q8WUX1;Q96QD8
GO:0038113	7	interleukin-9-mediated signaling pathway	inf	1.70071	0.000627878	0.000369185	0.273137	0.924204	3	0	4775	3348	3	8126	4778	P15248;P31785;Q01113
GO:0006625	8	protein targeting to peroxisome	inf	1.70071	0.000627878	0.000369185	0.273137	0.924204	3	0	4775	3348	3	8126	4778	O00623;Q9UJ83;Q9Y5Y5
GO:1902730	10	positive regulation of proteoglycan biosynthetic process	inf	1.70071	0.000627878	0.000369185	0.273137	0.924204	3	0	4775	3348	3	8126	4778	O95528;Q8IVN3;Q8TE99
GO:0070430	11	positive regulation of nucleotide-binding oligomerization domain containing 1 signaling pathway	inf	1.70071	0.000627878	0.000369185	0.273137	0.924204	3	0	4775	3348	3	8126	4778	O00206;Q8N697;Q9BY10
GO:0071344	6	diphosphate metabolic process	inf	1.70071	0.000627878	0.000369185	0.273137	0.924204	3	0	4775	3348	3	8126	4778	P11362;Q9H2U2;Q9HCJ1
GO:0010749	7	regulation of nitric oxide mediated signal transduction	inf	1.70071	0.000627878	0.000369185	0.273137	0.924204	3	0	4775	3348	3	8126	4778	P00995;P01308;P07996
GO:0002586	6	regulation of antigen processing and presentation of peptide antigen via MHC class II	inf	1.70071	0.000627878	0.000369185	0.273137	0.924204	3	0	4775	3348	3	8126	4778	P06340;P13765;Q9NZC2
GO:0030520	9	estrogen receptor signaling pathway	inf	1.70071	0.000627878	0.000369185	0.273137	0.924204	3	0	4775	3348	3	8126	4778	O75881;P59665;P59666
GO:0036101	11	leukotriene B4 catabolic process	inf	1.70071	0.000627878	0.000369185	0.273137	0.924204	3	0	4775	3348	3	8126	4778	P78329;Q08477;Q9HCS2
GO:0086042	5	cardiac muscle cell-cardiac muscle cell adhesion	inf	1.70071	0.000627878	0.000369185	0.273137	0.924204	3	0	4775	3348	3	8126	4778	P78310;Q02487;Q14126
GO:0072017	8	distal tubule development	inf	1.70071	0.000627878	0.000369185	0.273137	0.924204	3	0	4775	3348	3	8126	4778	P46531;P78504;Q13563
GO:1904349	10	positive regulation of small intestine smooth muscle contraction	inf	1.70071	0.000627878	0.000369185	0.273137	0.924204	3	0	4775	3348	3	8126	4778	P10721;Q92847;Q9UBU3
GO:0061364	6	apoptotic process involved in luteolysis	inf	1.70071	0.000627878	0.000369185	0.273137	0.924204	3	0	4775	3348	3	8126	4778	O75094;O94813;Q9HCK4
GO:0042986	10	positive regulation of amyloid precursor protein biosynthetic process	inf	1.70071	0.000627878	0.000369185	0.273137	0.924204	3	0	4775	3348	3	8126	4778	P35610;Q92542;Q9BZC7
GO:0010754	8	negative regulation of cGMP-mediated signaling	inf	1.70071	0.000627878	0.000369185	0.273137	0.924204	3	0	4775	3348	3	8126	4778	P07996;P49286;Q9HCR9
GO:0006771	6	riboflavin metabolic process	inf	1.70071	0.000627878	0.000369185	0.273137	0.924204	3	0	4775	3348	3	8126	4778	Q9HAB3;Q9NQ40;Q9NWF4
GO:0033235	11	positive regulation of protein sumoylation	inf	1.70071	0.000627878	0.000369185	0.273137	0.924204	3	0	4775	3348	3	8126	4778	Q969V5;Q9UBT2;Q9Y3V2
GO:1901079	7	positive regulation of relaxation of muscle	inf	1.70071	0.000627878	0.000369185	0.273137	0.924204	3	0	4775	3348	3	8126	4778	P10645;P23327;Q09428
GO:0140961	3	cellular detoxification of metal ion	inf	1.70071	0.000627878	0.000369185	0.273137	0.924204	3	0	4775	3348	3	8126	4778	P49279;Q9C0K1;Q9NP58
GO:0002304	9	gamma-delta intraepithelial T cell differentiation	inf	1.70071	0.000627878	0.000369185	0.273137	0.924204	3	0	4775	3348	3	8126	4778	P26715;P51686;Q14330
GO:0060020	6	Bergmann glial cell differentiation	inf	1.70071	0.000627878	0.000369185	0.273137	0.924204	3	0	4775	3348	3	8126	4778	O14495;O60883;Q15465
GO:2000639	8	negative regulation of SREBP signaling pathway	inf	1.70071	0.000627878	0.000369185	0.273137	0.924204	3	0	4775	3348	3	8126	4778	O15503;Q969H0;Q9Y5U4
GO:0035747	8	natural killer cell chemotaxis	inf	1.70071	0.000627878	0.000369185	0.273137	0.924204	3	0	4775	3348	3	8126	4778	O00329;P47992;P48736
GO:0099552	8	trans-synaptic signaling by lipid, modulating synaptic transmission	inf	1.70071	0.000627878	0.000369185	0.273137	0.924204	3	0	4775	3348	3	8126	4778	P21554;P25116;P41594
GO:0038202	7	TORC1 signaling	inf	1.70071	0.000627878	0.000369185	0.273137	0.924204	3	0	4775	3348	3	8126	4778	P42345;Q8N122;Q8NHS3
GO:0150020	10	basal dendrite arborization	inf	1.70071	0.000627878	0.000369185	0.273137	0.924204	3	0	4775	3348	3	8126	4778	O14786;Q14563;Q9UL54
GO:1902020	6	negative regulation of cilium-dependent cell motility	inf	1.70071	0.000627878	0.000369185	0.273137	0.924204	3	0	4775	3348	3	8126	4778	O95925;P04279;Q02383
GO:0007208	7	phospholipase C-activating serotonin receptor signaling pathway	inf	1.70071	0.000627878	0.000369185	0.273137	0.924204	3	0	4775	3348	3	8126	4778	P28223;P28335;P41595
GO:0015878	7	biotin transport	inf	1.70071	0.000627878	0.000369185	0.273137	0.924204	3	0	4775	3348	3	8126	4778	Q6PCB7;Q9UNQ0;Q9Y289
GO:0010868	9	negative regulation of triglyceride biosynthetic process	inf	1.70071	0.000627878	0.000369185	0.273137	0.924204	3	0	4775	3348	3	8126	4778	P57059;Q969H0;Q9H3N1
GO:0002856	9	negative regulation of natural killer cell mediated immune response to tumor cell	inf	1.70071	0.000627878	0.000369185	0.273137	0.924204	3	0	4775	3348	3	8126	4778	P01137;P13688;Q8TDQ0
GO:0097089	9	methyl-branched fatty acid metabolic process	inf	1.70071	0.000627878	0.000369185	0.273137	0.924204	3	0	4775	3348	3	8126	4778	O14975;P28288;Q9UJ83
GO:2000412	11	positive regulation of thymocyte migration	inf	1.70071	0.000627878	0.000369185	0.273137	0.924204	3	0	4775	3348	3	8126	4778	P41597;P47992;P78325
GO:1990402	5	embryonic liver development	inf	1.70071	0.000627878	0.000369185	0.273137	0.924204	3	0	4775	3348	3	8126	4778	P01023;P01137;Q9H6E4
GO:0051583	9	dopamine uptake involved in synaptic transmission	inf	1.70071	0.000627878	0.000369185	0.273137	0.924204	3	0	4775	3348	3	8126	4778	P14416;P23975;Q01959
GO:1903804	7	glycine import across plasma membrane	inf	1.70071	0.000627878	0.000369185	0.273137	0.924204	3	0	4775	3348	3	8126	4778	P48067;Q9NP91;Q9Y345
GO:0060435	5	bronchiole development	inf	1.70071	0.000627878	0.000369185	0.273137	0.924204	3	0	4775	3348	3	8126	4778	P01137;P18564;P39900
GO:0060576	6	intestinal epithelial cell development	inf	1.70071	0.000627878	0.000369185	0.273137	0.924204	3	0	4775	3348	3	8126	4778	P40189;Q96EC8;Q9NS00
GO:0050667	8	homocysteine metabolic process	inf	1.70071	0.000627878	0.000369185	0.273137	0.924204	3	0	4775	3348	3	8126	4778	P16444;Q9NPH5;Q9UBK8
GO:0072338	4	lactam metabolic process	inf	1.70071	0.000627878	0.000369185	0.273137	0.924204	3	0	4775	3348	3	8126	4778	P08473;P16444;Q6ZSM3
GO:0010041	5	response to iron(III) ion	inf	1.70071	0.000627878	0.000369185	0.273137	0.924204	3	0	4775	3348	3	8126	4778	P04798;P61769;Q04656
GO:0070977	5	bone maturation	inf	1.70071	0.000627878	0.000369185	0.273137	0.924204	3	0	4775	3348	3	8126	4778	O43462;P01241;P22607
GO:0099039	7	sphingolipid translocation	inf	1.70071	0.000627878	0.000369185	0.273137	0.924204	3	0	4775	3348	3	8126	4778	P08183;P33527;Q9BZC7
GO:0060926	7	cardiac pacemaker cell development	inf	1.70071	0.000627878	0.000369185	0.273137	0.924204	3	0	4775	3348	3	8126	4778	O95935;P36894;Q8NE79
GO:0048252	10	lauric acid metabolic process	inf	1.70071	0.000627878	0.000369185	0.273137	0.924204	3	0	4775	3348	3	8126	4778	Q02928;Q5TCH4;Q86W10
GO:0030026	6	intracellular manganese ion homeostasis	inf	1.70071	0.000627878	0.000369185	0.273137	0.924204	3	0	4775	3348	3	8126	4778	P98194;Q6XR72;Q9C0K1
GO:0042726	3	flavin-containing compound metabolic process	inf	1.70071	0.000627878	0.000369185	0.273137	0.924204	3	0	4775	3348	3	8126	4778	Q9HAB3;Q9NQ40;Q9NWF4
GO:1903297	8	regulation of hypoxia-induced intrinsic apoptotic signaling pathway	inf	1.70071	0.000627878	0.000369185	0.273137	0.924204	3	0	4775	3348	3	8126	4778	P42338;P55061;Q9Y4L1
GO:0022030	6	telencephalon glial cell migration	inf	1.70071	0.000627878	0.000369185	0.273137	0.924204	3	0	4775	3348	3	8126	4778	Q9H244;Q9NQC3;Q9Y653
GO:2000346	7	negative regulation of hepatocyte proliferation	inf	1.70071	0.000627878	0.000369185	0.273137	0.924204	3	0	4775	3348	3	8126	4778	P13688;Q969H0;Q96IY4
GO:1990036	9	calcium ion import into sarcoplasmic reticulum	inf	1.70071	0.000627878	0.000369185	0.273137	0.924204	3	0	4775	3348	3	8126	4778	O14983;O75844;P16615
GO:0018342	6	protein prenylation	inf	1.70071	0.000627878	0.000369185	0.273137	0.924204	3	0	4775	3348	3	8126	4778	P26374;Q8IY26;Q9Y256
GO:0033233	10	regulation of protein sumoylation	inf	1.70071	0.000627878	0.000369185	0.273137	0.924204	3	0	4775	3348	3	8126	4778	Q969V5;Q9UBT2;Q9Y3V2
GO:0002859	10	negative regulation of natural killer cell mediated cytotoxicity directed against tumor cell target	inf	1.70071	0.000627878	0.000369185	0.273137	0.924204	3	0	4775	3348	3	8126	4778	P01137;P13688;Q8TDQ0
GO:1904220	5	regulation of serine C-palmitoyltransferase activity	inf	1.70071	0.000627878	0.000369185	0.273137	0.924204	3	0	4775	3348	3	8126	4778	Q86VE9;Q8NFR3;Q9NRX5
GO:0042362	6	fat-soluble vitamin biosynthetic process	inf	1.70071	0.000627878	0.000369185	0.273137	0.924204	3	0	4775	3348	3	8126	4778	P55058;Q6VVX0;Q9Y5Z9
GO:1900003	10	regulation of serine-type endopeptidase activity	inf	1.70071	0.000627878	0.000369185	0.273137	0.924204	3	0	4775	3348	3	8126	4778	P04279;P17927;Q02383
GO:0000413	8	protein peptidyl-prolyl isomerization	inf	1.70071	0.000627878	0.000369185	0.273137	0.924204	3	0	4775	3348	3	8126	4778	P23284;P30405;P45877
GO:0035973	6	aggrephagy	inf	1.70071	0.000627878	0.000369185	0.273137	0.924204	3	0	4775	3348	3	8126	4778	Q562E7;Q8IZQ1;Q9H1Y0
GO:0071332	8	cellular response to fructose stimulus	inf	1.70071	0.000627878	0.000369185	0.273137	0.924204	3	0	4775	3348	3	8126	4778	P17861;P22732;Q9BXS9
GO:0098751	4	bone cell development	inf	1.70071	0.000627878	0.000369185	0.273137	0.924204	3	0	4775	3348	3	8126	4778	O14788;Q15743;Q15904
GO:0071403	4	cellular response to high density lipoprotein particle stimulus	inf	1.70071	0.000627878	0.000369185	0.273137	0.924204	3	0	4775	3348	3	8126	4778	P45844;P78536;Q9H172
GO:1903423	6	positive regulation of synaptic vesicle recycling	inf	1.70071	0.000627878	0.000369185	0.273137	0.924204	3	0	4775	3348	3	8126	4778	O14656;Q86UQ4;Q8N2Q7
GO:0033025	7	regulation of mast cell apoptotic process	inf	1.70071	0.000627878	0.000369185	0.273137	0.924204	3	0	4775	3348	3	8126	4778	P21359;P21583;P78536
GO:0002318	5	myeloid progenitor cell differentiation	inf	1.70071	0.000627878	0.000369185	0.273137	0.924204	3	0	4775	3348	3	8126	4778	P10721;P36888;Q9BX67
GO:0042303	2	molting cycle	inf	1.70071	0.000627878	0.000369185	0.273137	0.924204	3	0	4775	3348	3	8126	4778	P35354;Q6UWV2;Q9Y6C5
GO:0036228	8	protein localization to nuclear inner membrane	inf	1.70071	0.000627878	0.000369185	0.273137	0.924204	3	0	4775	3348	3	8126	4778	O75694;Q7Z3B4;Q9BVK8
GO:0015835	5	peptidoglycan transport	inf	1.70071	0.000627878	0.000369185	0.273137	0.924204	3	0	4775	3348	3	8126	4778	Q16348;Q8IY34;Q8N697
GO:0051657	4	maintenance of organelle location	inf	1.70071	0.000627878	0.000369185	0.273137	0.924204	3	0	4775	3348	3	8126	4778	O14983;P0CAP1;Q8IZT6
GO:0098735	8	positive regulation of the force of heart contraction	inf	1.70071	0.000627878	0.000369185	0.273137	0.924204	3	0	4775	3348	3	8126	4778	P19634;P32418;Q92736
GO:0006206	7	pyrimidine nucleobase metabolic process	inf	1.70071	0.000627878	0.000369185	0.273137	0.924204	3	0	4775	3348	3	8126	4778	P30085;P42345;Q02127
GO:1904093	6	negative regulation of autophagic cell death	inf	1.70071	0.000627878	0.000369185	0.273137	0.924204	3	0	4775	3348	3	8126	4778	Q13571;Q9H1Y0;Q9NZC2
GO:0120009	5	intermembrane lipid transfer	inf	1.70071	0.000627878	0.000369185	0.273137	0.924204	3	0	4775	3348	3	8126	4778	A6NH11;Q2LD37;Q9BSJ8
GO:0035106	7	operant conditioning	inf	1.70071	0.000627878	0.000369185	0.273137	0.924204	3	0	4775	3348	3	8126	4778	P21452;P21728;P25103
GO:1902883	6	negative regulation of response to oxidative stress	inf	1.70071	0.000627878	0.000369185	0.273137	0.924204	3	0	4775	3348	3	8126	4778	P41586;Q6DN14;Q9UJ14
GO:0003354	7	negative regulation of cilium movement	inf	1.70071	0.000627878	0.000369185	0.273137	0.924204	3	0	4775	3348	3	8126	4778	O95925;P04279;Q02383
GO:0070428	10	regulation of nucleotide-binding oligomerization domain containing 1 signaling pathway	inf	1.70071	0.000627878	0.000369185	0.273137	0.924204	3	0	4775	3348	3	8126	4778	O00206;Q8N697;Q9BY10
GO:1904555	8	L-proline transmembrane transport	inf	1.70071	0.000627878	0.000369185	0.273137	0.924204	3	0	4775	3348	3	8126	4778	Q6YBV0;Q96QD8;Q9NP91
GO:0015912	8	short-chain fatty acid transport	inf	1.70071	0.000627878	0.000369185	0.273137	0.924204	3	0	4775	3348	3	8126	4778	P16671;Q8IVM8;Q8N695
GO:0003095	6	pressure natriuresis	inf	1.70071	0.000627878	0.000369185	0.273137	0.924204	3	0	4775	3348	3	8126	4778	P78329;Q02928;Q9HCS2
GO:0021957	11	corticospinal tract morphogenesis	inf	1.70071	0.000627878	0.000369185	0.273137	0.924204	3	0	4775	3348	3	8126	4778	P54764;P55287;Q96JI7
GO:0032470	8	positive regulation of endoplasmic reticulum calcium ion concentration	inf	1.70071	0.000627878	0.000369185	0.273137	0.924204	3	0	4775	3348	3	8126	4778	O14983;P16615;Q5T4D3
GO:0048755	4	branching morphogenesis of a nerve	inf	1.70071	0.000627878	0.000369185	0.273137	0.924204	3	0	4775	3348	3	8126	4778	P14416;P21802;Q15375
GO:0009226	8	nucleotide-sugar biosynthetic process	inf	1.70071	0.000627878	0.000369185	0.273137	0.924204	3	0	4775	3348	3	8126	4778	Q06210;Q8NBZ7;Q96A29
GO:0042541	6	hemoglobin biosynthetic process	inf	1.70071	0.000627878	0.000369185	0.273137	0.924204	3	0	4775	3348	3	8126	4778	P01588;P05111;P08476
GO:0046645	9	positive regulation of gamma-delta T cell activation	inf	1.70071	0.000627878	0.000369185	0.273137	0.924204	3	0	4775	3348	3	8126	4778	P08575;Q8NHL6;Q9HC29
GO:2000485	7	regulation of glutamine transport	inf	1.70071	0.000627878	0.000369185	0.273137	0.924204	3	0	4775	3348	3	8126	4778	P41159;Q99624;Q9H2H9
GO:0002305	10	CD8-positive, gamma-delta intraepithelial T cell differentiation	inf	1.70071	0.000627878	0.000369185	0.273137	0.924204	3	0	4775	3348	3	8126	4778	P26715;P51686;Q14330
GO:0036155	7	acylglycerol acyl-chain remodeling	inf	1.70071	0.000627878	0.000369185	0.273137	0.924204	3	0	4775	3348	3	8126	4778	Q6E213;Q6ZPD8;Q9NST1
GO:0071455	6	cellular response to hyperoxia	inf	1.70071	0.000627878	0.000369185	0.273137	0.924204	3	0	4775	3348	3	8126	4778	P25445;Q03135;Q9Y5S8
GO:0038016	8	insulin receptor internalization	inf	1.70071	0.000627878	0.000369185	0.273137	0.924204	3	0	4775	3348	3	8126	4778	P13688;Q03135;Q9NUN5
GO:0036446	4	myofibroblast differentiation	inf	1.70071	0.000627878	0.000369185	0.273137	0.924204	3	0	4775	3348	3	8126	4778	P01137;P36897;Q9HBX9
GO:0060744	8	mammary gland branching involved in thelarche	inf	1.70071	0.000627878	0.000369185	0.273137	0.924204	3	0	4775	3348	3	8126	4778	P01137;P15514;P41221
GO:1900373	10	positive regulation of purine nucleotide biosynthetic process	inf	1.70071	0.000627878	0.000369185	0.273137	0.924204	3	0	4775	3348	3	8126	4778	P05112;Q16635;Q9NZC2
GO:0060455	7	negative regulation of gastric acid secretion	inf	1.70071	0.000627878	0.000369185	0.273137	0.924204	3	0	4775	3348	3	8126	4778	P09683;P43115;Q03403
GO:0036102	10	leukotriene B4 metabolic process	inf	1.70071	0.000627878	0.000369185	0.273137	0.924204	3	0	4775	3348	3	8126	4778	P78329;Q08477;Q9HCS2
GO:0007494	5	midgut development	inf	1.70071	0.000627878	0.000369185	0.273137	0.924204	3	0	4775	3348	3	8126	4778	P00533;P41221;Q99835
GO:0015770	7	sucrose transport	inf	1.70071	0.000627878	0.000369185	0.273137	0.924204	3	0	4775	3348	3	8126	4778	Q5BKX6;Q96JT2;Q9UMX9
GO:2000194	5	regulation of female gonad development	inf	1.70071	0.000627878	0.000369185	0.273137	0.924204	3	0	4775	3348	3	8126	4778	O60383;P06213;Q9HD89
GO:0090186	6	regulation of pancreatic juice secretion	inf	1.70071	0.000627878	0.000369185	0.273137	0.924204	3	0	4775	3348	3	8126	4778	P00995;P09683;Q9UEW8
GO:0030810	9	positive regulation of nucleotide biosynthetic process	inf	1.70071	0.000627878	0.000369185	0.273137	0.924204	3	0	4775	3348	3	8126	4778	P05112;Q16635;Q9NZC2
GO:0002581	6	negative regulation of antigen processing and presentation of peptide or polysaccharide antigen via MHC class II	inf	1.70071	0.000627878	0.000369185	0.273137	0.924204	3	0	4775	3348	3	8126	4778	P06340;P07996;P13765
GO:0086019	5	cell-cell signaling involved in cardiac conduction	inf	1.70071	0.000627878	0.000369185	0.273137	0.924204	3	0	4775	3348	3	8126	4778	O14958;O43497;Q92736
GO:0051934	8	catecholamine uptake involved in synaptic transmission	inf	1.70071	0.000627878	0.000369185	0.273137	0.924204	3	0	4775	3348	3	8126	4778	P14416;P23975;Q01959
GO:0018410	7	C-terminal protein amino acid modification	inf	1.70071	0.000627878	0.000369185	0.273137	0.924204	3	0	4775	3348	3	8126	4778	O60725;Q04609;Q9UPW5
GO:0006659	8	phosphatidylserine biosynthetic process	inf	1.70071	0.000627878	0.000369185	0.273137	0.924204	3	0	4775	3348	3	8126	4778	P48651;Q6PCB7;Q9BVG9
GO:2000307	10	regulation of tumor necrosis factor (ligand) superfamily member 11 production	inf	1.70071	0.000627878	0.000369185	0.273137	0.924204	3	0	4775	3348	3	8126	4778	P01579;P02788;P78325
GO:0035385	6	Roundabout signaling pathway	inf	1.70071	0.000627878	0.000369185	0.273137	0.924204	3	0	4775	3348	3	8126	4778	O75094;O94813;Q9Y6N7
GO:0072237	9	metanephric proximal tubule development	inf	1.70071	0.000627878	0.000369185	0.273137	0.924204	3	0	4775	3348	3	8126	4778	O15245;P98161;Q4U2R8
GO:1905563	8	negative regulation of vascular endothelial cell proliferation	inf	1.70071	0.000627878	0.000369185	0.273137	0.924204	3	0	4775	3348	3	8126	4778	P13500;P17948;Q01955
GO:0031460	7	glycine betaine transport	inf	1.70071	0.000627878	0.000369185	0.273137	0.924204	3	0	4775	3348	3	8126	4778	P48065;Q92536;Q96QD8
GO:0036035	6	osteoclast development	inf	1.70071	0.000627878	0.000369185	0.273137	0.924204	3	0	4775	3348	3	8126	4778	O14788;Q15743;Q15904
GO:0042361	6	menaquinone catabolic process	inf	1.70071	0.000627878	0.000369185	0.273137	0.924204	3	0	4775	3348	3	8126	4778	P78329;Q9HBI6;Q9HCS2
GO:0010746	8	regulation of long-chain fatty acid import across plasma membrane	inf	1.70071	0.000627878	0.000369185	0.273137	0.924204	3	0	4775	3348	3	8126	4778	P07996;P33121;Q9ULC5
GO:0086048	7	membrane depolarization during bundle of His cell action potential	inf	1.70071	0.000627878	0.000369185	0.273137	0.924204	3	0	4775	3348	3	8126	4778	P54289;Q14524;Q8TD43
GO:0042377	7	vitamin K catabolic process	inf	1.70071	0.000627878	0.000369185	0.273137	0.924204	3	0	4775	3348	3	8126	4778	P78329;Q9HBI6;Q9HCS2
GO:0099553	9	trans-synaptic signaling by endocannabinoid, modulating synaptic transmission	inf	1.70071	0.000627878	0.000369185	0.273137	0.924204	3	0	4775	3348	3	8126	4778	P21554;P25116;P41594
GO:0010726	7	positive regulation of hydrogen peroxide metabolic process	inf	1.70071	0.000627878	0.000369185	0.273137	0.924204	3	0	4775	3348	3	8126	4778	Q13423;Q1HG43;Q1HG44
GO:0015847	6	putrescine transport	inf	1.70071	0.000627878	0.000369185	0.273137	0.924204	3	0	4775	3348	3	8126	4778	O15244;O15245;Q96FL8
GO:0003127	4	detection of nodal flow	inf	1.70071	0.000627878	0.000369185	0.273137	0.924204	3	0	4775	3348	3	8126	4778	Q13563;Q6UX40;Q8TDX9
GO:0046112	7	nucleobase biosynthetic process	inf	1.70071	0.000627878	0.000369185	0.273137	0.924204	3	0	4775	3348	3	8126	4778	P30085;P42345;Q02127
GO:0006086	10	pyruvate decarboxylation to acetyl-CoA	inf	1.70071	0.000627878	0.000369185	0.273137	0.924204	3	0	4775	3348	3	8126	4778	O95563;P08559;P10515
GO:0015823	6	phenylalanine transport	inf	1.70071	0.000627878	0.000369185	0.273137	0.924204	3	0	4775	3348	3	8126	4778	P08195;Q01650;Q8N370
GO:0031919	5	vitamin B6 transport	inf	1.70071	0.000627878	0.000369185	0.273137	0.924204	3	0	4775	3348	3	8126	4778	O60779;Q96SL1;Q9BZV2
GO:0038043	7	interleukin-5-mediated signaling pathway	inf	1.70071	0.000627878	0.000369185	0.273137	0.924204	3	0	4775	3348	3	8126	4778	P05113;P32927;Q01344
GO:0021516	3	dorsal spinal cord development	inf	1.70071	0.000627878	0.000369185	0.273137	0.924204	3	0	4775	3348	3	8126	4778	P39905;Q86T65;Q8NBI3
GO:0006853	9	carnitine shuttle	inf	1.70071	0.000627878	0.000369185	0.273137	0.924204	3	0	4775	3348	3	8126	4778	O43772;P50416;Q92523
GO:1903298	9	negative regulation of hypoxia-induced intrinsic apoptotic signaling pathway	inf	1.70071	0.000627878	0.000369185	0.273137	0.924204	3	0	4775	3348	3	8126	4778	P42338;P55061;Q9Y4L1
GO:0003360	3	brainstem development	inf	1.70071	0.000627878	0.000369185	0.273137	0.924204	3	0	4775	3348	3	8126	4778	P26992;Q14524;Q8N0W4
GO:0022401	7	negative adaptation of signaling pathway	inf	1.70071	0.000627878	0.000369185	0.273137	0.924204	3	0	4775	3348	3	8126	4778	P41594;P48546;Q15884
GO:0010513	10	positive regulation of phosphatidylinositol biosynthetic process	inf	1.70071	0.000627878	0.000369185	0.273137	0.924204	3	0	4775	3348	3	8126	4778	P28223;P28335;P41595
GO:0140212	7	regulation of long-chain fatty acid import into cell	inf	1.70071	0.000627878	0.000369185	0.273137	0.924204	3	0	4775	3348	3	8126	4778	P07996;P33121;Q9ULC5
GO:0030853	10	negative regulation of granulocyte differentiation	inf	1.70071	0.000627878	0.000369185	0.273137	0.924204	3	0	4775	3348	3	8126	4778	P02747;P13688;Q15848
GO:0031923	6	pyridoxine transport	inf	1.70071	0.000627878	0.000369185	0.273137	0.924204	3	0	4775	3348	3	8126	4778	O60779;Q96SL1;Q9BZV2
GO:1904447	9	folate import across plasma membrane	inf	1.70071	0.000627878	0.000369185	0.273137	0.924204	3	0	4775	3348	3	8126	4778	P41440;P98164;Q96NT5
GO:0086070	4	SA node cell to atrial cardiac muscle cell communication	inf	1.70071	0.000627878	0.000369185	0.273137	0.924204	3	0	4775	3348	3	8126	4778	O43497;P36382;P36383
GO:0007176	11	regulation of epidermal growth factor-activated receptor activity	inf	1.70071	0.000627878	0.000369185	0.273137	0.924204	3	0	4775	3348	3	8126	4778	P78536;Q8NFJ5;Q969H0
GO:0044314	11	protein K27-linked ubiquitination	inf	1.70071	0.000627878	0.000369185	0.273137	0.924204	3	0	4775	3348	3	8126	4778	Q5T4S7;Q96GF1;Q9UKV5
GO:0023058	6	adaptation of signaling pathway	inf	1.70071	0.000627878	0.000369185	0.273137	0.924204	3	0	4775	3348	3	8126	4778	P41594;P48546;Q15884
GO:0098718	7	serine import across plasma membrane	inf	1.70071	0.000627878	0.000369185	0.273137	0.924204	3	0	4775	3348	3	8126	4778	P43007;Q8WUX1;Q96QD8
GO:0071284	5	cellular response to lead ion	inf	1.70071	0.000627878	0.000369185	0.273137	0.924204	3	0	4775	3348	3	8126	4778	O95832;P35354;Q04656
GO:0015857	7	uracil transport	inf	1.70071	0.000627878	0.000369185	0.273137	0.924204	3	0	4775	3348	3	8126	4778	Q14542;Q99808;Q9BZD2
GO:0097354	3	prenylation	inf	1.70071	0.000627878	0.000369185	0.273137	0.924204	3	0	4775	3348	3	8126	4778	P26374;Q8IY26;Q9Y256
GO:0042376	8	phylloquinone catabolic process	inf	1.70071	0.000627878	0.000369185	0.273137	0.924204	3	0	4775	3348	3	8126	4778	P78329;Q9HBI6;Q9HCS2
GO:1990569	8	UDP-N-acetylglucosamine transmembrane transport	inf	1.70071	0.000627878	0.000369185	0.273137	0.924204	3	0	4775	3348	3	8126	4778	Q24JQ0;Q969S0;Q9Y2D2
GO:1901318	9	negative regulation of flagellated sperm motility	inf	1.70071	0.000627878	0.000369185	0.273137	0.924204	3	0	4775	3348	3	8126	4778	O95925;P04279;Q02383
GO:0016036	5	cellular response to phosphate starvation	inf	1.70071	0.000627878	0.000369185	0.273137	0.924204	3	0	4775	3348	3	8126	4778	P21964;Q06495;Q9UBH6
GO:0032008	8	positive regulation of TOR signaling	1.75415	1.21479	0.00313939	0.0025843	0.274022	0.924204	15	6	4763	3342	21	8126	4778	O60478;O60931;P00742;P17861;P41159;P78509;Q14393;Q7Z3F1;Q8N122;Q8N3F9;Q8NBW4;Q93008;Q96N19;Q9H6Y7;Q9NZC2
GO:0106027	6	neuron projection organization	1.75415	1.21479	0.00313939	0.0025843	0.274022	0.924204	15	6	4763	3342	21	8126	4778	P01308;P05067;P06213;P13637;P29323;P33897;P36544;P49768;P54753;P54762;P78352;Q14203;Q9BYB0;Q9NZC2;Q9UBJ2
GO:0007602	6	phototransduction	1.75415	1.21479	0.00313939	0.0025843	0.274022	0.924204	15	6	4763	3342	21	8126	4778	O00562;O14718;P03999;P08100;P47804;P78363;Q13507;Q16515;Q6U736;Q8NFF2;Q92903;Q9GZN0;Q9H1Y3;Q9UI40;Q9Y2T5
GO:0007520	5	myoblast fusion	1.75415	1.21479	0.00313939	0.0025843	0.274022	0.924204	15	6	4763	3342	21	8126	4778	O43184;O60242;O60500;O95180;O95259;P05556;P21926;P57087;P60508;Q13698;Q4KMG0;Q8TE58;Q92859;Q9P2B2;Q9UQF0
GO:0042982	5	amyloid precursor protein metabolic process	1.75415	1.21479	0.00313939	0.0025843	0.274022	0.924204	15	6	4763	3342	21	8126	4778	O14672;P22303;P42857;P45844;P49768;P49810;P78536;Q13286;Q13443;Q8IZY2;Q8WW43;Q92542;Q92876;Q96BI3;Q9NZ42
GO:1905037	6	autophagosome organization	1.75415	1.21479	0.00313939	0.0025843	0.274022	0.924204	15	6	4763	3342	21	8126	4778	P07339;P16615;P49768;Q13286;Q13488;Q5BJD5;Q6UXG2;Q7Z3C6;Q86WV6;Q96GC9;Q96JI7;Q9H1Y0;Q9NQ11;Q9Y2G8;Q9Y484
GO:0007399	4	nervous system development	1.18857	1.06829	0.0261616	0.0244893	0.274061	0.924204	125	74	4653	3274	199	8126	4778	A0PJW6;O00144;O14511;O14773;O43526;O60330;O75072;O75581;O95196;O95754;O95970;P02751;P08172;P08476;P08581;P08700;P15884;P16519;P17405;P20309;P20783;P22303;P24530;P26992;P29323;P30542;P32297;P36896;P36897;P39086;P39905;P48167;P50897;P51531;P52803;P78352;P78504;P98155;Q02297;Q04721;Q04912;Q06418;Q08174;Q08629;Q12866;Q13449;Q13491;Q13555;Q13591;Q14203;Q15303;Q15768;Q16288;Q4KMG0;Q5BJD5;Q6P4F1;Q7Z304;…
GO:1903555	9	regulation of tumor necrosis factor superfamily cytokine production	1.25757	1.09102	0.0142319	0.0130445	0.275848	0.924204	68	38	4710	3310	106	8126	4778	A6NI73;O00206;O43914;P01137;P01189;P01579;P02788;P04839;P05067;P05112;P06729;P06858;P07996;P08575;P10909;P12318;P13498;P13686;P13747;P15260;P16150;P16671;P17213;P20138;P20160;P22894;P25105;P29323;P36544;P41159;P41221;P41597;P42081;P49238;P49768;P59901;P78324;P78325;P78536;Q01726;Q08722;Q09428;Q13291;Q13467;Q14330;Q14393;Q14934;Q14956;Q15399;Q15848;Q8N149;Q8NHJ6;Q8NHL6;Q8TDQ0;Q92847;Q96A25;Q9BUD6;…
GO:0009416	4	response to light stimulus	1.2264	1.08107	0.017162	0.015875	0.280465	0.924204	82	47	4696	3301	129	8126	4778	O00562;O14718;O15303;O43820;O60721;O60840;O60931;O76090;P00533;P03956;P03999;P04035;P05067;P05556;P08100;P08254;P08473;P0C0P6;P10721;P12111;P14416;P14679;P17405;P21359;P21728;P21964;P22830;P29459;P35367;P35462;P36873;P43003;P43004;P47804;P48547;P50993;P51841;P55083;P57059;P78363;Q01726;Q01831;Q03395;Q05586;Q09428;Q12879;Q12891;Q13507;Q13535;Q13620;Q14934;Q15262;Q16394;Q16515;Q16611;Q5T1H1;Q6U736;…
GO:0006767	5	water-soluble vitamin metabolic process	1.54407	1.16924	0.00460444	0.00393798	0.284233	0.924204	22	10	4756	3338	32	8126	4778	O60494;O60779;O95497;P05186;P11166;P11169;P15328;P16260;P41440;P43251;P50993;Q96NT5;Q96RQ3;Q9BQT9;Q9BZV2;Q9HAB3;Q9NQ40;Q9NWF4;Q9UBK8;Q9UGH3;Q9UHI7;Q9Y289
GO:1904894	7	positive regulation of receptor signaling pathway via STAT	1.54407	1.16924	0.00460444	0.00393798	0.284233	0.924204	22	10	4756	3338	32	8126	4778	P01137;P01241;P01242;P01375;P05113;P0DML2;P0DML3;P10721;P10912;P16871;P25116;P41159;P46531;Q08334;Q09328;Q15303;Q16678;Q56VL3;Q8IU54;Q96A54;Q9NPH9;Q9NX40
GO:0045428	6	regulation of nitric oxide biosynthetic process	1.54407	1.16924	0.00460444	0.00393798	0.284233	0.924204	22	10	4756	3338	32	8126	4778	O00206;P01375;P01579;P05305;P06213;P10909;P13686;P16671;P23634;P26718;P27037;P35354;P35372;P42338;P49238;P78324;Q03135;Q08722;Q13563;Q99571;Q9BXN2;Q9Y2C9
GO:0095500	6	acetylcholine receptor signaling pathway	1.54407	1.16924	0.00460444	0.00393798	0.284233	0.924204	22	10	4756	3338	32	8126	4778	O00468;O95868;P02708;P08172;P08173;P08912;P0DP57;P11230;P20309;P22303;P30532;P32297;P35372;P36544;Q04844;Q05901;Q07001;Q14643;Q15822;Q15825;Q9H3N8;Q9Y5N1
GO:1905952	4	regulation of lipid localization	1.24744	1.08784	0.0148598	0.0136599	0.286378	0.924204	71	40	4707	3308	111	8126	4778	A5D6W6;O14788;O15260;O60383;O60488;O94911;O95477;O95486;P01133;P01189;P01375;P02647;P02655;P02741;P05305;P06756;P06850;P06858;P07996;P10451;P16671;P21439;P21757;P23141;P27169;P30556;P31391;P33121;P34998;P41159;P45844;P47211;P47901;P48023;P55058;P78329;Q02928;Q03135;Q12772;Q13635;Q15465;Q15848;Q5BJF2;Q5VTQ0;Q6P1A2;Q86UK0;Q86UQ4;Q8IZY2;Q8N6M3;Q8NBP7;Q8TAG5;Q8WTV0;Q8WWZ7;Q99571;Q99572;Q99758;Q9BQT9;…
GO:1904064	8	positive regulation of cation transmembrane transport	1.27751	1.09723	0.0125576	0.0114447	0.289885	0.924204	60	33	4718	3315	93	8126	4778	O14625;O14983;O15303;O15554;O43603;O75323;P01160;P01579;P02778;P04054;P05305;P11836;P14138;P15391;P19634;P21728;P21917;P22888;P25101;P25116;P25774;P35414;P41145;P41586;P42858;P46663;P47992;P48547;P48995;P51575;P51787;P54289;P54709;P54710;P56373;P60201;Q03135;Q05586;Q07325;Q12797;Q13507;Q13563;Q15077;Q16611;Q2I0M4;Q4KMQ2;Q6P4H8;Q6W5P4;Q86TL2;Q8N7C0;Q8WUJ3;Q93086;Q96GC9;Q96PR1;Q96RI0;Q99527;Q99571;…
GO:0051591	5	response to cAMP	1.45106	1.14613	0.00648807	0.00566084	0.293094	0.924204	31	15	4747	3333	46	8126	4778	O15240;O43181;O43315;O60741;O94778;P01210;P13569;P14679;P15514;P18405;P18827;P21953;P25105;P35613;P40879;P48736;P51787;P52823;Q01959;Q02763;Q13563;Q14571;Q15848;Q16678;Q92911;Q9BT40;Q9BXS9;Q9NRD8;Q9NRD9;Q9UL51;Q9Y3Q4
GO:0032024	10	positive regulation of insulin secretion	1.45106	1.14613	0.00648807	0.00566084	0.293094	0.924204	31	15	4747	3333	46	8126	4778	O00254;O14842;O15552;O60488;O95563;P01911;P06850;P11168;P13569;P20309;P20396;P28907;P40145;P41180;P48546;P78426;P80108;Q09428;Q14643;Q15743;Q5XXA6;Q8IWT6;Q8IWU4;Q8NE86;Q8NFZ4;Q8TD43;Q969E3;Q96D31;Q99527;Q9NS93;Q9UBU3
GO:0050870	8	positive regulation of T cell activation	1.2233	1.08001	0.0182085	0.0168595	0.293564	0.924204	87	50	4691	3298	137	8126	4778	O00241;O14788;O75144;O95497;O95971;P01137;P01579;P01588;P01730;P01909;P01911;P01920;P04439;P04440;P05112;P06127;P06340;P07766;P08575;P13232;P13500;P13747;P13762;P13765;P16150;P16871;P17693;P17861;P17927;P21583;P21754;P23510;P24394;P26718;P27487;P29459;P29965;P30825;P31785;P32248;P32970;P40189;P41159;P41273;P41597;P42081;P42345;P42701;P47992;P51531;P52799;P60568;P61769;P78324;P78325;P79483;P98172;…
GO:0048871	2	multicellular organismal-level homeostasis	1.1529	1.05609	0.0322311	0.0305193	0.295076	0.924204	154	94	4624	3254	248	8126	4778	O00206;O14773;O14788;O15240;O15551;O43306;O43561;O43868;O60494;O76024;O94759;O95255;O95452;O95832;O95859;O96009;P01011;P01137;P01270;P02458;P02787;P05186;P05556;P06400;P07954;P09668;P10997;P11226;P13232;P13569;P13686;P13945;P14416;P16284;P16671;P16871;P18564;P21728;P22830;P24043;P25116;P28223;P28906;P29279;P30542;P31512;P32248;P32249;P35247;P35354;P36888;P37088;P41159;P41181;P41597;P42785;P43005;…
GO:0001910	6	regulation of leukocyte mediated cytotoxicity	1.30076	1.10436	0.0104646	0.00947576	0.296465	0.924204	50	27	4728	3321	77	8126	4778	O43914;O95256;O95727;O95971;P01137;P01889;P01911;P04439;P08575;P10321;P13688;P13747;P15151;P15812;P16871;P17693;P24855;P26715;P26718;P29459;P30511;P41159;P42701;P47992;P48594;P49238;P50453;P55085;P61769;Q03519;Q12918;Q13241;Q15762;Q2HXU8;Q5VWK5;Q5VY80;Q6H3X3;Q8NHL6;Q8TD07;Q8TDQ0;Q92692;Q96DU3;Q99572;Q99706;Q9BY67;Q9BZM4;Q9BZM5;Q9BZM6;Q9NPF7;Q9Y226
GO:0043549	8	regulation of kinase activity	1.1872	1.06813	0.0215571	0.0201821	0.29891	0.924204	103	61	4675	3287	164	8126	4778	A6NI73;O00206;O00220;O14788;O43561;O75581;O95150;P00533;P01160;P01241;P01308;P01375;P01579;P01730;P01911;P02788;P03950;P04054;P04626;P05112;P05305;P06213;P06400;P07333;P07996;P08575;P08913;P10912;P11362;P13385;P13688;P14138;P16471;P17405;P17948;P18089;P18825;P20160;P20783;P21359;P21730;P21917;P29323;P32248;P32297;P32418;P36888;P40145;P41159;P41221;P41595;P42081;P42771;P42858;P48736;P49279;P49815;…
GO:0009267	4	cellular response to starvation	1.33751	1.11522	0.0083717	0.00750677	0.29907	0.924204	40	21	4738	3327	61	8126	4778	O60427;P02768;P02818;P11166;P17861;P18405;P19525;P21964;P25445;P42345;P47871;P49815;Q01650;Q02487;Q03135;Q06495;Q12772;Q13873;Q14393;Q6UXG2;Q6ZMH5;Q7Z3F1;Q8N122;Q8NA29;Q8NBP7;Q8NE86;Q92574;Q92616;Q96QD8;Q96TA2;Q99624;Q9BPX6;Q9H1Y0;Q9H6Y7;Q9NZJ5;Q9UBH6;Q9Y484;Q9Y4P3;Q9Y5T4;Q9Y6Q6
GO:0140253	2	cell-cell fusion	1.70423	1.20467	0.00355797	0.00295348	0.300023	0.924204	17	7	4761	3341	24	8126	4778	O43184;O60242;O60500;O95180;O95259;P05556;P21926;P57087;P60508;Q13698;Q4KMG0;Q6YHK3;Q8TE58;Q92859;Q9H295;Q9P2B2;Q9UQF0
GO:1903578	9	regulation of ATP metabolic process	1.70423	1.20467	0.00355797	0.00295348	0.300023	0.924204	17	7	4761	3341	24	8126	4778	P01308;P01579;P02730;P05067;P05112;P06213;P28223;P42345;P49768;Q16635;Q6P4H8;Q8N122;Q99572;Q9NP71;Q9NZC2;Q9UGQ3;Q9Y6R1
GO:0000768	4	syncytium formation by plasma membrane fusion	1.70423	1.20467	0.00355797	0.00295348	0.300023	0.924204	17	7	4761	3341	24	8126	4778	O43184;O60242;O60500;O95180;O95259;P05556;P21926;P57087;P60508;Q13698;Q4KMG0;Q6YHK3;Q8TE58;Q92859;Q9H295;Q9P2B2;Q9UQF0
GO:0035633	5	maintenance of blood-brain barrier	1.70423	1.20467	0.00355797	0.00295348	0.300023	0.924204	17	7	4761	3341	24	8126	4778	O15551;O95452;O95832;O95859;P05556;P16284;P24043;P35354;P43005;P55011;P56749;P57087;Q16625;Q86X29;Q8NA29;Q96AP7;Q9BX67
GO:0043266	7	regulation of potassium ion transport	1.37124	1.12466	0.008581	0.00762983	0.300043	0.924204	41	21	4737	3327	62	8126	4778	O14958;O15554;O43603;P01160;P05556;P08913;P08962;P14138;P14416;P21728;P22460;P23276;P28223;P30542;P35462;P41145;P42658;P48547;P51787;P54709;P54710;Q01668;Q03135;Q09428;Q2I0M4;Q4KMQ2;Q6PIL6;Q8N608;Q8N7C0;Q8TAE7;Q8TDF5;Q8TDN1;Q96KK3;Q96PR1;Q9H2S1;Q9NZC2;Q9UEW8;Q9UIX4;Q9ULS6;Q9Y2W7;Q9Y6J6
GO:0120039	6	plasma membrane bounded cell projection morphogenesis	1.22571	1.08096	0.0156969	0.0145213	0.301664	0.924204	75	43	4703	3305	118	8126	4778	O14786;O43157;O60259;O75110;O75592;O75962;O94933;O95819;P00533;P01138;P04629;P05067;P05305;P05556;P14416;P20594;P20783;P21802;P23471;P25101;P29323;P32238;P34741;P34925;P36544;P43146;P49281;P51674;P54753;P54762;P54764;P55287;P56199;P58400;P61026;P78352;P78357;P98155;P98164;Q04656;Q06481;Q08828;Q14563;Q14934;Q16880;Q5VWQ8;Q7Z2D5;Q8IUH5;Q8IW52;Q8IWV2;Q8IZU9;Q8N2Q7;Q8NBI3;Q8TD84;Q8WUA8;Q8WXF7;Q92581;…
GO:0048812	7	neuron projection morphogenesis	1.22571	1.08096	0.0156969	0.0145213	0.301664	0.924204	75	43	4703	3305	118	8126	4778	O14786;O43157;O60259;O75110;O75592;O75962;O94933;O95819;P00533;P01138;P04629;P05067;P05305;P05556;P14416;P20594;P20783;P21802;P23471;P25101;P29323;P32238;P34741;P34925;P36544;P43146;P49281;P51674;P54753;P54762;P54764;P55287;P56199;P58400;P61026;P78352;P78357;P98155;P98164;Q04656;Q06481;Q08828;Q14563;Q14934;Q16880;Q5VWQ8;Q7Z2D5;Q8IUH5;Q8IW52;Q8IWV2;Q8IZU9;Q8N2Q7;Q8NBI3;Q8TD84;Q8WUA8;Q8WXF7;Q92581;…
GO:0042752	3	regulation of circadian rhythm	1.5315	1.1662	0.00502302	0.00430716	0.302178	0.924204	24	11	4754	3337	35	8126	4778	O43255;O43614;O60346;P06850;P0C0P6;P14416;P16389;P21917;P30542;P36873;P41146;P42345;P49286;P57059;Q08828;Q14995;Q6U736;Q8N2Q7;Q93008;Q969H0;Q9H1Y3;Q9UBU3;Q9UJ55;Q9Y5V3
GO:1903052	9	positive regulation of proteolysis involved in protein catabolic process	1.5315	1.1662	0.00502302	0.00430716	0.302178	0.924204	24	11	4754	3337	35	8126	4778	O76024;P01133;P02787;P10909;P17861;P49768;P53634;P81172;Q03135;Q13571;Q15011;Q19T08;Q4ZIN3;Q5M7Z0;Q5VWQ8;Q6ZXV5;Q8WU17;Q969H0;Q96EX2;Q96GF1;Q9H3N1;Q9NZC2;Q9UPW5;Q9Y6J6
GO:0021675	3	nerve development	1.5315	1.1662	0.00502302	0.00430716	0.302178	0.924204	24	11	4754	3337	35	8126	4778	O43525;O60462;P01138;P04629;P20783;P21860;P22001;P25106;P35498;P43003;P48547;Q09470;Q13488;Q14118;Q14563;Q16394;Q92633;Q96PR1;Q99250;Q9H061;Q9H5Y7;Q9UPY3;Q9UQD0;Q9Y4W6
GO:0002407	7	dendritic cell chemotaxis	1.9291	1.24719	0.00230222	0.00184593	0.302634	0.924204	11	4	4767	3344	15	8126	4778	O94759;P25024;P32246;P32248;P32249;P41597;P48736;P51681;P51684;P61073;Q8TD43
GO:0055013	6	cardiac muscle cell development	1.9291	1.24719	0.00230222	0.00184593	0.302634	0.924204	11	4	4767	3344	15	8126	4778	O75844;O95393;O95935;P32418;P36894;P42345;P78310;Q16585;Q8NE79;Q92629;Q9H1Y0
GO:0048240	5	sperm capacitation	1.9291	1.24719	0.00230222	0.00184593	0.302634	0.924204	11	4	4767	3344	15	8126	4778	P00995;P04279;P08910;P13569;P40879;Q02383;Q5SY80;Q86XM0;Q86XQ3;Q96P56;Q9BXS9
GO:0071824	5	protein-DNA complex organization	1.9291	1.24719	0.00230222	0.00184593	0.302634	0.924204	11	4	4767	3344	15	8126	4778	O75448;P15884;P62829;Q53T94;Q7Z7K6;Q8IZX4;Q92925;Q92994;Q96GM5;Q96T23;Q9ULK4
GO:0045591	11	positive regulation of regulatory T cell differentiation	1.9291	1.24719	0.00230222	0.00184593	0.302634	0.924204	11	4	4767	3344	15	8126	4778	P01137;P01579;P01911;P17693;P17927;P31785;P60568;Q8N423;Q8NHJ6;Q8WVV5;Q9H7M9
GO:0036376	9	sodium ion export across plasma membrane	1.9291	1.24719	0.00230222	0.00184593	0.302634	0.924204	11	4	4767	3344	15	8126	4778	P01160;P05023;P13637;P19634;P32418;P50993;P54707;P54709;P54710;Q13733;Q9Y6R1
GO:0040018	6	positive regulation of multicellular organism growth	1.9291	1.24719	0.00230222	0.00184593	0.302634	0.924204	11	4	4767	3344	15	8126	4778	P01241;P10912;P14416;P23284;Q01959;Q02643;Q92847;Q99679;Q99835;Q9NTI2;Q9UBU3
GO:0032703	10	negative regulation of interleukin-2 production	1.9291	1.24719	0.00230222	0.00184593	0.302634	0.924204	11	4	4767	3344	15	8126	4778	P08575;P17927;P28906;P35247;P47992;Q13571;Q6UXL0;Q8NHJ6;Q8TDQ0;Q9BXC1;Q9HC29
GO:0045920	8	negative regulation of exocytosis	1.9291	1.24719	0.00230222	0.00184593	0.302634	0.924204	11	4	4767	3344	15	8126	4778	O75110;P08913;P13688;P30511;P41597;P46531;Q14627;Q8N350;Q9H2B2;Q9NZN1;Q9UIB8
GO:0031290	9	retinal ganglion cell axon guidance	1.9291	1.24719	0.00230222	0.00184593	0.302634	0.924204	11	4	4767	3344	15	8126	4778	O14786;O94813;O95754;P29323;P52803;P54753;P54762;Q13740;Q15375;Q92823;Q9HCK4
GO:0007190	7	activation of adenylate cyclase activity	1.9291	1.24719	0.00230222	0.00184593	0.302634	0.924204	11	4	4767	3344	15	8126	4778	P0DMS8;P0DMS9;P21728;P22888;P25101;P29275;P30518;P34998;P43220;P48546;Q96G91
GO:0072330	8	monocarboxylic acid biosynthetic process	1.30464	1.10546	0.0108832	0.00984494	0.304324	0.924204	52	28	4726	3320	80	8126	4778	A1L3X0;B0YJ81;O00767;O14975;O15121;O15229;O60427;O75881;O95342;O95864;P04054;P04798;P05177;P05305;P06858;P08684;P08910;P10632;P17861;P22680;P23219;P24557;P28288;P33897;P35354;P60201;Q53GQ0;Q5FVE4;Q5HYJ1;Q5VWC8;Q6Y1H2;Q86SK9;Q86XE5;Q8N9I5;Q8NCG7;Q8WU67;Q9BPW9;Q9BW60;Q9GZR5;Q9H5J4;Q9HB03;Q9NP80;Q9NR19;Q9NUB1;Q9NXB9;Q9NYL5;Q9NYP7;Q9NZ01;Q9P035;Q9Y2P5;Q9Y5Q0;Q9Y6A2
GO:0051262	7	protein tetramerization	1.40413	1.13381	0.00669736	0.00590697	0.304773	0.924204	32	16	4746	3332	48	8126	4778	O15554;O60741;O75762;O94759;P01911;P11836;P21817;P41181;P42263;P48547;P55064;P55087;P61769;P98161;Q05586;Q13224;Q13563;Q14003;Q14573;Q14643;Q15070;Q15413;Q7Z4N2;Q8TD43;Q96PS8;Q96QT4;Q9BX84;Q9GZU1;Q9HCF6;Q9NQA5;Q9P0L9;Q9UK17
GO:0048858	5	cell projection morphogenesis	1.22995	1.08227	0.0161155	0.0148905	0.306355	0.924204	77	44	4701	3304	121	8126	4778	O14786;O43157;O60259;O75110;O75592;O75962;O94933;O95196;O95819;P00533;P01138;P04629;P05067;P05305;P05556;P14416;P20594;P20783;P21802;P23471;P25101;P29323;P32238;P34741;P34925;P36544;P43146;P49281;P51674;P54753;P54762;P54764;P55287;P56199;P58400;P61026;P78352;P78357;P98155;P98164;Q04656;Q06481;Q08828;Q14563;Q14934;Q16880;Q5VWQ8;Q5XXA6;Q7Z2D5;Q8IUH5;Q8IW52;Q8IWV2;Q8IZU9;Q8N2Q7;Q8NBI3;Q8TD84;Q8WUA8;…
GO:0001959	6	regulation of cytokine-mediated signaling pathway	1.34072	1.11609	0.00879029	0.00787595	0.308241	0.924204	42	22	4736	3326	64	8126	4778	O75094;O94813;P02647;P02790;P05305;P08575;P13232;P14778;P18510;P19438;P22894;P27930;P39900;P40189;P41221;P55085;P56856;P61073;P78536;Q03135;Q13571;Q14393;Q15848;Q16394;Q16610;Q5T197;Q6IA17;Q7RTM1;Q86WV6;Q86XR7;Q86Z02;Q8TCT7;Q8TCT8;Q8TDQ1;Q969V5;Q96EY1;Q96GF1;Q99943;Q9BQI4;Q9NZC2;Q9UPY3;Q9Y6N7
GO:0051056	7	regulation of small GTPase mediated signal transduction	1.25342	1.08978	0.0138133	0.0126754	0.313849	0.924204	66	37	4712	3311	103	8126	4778	B2RTY4;O00254;O00398;O14786;O15085;O43157;O43597;O43609;O75064;O75962;O94813;O95477;O95819;P01138;P01588;P02647;P04626;P04629;P05556;P06756;P08581;P15882;P21359;P21583;P25116;P29323;P41586;P42338;P43657;P46093;P46531;P48736;P49815;P55085;P61812;P78509;Q02763;Q04721;Q13304;Q14330;Q15283;Q2PPJ7;Q4KMG0;Q5JS13;Q5VT97;Q5VWQ8;Q6GYQ0;Q6P4F7;Q86VZ1;Q8IY49;Q8IYL9;Q8N5V2;Q8N9B8;Q8N9R8;Q8NFZ8;Q92633;Q96RI0;…
GO:0032147	11	activation of protein kinase activity	1.46223	1.14913	0.00523231	0.00455329	0.317768	0.924204	25	12	4753	3336	37	8126	4778	O00220;O95150;P01308;P03950;P05112;P06213;P08913;P16471;P18089;P18825;P20783;P32297;P40145;P41159;P41221;P42081;P49279;P54851;P61812;Q02297;Q14393;Q16288;Q9UKJ0;Q9UL54;Q9Y2C9
GO:0002717	8	positive regulation of natural killer cell mediated immunity	1.57878	1.17742	0.00376727	0.00319961	0.322903	0.924204	18	8	4760	3340	26	8126	4778	O95256;O95727;O95971;P13747;P15151;P17693;P26715;P26718;P29459;P30511;Q13241;Q15762;Q6H3X3;Q8TD07;Q92692;Q96DU3;Q99706;Q9BY67
GO:0032663	9	regulation of interleukin-2 production	1.57878	1.17742	0.00376727	0.00319961	0.322903	0.924204	18	8	4760	3340	26	8126	4778	P01730;P07766;P08575;P17927;P28906;P35247;P41597;P42081;P47992;Q13571;Q6UXL0;Q7Z7D3;Q8NHJ6;Q8TDQ0;Q9BXC1;Q9BXN2;Q9HC29;Q9UJZ1
GO:0042310	7	vasoconstriction	1.57878	1.17742	0.00376727	0.00319961	0.322903	0.924204	18	8	4760	3340	26	8126	4778	P02741;P05305;P12821;P14138;P23276;P24530;P25101;P28221;P28222;P28223;P28907;P31645;P32418;P34969;P35348;P41595;P49747;Q03135
GO:0021766	3	hippocampus development	1.57878	1.17742	0.00376727	0.00319961	0.322903	0.924204	18	8	4760	3340	26	8126	4778	P04201;P09683;P18405;P23634;P31213;P47898;P54756;P78509;Q09470;Q13332;Q8IZU9;Q8N568;Q8NA29;Q8WUA8;Q92574;Q9H3T3;Q9H598;Q9UM73
GO:0006949	3	syncytium formation	1.57878	1.17742	0.00376727	0.00319961	0.322903	0.924204	18	8	4760	3340	26	8126	4778	M5A8F1;O43184;O60242;O60500;O95180;O95259;P05556;P21926;P57087;P60508;Q13698;Q4KMG0;Q6YHK3;Q8TE58;Q92859;Q9H295;Q9P2B2;Q9UQF0
GO:0099560	5	synaptic membrane adhesion	1.57878	1.17742	0.00376727	0.00319961	0.322903	0.924204	18	8	4760	3340	26	8126	4778	O94933;P10586;P23468;P52803;P55285;Q13332;Q14515;Q6PJG9;Q96CW9;Q96NI6;Q96PX8;Q9H156;Q9HBW1;Q9HCJ2;Q9NZN1;Q9NZU0;Q9Y2I2;Q9Y6N8
GO:0010288	4	response to lead ion	2.45462	1.32278	0.00146505	0.00110756	0.322954	0.924204	7	2	4771	3346	9	8126	4778	O95832;P01270;P22830;P30531;P35354;Q04656;Q06495
GO:2001212	5	regulation of vasculogenesis	2.45462	1.32278	0.00146505	0.00110756	0.322954	0.924204	7	2	4771	3346	9	8126	4778	P13688;P28906;P35318;P47989;P54851;Q9NQC3;Q9NV29
GO:0099084	5	postsynaptic specialization organization	2.45462	1.32278	0.00146505	0.00110756	0.322954	0.924204	7	2	4771	3346	9	8126	4778	P78357;P78509;Q5VWW1;Q6UXF1;Q7Z5L3;Q96CW9;Q9BYB0
GO:0008299	6	isoprenoid biosynthetic process	2.45462	1.32278	0.00146505	0.00110756	0.322954	0.924204	7	2	4771	3346	9	8126	4778	P04035;P04798;P14324;Q03426;Q96H96;Q9BPW9;Q9H8P0
GO:0140105	7	interleukin-10-mediated signaling pathway	2.45462	1.32278	0.00146505	0.00110756	0.322954	0.924204	7	2	4771	3346	9	8126	4778	O75019;Q08334;Q8N149;Q8N423;Q8N6C8;Q8NHJ6;Q8NHL6
GO:0062042	6	regulation of cardiac epithelial to mesenchymal transition	2.45462	1.32278	0.00146505	0.00110756	0.322954	0.924204	7	2	4771	3346	9	8126	4778	P17813;P36897;P46531;P54851;P61812;P78504;Q04771
GO:0038063	8	collagen-activated tyrosine kinase receptor signaling pathway	2.45462	1.32278	0.00146505	0.00110756	0.322954	0.924204	7	2	4771	3346	9	8126	4778	P02462;P08572;P29400;Q01955;Q08345;Q16832;Q9HCN6
GO:1904893	7	negative regulation of receptor signaling pathway via STAT	2.45462	1.32278	0.00146505	0.00110756	0.322954	0.924204	7	2	4771	3346	9	8126	4778	O15243;P23468;Q03135;Q2HXU8;Q8N8V2;Q96A54;Q9Y2H2
GO:0097150	4	neuronal stem cell population maintenance	2.45462	1.32278	0.00146505	0.00110756	0.322954	0.924204	7	2	4771	3346	9	8126	4778	P46531;P78504;Q6P4F1;Q8IZT6;Q96TA2;Q9BXW9;Q9Y5R2
GO:0019227	6	neuronal action potential propagation	2.45462	1.32278	0.00146505	0.00110756	0.322954	0.924204	7	2	4771	3346	9	8126	4778	P35498;P35523;P50993;P78357;Q16620;Q8N6F1;Q92823
GO:0090128	6	regulation of synapse maturation	2.45462	1.32278	0.00146505	0.00110756	0.322954	0.924204	7	2	4771	3346	9	8126	4778	O60242;O94985;P78357;P78509;Q14934;Q5VWQ8;Q7Z5L3
GO:0055089	4	fatty acid homeostasis	2.45462	1.32278	0.00146505	0.00110756	0.322954	0.924204	7	2	4771	3346	9	8126	4778	O75907;P01308;P17861;P30542;P33897;Q96PD7;Q9NP71
GO:0003096	8	renal sodium ion transport	2.45462	1.32278	0.00146505	0.00110756	0.322954	0.924204	7	2	4771	3346	9	8126	4778	P05305;P24530;P25101;P51787;P55017;Q15166;Q9UEW8
GO:0030321	7	transepithelial chloride transport	2.45462	1.32278	0.00146505	0.00110756	0.322954	0.924204	7	2	4771	3346	9	8126	4778	O76090;P51582;P51798;P51800;P55011;Q15077;Q9BXS9
GO:0098870	5	action potential propagation	2.45462	1.32278	0.00146505	0.00110756	0.322954	0.924204	7	2	4771	3346	9	8126	4778	P35498;P35523;P50993;P78357;Q16620;Q8N6F1;Q92823
GO:1904861	7	excitatory synapse assembly	2.45462	1.32278	0.00146505	0.00110756	0.322954	0.924204	7	2	4771	3346	9	8126	4778	O15031;O43424;P41221;Q8N2Q7;Q9BQT9;Q9HBW1;Q9Y639
GO:0060134	6	prepulse inhibition	2.45462	1.32278	0.00146505	0.00110756	0.322954	0.924204	7	2	4771	3346	9	8126	4778	O43424;P14416;P21728;P35462;Q01959;Q8TCU5;Q9UHC6
GO:0003158	5	endothelium development	2.45462	1.32278	0.00146505	0.00110756	0.322954	0.924204	7	2	4771	3346	9	8126	4778	P05305;P16284;P25101;P28906;P35212;P36382;Q9NP59
GO:0010804	8	negative regulation of tumor necrosis factor-mediated signaling pathway	2.45462	1.32278	0.00146505	0.00110756	0.322954	0.924204	7	2	4771	3346	9	8126	4778	P02647;P55085;P56856;Q14393;Q15848;Q9BQI4;Q9UPY3
GO:0090335	6	regulation of brown fat cell differentiation	2.45462	1.32278	0.00146505	0.00110756	0.322954	0.924204	7	2	4771	3346	9	8126	4778	P01308;P35354;P41159;Q5NUL3;Q8TAG5;Q9HBA0;Q9NS82
GO:2000341	10	regulation of chemokine (C-X-C motif) ligand 2 production	2.45462	1.32278	0.00146505	0.00110756	0.322954	0.924204	7	2	4771	3346	9	8126	4778	O00206;P01137;P01375;P06858;P55085;Q15063;Q8IZK6
GO:0072577	5	endothelial cell apoptotic process	2.45462	1.32278	0.00146505	0.00110756	0.322954	0.924204	7	2	4771	3346	9	8126	4778	P01375;Q01955;Q13873;Q5VWQ8;Q86Z02;Q9HCU0;Q9NSA1
GO:0048148	4	behavioral response to cocaine	2.45462	1.32278	0.00146505	0.00110756	0.322954	0.924204	7	2	4771	3346	9	8126	4778	P14416;P21728;P21917;P28223;P31645;P35462;P41145
GO:0090205	9	positive regulation of cholesterol metabolic process	2.45462	1.32278	0.00146505	0.00110756	0.322954	0.924204	7	2	4771	3346	9	8126	4778	P02647;P22680;P23141;P45844;Q12770;Q12772;Q9H172
GO:0031000	5	response to caffeine	2.45462	1.32278	0.00146505	0.00110756	0.322954	0.924204	7	2	4771	3346	9	8126	4778	O14958;P21817;P32418;Q13698;Q15413;Q92736;Q9NVV0
GO:0070192	6	chromosome organization involved in meiotic cell cycle	2.45462	1.32278	0.00146505	0.00110756	0.322954	0.924204	7	2	4771	3346	9	8126	4778	A8MW99;O94901;Q86X24;Q92878;Q9BTX1;Q9BXW9;Q9UJ98
GO:0048667	4	cell morphogenesis involved in neuron differentiation	2.45462	1.32278	0.00146505	0.00110756	0.322954	0.924204	7	2	4771	3346	9	8126	4778	P06400;P43003;Q8NA29;Q8TDW7;Q96JP9;Q9BTW9;Q9H5Y7
GO:0060049	9	regulation of protein glycosylation	2.45462	1.32278	0.00146505	0.00110756	0.322954	0.924204	7	2	4771	3346	9	8126	4778	A6NG13;O75072;Q5QJU3;Q86UW2;Q9BZC7;Q9UKY4;Q9Y6A1
GO:0051791	9	medium-chain fatty acid metabolic process	2.45462	1.32278	0.00146505	0.00110756	0.322954	0.924204	7	2	4771	3346	9	8126	4778	P08910;P23141;Q02928;Q5TCH4;Q86W10;Q8WU67;Q9H845
GO:0045454	3	cell redox homeostasis	2.45462	1.32278	0.00146505	0.00110756	0.322954	0.924204	7	2	4771	3346	9	8126	4778	O95528;P30044;P49279;Q13423;Q96D96;Q96HE7;Q9BS26
GO:0070989	4	oxidative demethylation	2.45462	1.32278	0.00146505	0.00110756	0.322954	0.924204	7	2	4771	3346	9	8126	4778	P05177;P08684;P10632;P20815;P24462;Q13686;Q9HB55
GO:0047484	5	regulation of response to osmotic stress	2.45462	1.32278	0.00146505	0.00110756	0.322954	0.924204	7	2	4771	3346	9	8126	4778	P01588;P08183;P35354;Q13286;Q15049;Q9BPX6;Q9HBA0
GO:0006650	6	glycerophospholipid metabolic process	1.18781	1.0684	0.0205107	0.0191976	0.324874	0.924204	98	58	4680	3290	156	8126	4778	O00329;O00562;O14735;O43426;O43603;O75747;O94777;O95427;O95674;O95870;P02647;P04054;P27169;P42338;P42356;P48651;P48736;P54317;P80108;Q02509;Q07326;Q13286;Q14156;Q14442;Q16635;Q3MUY2;Q53EU6;Q53F39;Q53GD3;Q53H76;Q5H8A4;Q6IAN0;Q6P1A2;Q6P1J6;Q6PCB7;Q6UWP7;Q6XPS3;Q6XZB0;Q6ZNC8;Q6ZWT7;Q75T13;Q7L5N7;Q7Z7B1;Q86TG1;Q86UL3;Q86VD9;Q86VE9;Q86XP1;Q8IWA5;Q8IY17;Q8N4M1;Q8N661;Q8N9F7;Q8NA29;Q8NCC3;Q8NCS7;Q8NF37;…
GO:0051347	5	positive regulation of transferase activity	1.21539	1.07755	0.0173713	0.0161211	0.325004	0.924204	83	48	4695	3300	131	8126	4778	A6NI73;O00206;O00220;O14788;O43561;O95150;P00533;P01241;P01308;P01375;P01579;P01730;P01911;P02647;P02788;P03950;P04054;P04626;P05112;P05305;P06213;P07333;P07996;P08575;P08913;P10912;P11362;P13385;P14138;P16471;P17948;P18089;P18825;P20160;P20783;P21917;P30556;P32248;P32297;P36544;P36888;P40145;P41159;P41221;P41595;P42081;P48736;P49279;P54764;P54851;P58400;P61812;P78352;P78509;P78536;Q02297;Q02779;…
GO:2000377	5	regulation of reactive oxygen species metabolic process	1.31682	1.10916	0.00941817	0.00849126	0.326032	0.924204	45	24	4733	3324	69	8126	4778	O00206;O43914;O60931;O75027;O95389;P00533;P00738;P01137;P01308;P01375;P02741;P05107;P07996;P08254;P13498;P13686;P16671;P25090;P30556;P33897;P41159;P42785;P47989;P51790;P53794;P55085;P78324;Q05586;Q05940;Q10588;Q13423;Q15166;Q16678;Q1HG43;Q1HG44;Q96D96;Q96PH1;Q99807;Q9BXN2;Q9BYF1;Q9H1Y0;Q9H300;Q9UBJ2;Q9UBX5;Q9Y2C9
GO:0008306	7	associative learning	1.36517	1.12311	0.00732524	0.00652227	0.327984	0.924204	35	18	4743	3330	53	8126	4778	O60266;O60931;P04035;P05067;P05556;P06850;P0C0P6;P10721;P14416;P21359;P21728;P21964;P25103;P30531;P31644;P31645;P35367;P35462;P41145;P41146;P43005;P50897;P50993;P78509;Q05586;Q09428;Q12879;Q13286;Q8IZY2;Q8TDF5;Q92574;Q99965;Q9H4D0;Q9UBY8;Q9UPY5
GO:0050795	4	regulation of behavior	1.36517	1.12311	0.00732524	0.00652227	0.327984	0.924204	35	18	4743	3330	53	8126	4778	O14626;O43614;P01210;P01308;P06850;P08908;P0C0P6;P14416;P16389;P21554;P28221;P28222;P29323;P29371;P30542;P30550;P32245;P41145;P41146;P41595;P42345;P48357;P48645;P49286;P78352;P78509;Q01726;Q6W5P4;Q8N2Q7;Q8NFF2;Q8TDU9;Q92847;Q9C0A0;Q9HD89;Q9UBU3
GO:0002708	7	positive regulation of lymphocyte mediated immunity	1.25114	1.08922	0.0119297	0.0109525	0.331509	0.924204	57	32	4721	3316	89	8126	4778	O75888;O95256;O95727;O95971;P01137;P01375;P01889;P01911;P02790;P04439;P05112;P08575;P09564;P10321;P12314;P13747;P14778;P15151;P15812;P17693;P21754;P23510;P26715;P26718;P29459;P30511;P42701;P47992;P60568;P61769;P79483;Q03519;Q13241;Q13291;Q13467;Q13478;Q15762;Q5VWK5;Q5VY80;Q6H3X3;Q6P3S1;Q8TD07;Q92692;Q96DU3;Q96P20;Q96QE3;Q99572;Q99706;Q9BY67;Q9BZM4;Q9BZM5;Q9BZM6;Q9HC29;Q9NPF7;Q9NZC2;Q9UBD9;Q9Y226
GO:0046887	8	positive regulation of hormone secretion	1.25114	1.08922	0.0119297	0.0109525	0.331509	0.924204	57	32	4721	3316	89	8126	4778	O00254;O14788;O14842;O15552;O60488;O95563;P00533;P00995;P01308;P01911;P02675;P02679;P05111;P05305;P06850;P08476;P09683;P10451;P11168;P11362;P13569;P14138;P14416;P20309;P20396;P25103;P28907;P40145;P41159;P41180;P47211;P47900;P48546;P78426;P80108;Q02643;Q09428;Q14643;Q15743;Q5NUL3;Q5XXA6;Q86SU0;Q8IWT6;Q8IWU4;Q8NE86;Q8NFZ4;Q8TD43;Q8TDS4;Q969E3;Q96D31;Q99527;Q9BXJ4;Q9HD89;Q9NS93;Q9UBS5;Q9UBU3;Q9UP52
GO:0015909	8	long-chain fatty acid transport	1.40362	1.13381	0.00544161	0.00479941	0.334007	0.924204	26	13	4752	3335	39	8126	4778	O14975;O43772;O95573;P04054;P11166;P12821;P14416;P16671;P21917;P22888;P28288;P33121;P33897;P35462;P50416;Q02509;Q6PCB7;Q8NA29;Q92523;Q9BT56;Q9BZM1;Q9GZQ4;Q9NP80;Q9UBJ2;Q9Y2P4;Q9Y2P5
GO:1903556	10	negative regulation of tumor necrosis factor superfamily cytokine production	1.45791	1.14798	0.0056509	0.00492247	0.33411	0.924204	27	13	4751	3335	40	8126	4778	O00206;P01189;P02788;P05112;P13686;P17213;P20138;P36544;P59901;P78324;Q01726;Q13291;Q14330;Q14393;Q14956;Q15848;Q8NHJ6;Q8NHL6;Q8TDQ0;Q92847;Q9H7M9;Q9HC29;Q9NZC2;Q9NZQ7;Q9UBU3;Q9UMR7;Q9UPY3
GO:0006970	3	response to osmotic stress	1.45791	1.14798	0.0056509	0.00492247	0.33411	0.924204	27	13	4751	3335	40	8126	4778	O15229;O75144;P01375;P01588;P05023;P11166;P14672;P35237;P35354;P42345;P55011;P55064;Q01118;Q12791;Q13563;Q6NSJ5;Q7L1W4;Q8IWT6;Q8N122;Q8NBS3;Q8TDW0;Q96A59;Q96P20;Q99250;Q9HBA0;Q9UEW8;Q9UHW9
GO:2000379	6	positive regulation of reactive oxygen species metabolic process	1.45791	1.14798	0.0056509	0.00492247	0.33411	0.924204	27	13	4751	3335	40	8126	4778	O00206;O43914;P00533;P01137;P02741;P05107;P07996;P13498;P16671;P25090;P30556;P41159;P47989;P51790;P53794;P55085;P78324;Q05586;Q13423;Q16678;Q1HG43;Q1HG44;Q96D96;Q96PH1;Q9BXN2;Q9BYF1;Q9Y2C9
GO:0002696	6	positive regulation of leukocyte activation	1.16565	1.06075	0.0253244	0.023874	0.337298	0.924204	121	73	4657	3275	194	8126	4778	O00206;O00241;O14788;O43914;O75144;O75888;O95497;O95971;P01137;P01375;P01579;P01588;P01730;P01909;P01911;P01920;P04439;P04440;P05112;P05113;P06127;P06340;P06729;P07766;P07996;P08575;P13232;P13500;P13747;P13762;P13765;P16150;P16471;P16871;P17693;P17861;P17927;P21583;P21754;P22894;P23510;P24394;P25103;P26718;P27487;P28907;P29323;P29459;P29965;P30825;P31785;P32248;P32249;P32970;P40189;P41159;P41221;…
GO:0002825	7	regulation of T-helper 1 type immune response	1.82409	1.22829	0.0027208	0.00221511	0.338873	0.924204	13	5	4765	3343	18	8126	4778	P14778;P23510;P24394;P41597;P42701;P47992;P49279;Q01638;Q13291;Q13478;Q5VWK5;Q8TDQ0;Q9NPF7
GO:0055062	4	phosphate ion homeostasis	1.82409	1.22829	0.0027208	0.00221511	0.338873	0.924204	13	5	4765	3343	18	8126	4778	O14638;O95255;O95436;P01270;P05186;Q06495;Q8N130;Q8NDX2;Q8WUU8;Q9HCJ1;Q9P2U7;Q9P2U8;Q9UBH6
GO:0002828	5	regulation of type 2 immune response	1.82409	1.22829	0.0027208	0.00221511	0.338873	0.924204	13	5	4765	3343	18	8126	4778	P01563;P05112;P23510;P24394;P41597;P42081;P47992;Q16610;Q6P3S1;Q8IU54;Q96P20;Q9BT67;Q9HC29
GO:0036315	5	cellular response to sterol	1.82409	1.22829	0.0027208	0.00221511	0.338873	0.924204	13	5	4765	3343	18	8126	4778	O15503;O75581;O95477;P08476;P22680;P23141;P80108;Q13635;Q14118;Q15049;Q7Z3F1;Q8IYS0;Q99835
GO:0032098	3	regulation of appetite	1.82409	1.22829	0.0027208	0.00221511	0.338873	0.924204	13	5	4765	3343	18	8126	4778	O75751;P01189;P01303;P09683;P28335;P41159;P47872;Q13639;Q92847;Q9BT56;Q9HC29;Q9UBU3;Q9UMX5
GO:0014059	8	regulation of dopamine secretion	1.82409	1.22829	0.0027208	0.00221511	0.338873	0.924204	13	5	4765	3343	18	8126	4778	P14416;P16389;P21554;P21579;P28222;P28223;P35462;P39905;P41145;Q14416;Q15825;Q9H2B2;Q9UBS5
GO:0034389	5	lipid droplet organization	1.82409	1.22829	0.0027208	0.00221511	0.338873	0.924204	13	5	4765	3343	18	8126	4778	A5D6W6;K7EJ46;O95674;Q14534;Q63HN8;Q8N6M3;Q92903;Q96B96;Q96BZ9;Q96G97;Q9NST1;Q9P2B2;Q9Y679
GO:0051865	10	protein autoubiquitination	1.82409	1.22829	0.0027208	0.00221511	0.338873	0.924204	13	5	4765	3343	18	8126	4778	O43567;O60858;O94822;Q5M7Z0;Q5VTB9;Q63HN8;Q6ZMZ0;Q8WVZ7;Q96GF1;Q9H9V4;Q9NX47;Q9NZS9;Q9UKV5
GO:0042417	6	dopamine metabolic process	1.82409	1.22829	0.0027208	0.00221511	0.338873	0.924204	13	5	4765	3343	18	8126	4778	O15354;P14416;P14920;P21728;P21917;P21964;P35462;P43005;P61812;Q01959;Q04656;Q12879;Q6UVY6
GO:0072009	6	nephron epithelium development	1.82409	1.22829	0.0027208	0.00221511	0.338873	0.924204	13	5	4765	3343	18	8126	4778	O15245;P05305;P16284;P25101;P28906;P46531;P56706;P78504;P98161;Q04721;Q13563;Q4U2R8;Q8NBQ7
GO:0035268	7	protein mannosylation	1.82409	1.22829	0.0027208	0.00221511	0.338873	0.924204	13	5	4765	3343	18	8126	4778	O75072;O94777;Q5T4D3;Q6ZXV5;Q8IUR5;Q8N394;Q8N3Y3;Q8NAT1;Q9P2X0;Q9UKY4;Q9UPQ8;Q9Y2B1;Q9Y6A1
GO:0030316	6	osteoclast differentiation	1.55948	1.1729	0.00418585	0.00356879	0.345183	0.924204	20	9	4758	3339	29	8126	4778	O14788;O43914;O95388;P01137;P01375;P02787;P04920;P07333;P10997;P21359;P29317;P30988;P32249;P51654;Q13488;Q9BR26;Q9H295;Q9NYY1;Q9NZC2;Q9Y6Q6
GO:2000401	8	regulation of lymphocyte migration	1.40379	1.13381	0.00586019	0.00516859	0.34729	0.924204	28	14	4750	3334	42	8126	4778	O14672;O43927;P02778;P05067;P05090;P13500;P16150;P26718;P41221;P41597;P47992;P51684;P57087;P78325;P78536;P78556;Q13477;Q16610;Q5JRA6;Q6J4K2;Q8IVW8;Q8TCZ2;Q8TD46;Q92956;Q96IZ2;Q9UEW8;Q9ULK4;Q9Y2L9
GO:0044057	4	regulation of system process	1.12055	1.04457	0.0416492	0.039872	0.356785	0.924204	199	125	4579	3223	324	8126	4778	O00519;O14626;O14958;O14983;O15399;O43497;O60383;O60706;O75844;O76082;O94826;O95180;O95393;P00533;P00995;P01160;P01189;P01375;P02647;P02675;P02679;P02814;P05023;P05067;P05111;P05305;P05556;P06850;P08172;P08476;P08908;P08913;P09683;P0DMS8;P0DMS9;P10253;P10451;P10645;P10721;P11171;P11362;P12821;P14138;P14416;P16615;P18089;P18825;P19438;P19634;P20020;P20309;P20916;P21452;P21731;P22460;P23327;P23415;…
GO:1903305	8	regulation of regulated secretory pathway	1.3038	1.10546	0.00816241	0.00738371	0.358789	0.924204	39	21	4739	3327	60	8126	4778	O14936;O43581;O43820;O95196;O95971;P05107;P08247;P08913;P13688;P16615;P21579;P21754;P24394;P25105;P28222;P29275;P30511;P41597;P46531;P47900;P51575;P51582;P55085;Q14627;Q14721;Q2Y0W8;Q496J9;Q5T5C0;Q6XYQ8;Q7L1I2;Q86UR5;Q8N2Q7;Q8N350;Q8TAC9;Q8TDZ2;Q9H1D0;Q9H2B2;Q9UHX3;Q9UIB8
GO:0016339	5	calcium-dependent cell-cell adhesion via plasma membrane cell adhesion molecules	1.40396	1.13381	0.00627878	0.00553778	0.362287	0.924204	30	15	4748	3333	45	8126	4778	O75309;P16109;P55285;P55286;P55287;P55289;P55290;P58400;P98194;Q02413;Q12864;Q13634;Q6ZTQ4;Q86UP0;Q8IXH8;Q8N2Q7;Q9H251;Q9HBT6;Q9NPG4;Q9NRJ7;Q9UN67;Q9UN71;Q9Y5E1;Q9Y5E4;Q9Y5E6;Q9Y5E7;Q9Y5E9;Q9Y5F0;Q9Y5F2;Q9Y6N8
GO:0001889	5	liver development	1.40396	1.13381	0.00627878	0.00553778	0.362287	0.924204	30	15	4748	3333	45	8126	4778	O15118;O75844;O95832;P00533;P01137;P01375;P08581;P11717;P14210;P17861;P18405;P21359;P46531;P50416;P98161;Q01650;Q04656;Q13563;Q13635;Q14623;Q16706;Q86X29;Q8NBP7;Q96IY4;Q9BY67;Q9HAW8;Q9HAW9;Q9UGP8;Q9UK55;Q9Y3P4
GO:0002707	7	negative regulation of lymphocyte mediated immunity	1.40396	1.13381	0.00627878	0.00553778	0.362287	0.924204	30	15	4748	3333	45	8126	4778	P01137;P01563;P01889;P04439;P08575;P13688;P13747;P16150;P16871;P17693;P17927;P20023;P26715;P30511;P47992;P48594;P50453;Q13241;Q13291;Q2HXU8;Q2VPA4;Q5VX71;Q6UXL0;Q8NHJ6;Q8NHL6;Q8TDQ0;Q99706;Q9BT67;Q9HC29;Q9NZQ7
GO:0090497	5	mesenchymal cell migration	1.40396	1.13381	0.00627878	0.00553778	0.362287	0.924204	30	15	4748	3333	45	8126	4778	O14786;O15041;O15230;O60462;O95754;P02751;P05305;P14138;P15328;P21583;P24530;P25101;P39905;P41595;P98172;Q04771;Q13591;Q14563;Q15303;Q15465;Q8NFY4;Q99835;Q99985;Q9C0C4;Q9H2E6;Q9H3S1;Q9H3T3;Q9NPR2;Q9NTN9;Q9P283
GO:0007589	5	body fluid secretion	1.40396	1.13381	0.00627878	0.00553778	0.362287	0.924204	30	15	4748	3333	45	8126	4778	O15244;O15554;P01282;P05305;P05814;P07498;P09683;P13498;P16471;P19835;P20309;P30542;P35670;P47989;P55064;Q01959;Q02643;Q02817;Q03135;Q04656;Q08345;Q13639;Q15303;Q5XXA6;Q86UL3;Q96Q91;Q99808;Q9BY07;Q9H1Y0;Q9HCU4
GO:0032680	10	regulation of tumor necrosis factor production	1.23417	1.08379	0.013604	0.0125523	0.362327	0.924204	65	37	4713	3311	102	8126	4778	A6NI73;O00206;O43914;P01137;P01189;P01579;P02788;P04839;P05067;P05112;P06729;P06858;P07996;P08575;P10909;P12318;P13498;P13686;P13747;P15260;P16150;P16671;P17213;P20138;P20160;P22894;P25105;P29323;P36544;P41159;P41221;P41597;P49238;P49768;P59901;P78324;P78536;Q01726;Q08722;Q09428;Q13291;Q13467;Q14330;Q14393;Q14934;Q14956;Q15399;Q15848;Q8N149;Q8NHJ6;Q8NHL6;Q8TDQ0;Q92847;Q96A25;Q9BUD6;Q9BXN2;Q9H7M9;…
GO:0120034	8	positive regulation of plasma membrane bounded cell projection assembly	1.47358	1.15209	0.00439514	0.00381492	0.363516	0.924204	21	10	4757	3338	31	8126	4778	O00468;O14786;O43313;P10721;P32248;P36897;P42345;P42858;P51674;P55085;P58418;Q04656;Q16625;Q32ZL2;Q5JSL3;Q6NXT6;Q8N2Q7;Q99572;Q9H244;Q9NT68;Q9UKZ4
GO:0098815	7	modulation of excitatory postsynaptic potential	1.47358	1.15209	0.00439514	0.00381492	0.363516	0.924204	21	10	4757	3338	31	8126	4778	O15399;P05067;P36544;P57103;P58400;P78352;P78509;Q05586;Q12879;Q13002;Q13224;Q6UXF1;Q86UR5;Q8N0W4;Q8N2Q7;Q8NF91;Q8NFZ4;Q8TDF5;Q9BYB0;Q9NZ94;Q9UPR5
GO:0002824	7	positive regulation of adaptive immune response based on somatic recombination of immune receptors built from immunoglobulin superfamily domains	1.25927	1.09181	0.0108832	0.009968	0.364605	0.924204	52	29	4726	3319	81	8126	4778	O75888;P01137;P01375;P01730;P01889;P01911;P02790;P04439;P05112;P08575;P09564;P10321;P12314;P13747;P14778;P15151;P15812;P17693;P21754;P23510;P29459;P30511;P41597;P42701;P47992;P49279;P60568;P61769;P79483;Q03519;Q13291;Q13467;Q13478;Q15762;Q5VWK5;Q5VY80;Q6H3X3;Q6P3S1;Q8TD07;Q92692;Q96P20;Q96QE3;Q99572;Q9BXN2;Q9BZM4;Q9BZM5;Q9BZM6;Q9HC29;Q9NPF7;Q9NZC2;Q9UBD9;Q9Y226
GO:0055088	3	lipid homeostasis	1.22007	1.0793	0.0138133	0.0127984	0.367355	0.924204	66	38	4712	3310	104	8126	4778	A6NGC4;O15118;O15260;O15503;O75881;O75907;O75908;O95342;O95477;O95486;P01137;P01308;P02647;P02655;P06858;P17861;P18564;P21439;P22680;P23141;P30542;P33897;P35575;P35610;P45844;P55157;P61916;Q03135;Q12772;Q13021;Q14995;Q5BJF2;Q5VTQ0;Q5VYJ5;Q71RH2;Q86TW2;Q86UK0;Q8N138;Q8N6M3;Q8NBP7;Q8NHC4;Q8TBR7;Q8WTV0;Q8WUA8;Q8WWZ7;Q969H0;Q96MV1;Q96PD7;Q99758;Q9BXJ4;Q9BZC7;Q9BZW4;Q9H172;Q9H221;Q9H222;Q9NP71;Q9NP80;…
GO:0007585	2	respiratory gaseous exchange by respiratory system	1.63686	1.1905	0.0029301	0.00246124	0.368352	0.924204	14	6	4764	3342	20	8126	4778	O60235;O60476;P05305;P10606;P15502;P25101;P32927;P35247;Q16706;Q8IWL1;Q8IWL2;Q9BYC5;Q9NYW5;Q9Y271
GO:0046189	4	phenol-containing compound biosynthetic process	1.63686	1.1905	0.0029301	0.00246124	0.368352	0.924204	14	6	4764	3342	20	8126	4778	O15354;O60931;P14679;P14920;P40967;P42127;P48995;P61812;Q01726;Q01959;Q04671;Q6UVY6;Q71RS6;Q9UMX9
GO:0003044	5	regulation of systemic arterial blood pressure mediated by a chemical signal	1.63686	1.1905	0.0029301	0.00246124	0.368352	0.924204	14	6	4764	3342	20	8126	4778	P05305;P08697;P12821;P14138;P22732;P30518;P30556;P37288;P47901;P50052;Q07075;Q9BYF1;Q9Y5Q5;Q9Y5S8
GO:1900746	6	regulation of vascular endothelial growth factor signaling pathway	1.63686	1.1905	0.0029301	0.00246124	0.368352	0.924204	14	6	4764	3342	20	8126	4778	O43597;P04196;P05556;P07585;P08962;P29459;P42338;P47989;Q5VWQ8;Q6UXH8;Q8NFZ8;Q96PE1;Q9H2E6;Q9Y6N7
GO:2000463	8	positive regulation of excitatory postsynaptic potential	1.63686	1.1905	0.0029301	0.00246124	0.368352	0.924204	14	6	4764	3342	20	8126	4778	O15399;P36544;P58400;P78352;P78509;Q05586;Q12879;Q13224;Q86UR5;Q8N2Q7;Q8NFZ4;Q8TDF5;Q9BYB0;Q9NZ94
GO:0006509	7	membrane protein ectodomain proteolysis	1.63686	1.1905	0.0029301	0.00246124	0.368352	0.924204	14	6	4764	3342	20	8126	4778	O14672;O94898;P09237;P49768;P49810;P78536;Q13443;Q14118;Q8TCT7;Q8TCT8;Q92542;Q96BI3;Q99572;Q9NZ42
GO:0086010	5	membrane depolarization during action potential	1.63686	1.1905	0.0029301	0.00246124	0.368352	0.924204	14	6	4764	3342	20	8126	4778	O43497;P32418;P35498;P50993;P54289;Q01668;Q13936;Q14524;Q8TD43;Q9NY46;Q9UI33;Q9UL51;Q9Y3Q4;Q9Y5Y9
GO:0043271	6	negative regulation of monoatomic ion transport	1.30852	1.10681	0.008581	0.00775289	0.36867	0.924204	41	22	4737	3326	63	8126	4778	O14958;O60840;O95925;P00995;P01137;P01588;P04279;P07093;P08913;P12821;P14416;P21554;P21917;P23276;P28222;P28223;P29323;P30405;P34998;P35354;P48067;P50993;P51787;P52823;P55061;P58743;P78334;P81172;Q03135;Q04656;Q13563;Q6ZT12;Q8N1M1;Q8N350;Q8N423;Q8NBP7;Q8NHL6;Q9BT40;Q9UEW8;Q9Y6J6;Q9Y6M5
GO:0002821	6	positive regulation of adaptive immune response	1.24059	1.086	0.0110925	0.0102141	0.371563	0.924204	53	30	4725	3318	83	8126	4778	O75888;P01137;P01375;P01730;P01889;P01911;P02790;P04439;P05112;P08575;P09564;P10321;P12314;P13747;P14778;P15151;P15812;P17693;P21754;P23510;P29459;P30511;P40189;P41597;P42701;P47992;P49279;P60568;P61769;P79483;Q03519;Q13291;Q13467;Q13478;Q15762;Q5VWK5;Q5VY80;Q6H3X3;Q6P3S1;Q8TD07;Q92692;Q96P20;Q96QE3;Q99572;Q9BXN2;Q9BZM4;Q9BZM5;Q9BZM6;Q9HC29;Q9NPF7;Q9NZC2;Q9UBD9;Q9Y226
GO:0043604	4	amide biosynthetic process	1.20668	1.07498	0.0140226	0.0130445	0.372853	0.924204	67	39	4711	3309	106	8126	4778	A1L3X0;B0YJ81;O14975;O15121;O15269;O43825;O60488;O60512;O60906;O94911;O95563;O95573;O96024;P07954;P08559;P10515;P17405;P19021;P33121;P43004;P43005;P50897;P51575;Q11203;Q16739;Q16880;Q4G0N0;Q53GQ0;Q53H12;Q5FVE4;Q6P531;Q6QHC5;Q6Y1H2;Q6ZMG9;Q71RH2;Q86VZ5;Q8IU89;Q8N138;Q8N5B7;Q8NFR3;Q8NHU3;Q8TE04;Q8WVC6;Q92186;Q96G23;Q96LT4;Q99572;Q99735;Q99999;Q9BW60;Q9BXI2;Q9GZR5;Q9H5J4;Q9HA82;Q9HB03;Q9NR19;Q9NUB1;…
GO:0009755	5	hormone-mediated signaling pathway	1.35996	1.12175	0.00648807	0.0057839	0.373504	0.924204	31	16	4747	3332	47	8126	4778	O14494;O75556;O75881;P01215;P01270;P06850;P08910;P10912;P16473;P20396;P22888;P23945;P27797;P33121;P42127;P47871;P59665;P59666;P61366;Q14995;Q6PCB7;Q86V24;Q8WXD0;Q92847;Q969E3;Q96A54;Q99527;Q9H255;Q9HBX9;Q9NXF8;Q9UBU3
GO:0001964	5	startle response	2.10421	1.27553	0.00188363	0.00147674	0.380579	0.924204	9	3	4769	3345	12	8126	4778	O15399;P01210;P20594;P21964;P23415;P48167;Q09470;Q12879;Q9H5Y7
GO:0046462	7	monoacylglycerol metabolic process	2.10421	1.27553	0.00188363	0.00147674	0.380579	0.924204	9	3	4769	3345	12	8126	4778	O00519;O75907;O95870;Q3SYC2;Q6E213;Q6ZPD8;Q86VF5;Q8NCG7;Q96PD7
GO:0007588	3	excretion	2.10421	1.27553	0.00188363	0.00147674	0.380579	0.924204	9	3	4769	3345	12	8126	4778	P21964;P24530;Q12791;Q13286;Q4U2R8;Q96S37;Q9HBG4;Q9UI33;Q9UNQ0
GO:0035850	5	epithelial cell differentiation involved in kidney development	2.10421	1.27553	0.00188363	0.00147674	0.380579	0.924204	9	3	4769	3345	12	8126	4778	O43490;P05305;P24530;P25101;P28906;P39905;Q16394;Q16827;Q99835
GO:0001956	8	positive regulation of neurotransmitter secretion	2.10421	1.27553	0.00188363	0.00147674	0.380579	0.924204	9	3	4769	3345	12	8126	4778	O15229;P02818;P21452;P21579;Q16572;Q2Y0W8;Q5T848;Q8N2Q7;Q99527
GO:0070304	8	positive regulation of stress-activated protein kinase signaling cascade	2.10421	1.27553	0.00188363	0.00147674	0.380579	0.924204	9	3	4769	3345	12	8126	4778	O00206;O75915;P19525;P24592;P61812;Q9C0C4;Q9HC29;Q9NPH9;Q9UL54
GO:0032490	5	detection of molecule of bacterial origin	2.10421	1.27553	0.00188363	0.00147674	0.380579	0.924204	9	3	4769	3345	12	8126	4778	A1L4H1;O00206;P0C0L5;Q15399;Q8WTV0;Q9HC29;Q9NZC2;Q9Y2C9;Q9Y6Y9
GO:0032695	10	negative regulation of interleukin-12 production	2.10421	1.27553	0.00188363	0.00147674	0.380579	0.924204	9	3	4769	3345	12	8126	4778	A6NI73;P07996;P13686;P32248;Q13291;Q8NHL6;Q99788;Q9HC29;Q9NR97
GO:0001913	6	T cell mediated cytotoxicity	2.10421	1.27553	0.00188363	0.00147674	0.380579	0.924204	9	3	4769	3345	12	8126	4778	O00559;P04439;P09668;P16871;P53634;P54851;P61769;Q03519;Q99572
GO:0022038	3	corpus callosum development	2.10421	1.27553	0.00188363	0.00147674	0.380579	0.924204	9	3	4769	3345	12	8126	4778	P16389;P22001;P29323;P34925;P48547;P54753;Q09470;Q13332;Q92633
GO:0042554	5	superoxide anion generation	2.10421	1.27553	0.00188363	0.00147674	0.380579	0.924204	9	3	4769	3345	12	8126	4778	P04839;P05305;P13498;P13686;Q96PH1;Q9NPH5;Q9NRD8;Q9NRD9;Q9Y5S8
GO:0007213	7	G protein-coupled acetylcholine receptor signaling pathway	2.10421	1.27553	0.00188363	0.00147674	0.380579	0.924204	9	3	4769	3345	12	8126	4778	O00468;P08172;P08173;P08912;P20309;P35372;Q14643;Q9H3N8;Q9Y5N1
GO:0006465	7	signal peptide processing	2.10421	1.27553	0.00188363	0.00147674	0.380579	0.924204	9	3	4769	3345	12	8126	4778	O75503;P61009;P67812;Q8TCT6;Q8TCT9;Q96T52;Q9BY50;Q9H300;Q9Y6A9
GO:0060143	6	positive regulation of syncytium formation by plasma membrane fusion	2.10421	1.27553	0.00188363	0.00147674	0.380579	0.924204	9	3	4769	3345	12	8126	4778	O43914;P19397;P24394;Q07325;Q13443;Q96QR1;Q9BR26;Q9H295;Q9NZC2
GO:0061484	4	hematopoietic stem cell homeostasis	2.10421	1.27553	0.00188363	0.00147674	0.380579	0.924204	9	3	4769	3345	12	8126	4778	Q12841;Q13488;Q16394;Q56VL3;Q9H336;Q9NX40;Q9P291;Q9ULC0;Q9Y653
GO:0045822	7	negative regulation of heart contraction	2.10421	1.27553	0.00188363	0.00147674	0.380579	0.924204	9	3	4769	3345	12	8126	4778	P01375;P05023;P16615;P35348;P48736;P50052;P50993;Q5VYX0;Q9BT56
GO:0045061	3	thymic T cell selection	2.10421	1.27553	0.00188363	0.00147674	0.380579	0.924204	9	3	4769	3345	12	8126	4778	P04234;P07766;P08575;P09693;P16150;P32248;Q15465;Q9H1Y0;Q9Y219
GO:0032874	9	positive regulation of stress-activated MAPK cascade	2.10421	1.27553	0.00188363	0.00147674	0.380579	0.924204	9	3	4769	3345	12	8126	4778	O00206;O75915;P19525;P24592;P61812;Q9C0C4;Q9HC29;Q9NPH9;Q9UL54
GO:0006998	5	nuclear envelope organization	2.10421	1.27553	0.00188363	0.00147674	0.380579	0.924204	9	3	4769	3345	12	8126	4778	O14656;O75694;O75844;Q5SNT2;Q6NUK4;Q8N1F7;Q8NC56;Q8WVE7;Q9H6H4
GO:0032930	8	positive regulation of superoxide anion generation	2.10421	1.27553	0.00188363	0.00147674	0.380579	0.924204	9	3	4769	3345	12	8126	4778	O43914;P00533;P01137;P02741;P05107;P25090;P55085;Q96D96;Q9BXN2
GO:0042438	5	melanin biosynthetic process	2.10421	1.27553	0.00188363	0.00147674	0.380579	0.924204	9	3	4769	3345	12	8126	4778	O60931;P14679;P40967;P42127;P48995;Q01726;Q04671;Q71RS6;Q9UMX9
GO:0043491	7	phosphatidylinositol 3-kinase/protein kinase B signal transduction	1.40328	1.13381	0.00460444	0.00406104	0.382286	0.924204	22	11	4756	3337	33	8126	4778	O00329;O14788;O75747;O95971;P01375;P04626;P05305;P12111;P14416;P17861;P21359;P21860;P28223;P41595;P42338;P48736;P49815;P98164;Q06418;Q5VY43;Q8WVV5;Q9Y2H2
GO:1902930	6	regulation of alcohol biosynthetic process	1.40328	1.13381	0.00460444	0.00406104	0.382286	0.924204	22	11	4756	3337	33	8126	4778	O43462;O75477;O94778;P01270;P04201;P22003;P22680;P22888;P25105;P41586;P45844;P47900;P47901;P51788;Q12770;Q12772;Q14703;Q15077;Q6P1A2;Q99527;Q9BZW8;Q9H172
GO:0098926	5	postsynaptic signal transduction	1.40328	1.13381	0.00460444	0.00406104	0.382286	0.924204	22	11	4756	3337	33	8126	4778	O00468;O95868;P02708;P08172;P08173;P08912;P0DP57;P11230;P20309;P22303;P30532;P32297;P35372;P36544;Q04844;Q05901;Q07001;Q14643;Q15822;Q15825;Q9H3N8;Q9Y5N1
GO:0001580	6	detection of chemical stimulus involved in sensory perception of bitter taste	1.46737	1.15048	0.00481373	0.0041841	0.382966	0.924204	23	11	4755	3337	34	8126	4778	A8MTJ3;P01833;P12273;P23280;P59533;P59534;P59535;P59537;P59538;P59540;P59541;P59544;Q9NYV7;Q9NYV8;Q9NYV9;Q9NYW0;Q9NYW1;Q9NYW2;Q9NYW3;Q9NYW4;Q9NYW5;Q9NYW6;Q9NYW7
GO:0050433	7	regulation of catecholamine secretion	1.46737	1.15048	0.00481373	0.0041841	0.382966	0.924204	23	11	4755	3337	34	8126	4778	O14521;P06850;P08913;P0DMS8;P10645;P14416;P16389;P18089;P18825;P21554;P21579;P28222;P28223;P35462;P39905;P41145;P47900;Q14416;Q14721;Q15825;Q92847;Q9H2B2;Q9UBS5
GO:0015833	6	peptide transport	1.25776	1.0915	0.00899958	0.00824514	0.386202	0.924204	43	24	4735	3324	67	8126	4778	A6NIM6;O14842;O15240;O15440;O95477;P01282;P05305;P09237;P10620;P14138;P18510;P21452;P32245;P33527;P34998;P36021;P41159;P46059;Q02643;Q03518;Q03519;Q12864;Q13555;Q15743;Q16348;Q16849;Q5NUL3;Q71H61;Q86SU0;Q8IWU4;Q8IY34;Q8N697;Q8TF71;Q8WWT9;Q92847;Q96F81;Q9BZJ4;Q9H3U5;Q9HBA0;Q9HBJ8;Q9NP78;Q9UBU3;Q9UPY5
GO:0060759	4	regulation of response to cytokine stimulus	1.28728	1.10046	0.00920887	0.0083682	0.386619	0.924204	44	24	4734	3324	68	8126	4778	O00206;O75094;O94813;P02647;P02790;P05305;P08575;P13232;P14778;P18510;P19438;P22894;P27930;P39900;P40189;P41221;P55085;P56856;P61073;P78536;Q03135;Q13571;Q14393;Q15848;Q16394;Q16610;Q5T197;Q6IA17;Q7RTM1;Q7Z2Q7;Q86WV6;Q86XR7;Q86Z02;Q8TCT7;Q8TCT8;Q8TDQ1;Q969V5;Q96EY1;Q96GF1;Q99943;Q9BQI4;Q9NZC2;Q9UPY3;Q9Y6N7
GO:0045833	7	negative regulation of lipid metabolic process	1.28728	1.10046	0.00920887	0.0083682	0.386619	0.924204	44	24	4734	3324	68	8126	4778	O15503;O75477;O95992;P01308;P01375;P02655;P05023;P05090;P08913;P13688;P19224;P21128;P21554;P22003;P22310;P22680;P30542;P31512;P35503;P48736;P57059;P80108;Q12770;Q13370;Q5T4S7;Q5VYJ5;Q6PCB7;Q8N138;Q8NA29;Q8NF37;Q8TDS4;Q969H0;Q96G97;Q99518;Q99527;Q9BQI4;Q9BXC0;Q9BZC7;Q9H3N1;Q9HAW8;Q9HAW9;Q9UM73;Q9Y226;Q9Y5U4
GO:0046578	8	regulation of Ras protein signal transduction	1.60365	1.1831	0.00334868	0.00283042	0.396873	0.924204	16	7	4762	3341	23	8126	4778	O43597;O43609;P01138;P01588;P04629;P21359;P21583;P29323;P46531;P61812;Q04721;Q15283;Q5VT97;Q5VWQ8;Q8IY49;Q8N9B8
GO:2000008	6	regulation of protein localization to cell surface	1.60365	1.1831	0.00334868	0.00283042	0.396873	0.924204	16	7	4762	3341	23	8126	4778	O14656;O15243;O43914;O94898;P01133;P01375;P20963;P29323;Q13491;Q15303;Q53FP2;Q7Z5B4;Q86UK0;Q8IZY2;Q92544;Q9BZC7
GO:0070527	5	platelet aggregation	1.60365	1.1831	0.00334868	0.00283042	0.396873	0.924204	16	7	4762	3341	23	8126	4778	P02675;P02679;P16234;P30101;P31645;P42338;P48736;P49747;P49961;Q06418;Q5VY43;Q96QS1;Q96RI0;Q9H244;Q9HCN6;Q9UPY5
GO:0043200	4	response to amino acid	1.32589	1.112	0.00711595	0.00639921	0.396967	0.924204	34	18	4744	3330	52	8126	4778	O15399;O94826;O95831;P00533;P01375;P02462;P04839;P05305;P08123;P08254;P16234;P17861;P23415;P23416;P35354;P42345;P43004;P55061;P55107;Q01650;Q04656;Q05586;Q14721;Q16620;Q5T6X5;Q8IWV7;Q8IWV8;Q8N122;Q8NBW4;Q92843;Q92847;Q9NSA1;Q9NST1;Q9UJA2
GO:0002704	6	negative regulation of leukocyte mediated immunity	1.32589	1.112	0.00711595	0.00639921	0.396967	0.924204	34	18	4744	3330	52	8126	4778	P01137;P01563;P01889;P04439;P08575;P13688;P13747;P16150;P16871;P17693;P17927;P20023;P26715;P30511;P41597;P47992;P48594;P49238;P50453;Q13241;Q13291;Q14627;Q2HXU8;Q2VPA4;Q5VX71;Q6UXL0;Q8NHJ6;Q8NHL6;Q8TDQ0;Q99706;Q9BT67;Q9HC29;Q9NZQ7;Q9UIB8
GO:0071326	6	cellular response to monosaccharide stimulus	1.40345	1.13381	0.00502302	0.00443022	0.397888	0.924204	24	12	4754	3336	36	8126	4778	O95452;P01137;P12821;P17861;P22680;P22732;P23946;P40145;P41145;P41159;P41180;Q14393;Q14721;Q15043;Q8N122;Q96IY4;Q99527;Q99808;Q9BXS9;Q9NPH5;Q9NSA1;Q9NZC2;Q9UHW9;Q9Y666
GO:0051651	3	maintenance of location in cell	1.40345	1.13381	0.00502302	0.00443022	0.397888	0.924204	24	12	4754	3336	36	8126	4778	O14958;O14983;O15258;O15503;O43292;O43731;O94901;P01730;P07686;P0CAP1;P10124;P10253;P14625;P17900;P27797;P33947;P35670;P49768;Q03135;Q13438;Q5THJ4;Q8IZT6;Q8NF91;Q9Y5U4
GO:0009743	4	response to carbohydrate	1.24205	1.08657	0.00962746	0.00886045	0.402195	0.924204	46	26	4732	3322	72	8126	4778	O95452;P01137;P01375;P06858;P07996;P12111;P12821;P17861;P22680;P22732;P23946;P29120;P30531;P35354;P40145;P41145;P41159;P41180;P48546;P56373;P80108;P81277;Q01955;Q14393;Q14721;Q15043;Q15848;Q16585;Q16602;Q71H61;Q8IWU4;Q8N122;Q8NBJ9;Q969E3;Q96IY4;Q99527;Q99808;Q9BXS9;Q9H2P0;Q9NPH5;Q9NSA1;Q9NST1;Q9NZC2;Q9UBL9;Q9UHW9;Q9Y666
GO:0007612	6	learning	1.2241	1.08066	0.0127668	0.0118139	0.404138	0.924204	61	35	4717	3313	96	8126	4778	O43426;O60242;O60266;O60931;O75973;P04035;P05067;P05556;P06213;P06276;P06850;P0C0P6;P10721;P14416;P21359;P21452;P21728;P21964;P25103;P28223;P29323;P30531;P31644;P31645;P35354;P35367;P35462;P41145;P41146;P41594;P42858;P43005;P50897;P50993;P57103;P58400;P78352;P78509;Q05586;Q09428;Q12879;Q13286;Q16620;Q8IZY2;Q8N0W4;Q8NFZ3;Q8TDF5;Q92574;Q96RK0;Q99965;Q9BYB0;Q9GZN0;Q9H4D0;Q9NZ94;Q9UBY8;Q9UHC6;Q9UI40;…
GO:0006909	6	phagocytosis	1.29293	1.10231	0.00732524	0.00664534	0.407256	0.924204	35	19	4743	3329	54	8126	4778	O00206;O43581;O43914;O75871;P05556;P06756;P08581;P16284;P16671;P20701;P30542;P41159;P41597;P48357;P49279;Q04912;Q06418;Q08431;Q12866;Q13291;Q14393;Q15077;Q2LD37;Q86XR7;Q8IX05;Q8IZY2;Q92544;Q96BZ4;Q96KG7;Q99698;Q9BWL3;Q9H6D3;Q9HC29;Q9NZC2;Q9UMF0
GO:0036500	7	ATF6-mediated unfolded protein response	3.50618	1.41726	0.00104646	0.000738371	0.411104	0.924204	5	1	4773	3347	6	8126	4778	O43462;P17861;P18850;Q14703;Q99941
GO:0099590	8	neurotransmitter receptor internalization	3.50618	1.41726	0.00104646	0.000738371	0.411104	0.924204	5	1	4773	3347	6	8126	4778	O60359;P62955;Q9UBN1;Q9UF02;Q9Y698
GO:1901523	7	icosanoid catabolic process	3.50618	1.41726	0.00104646	0.000738371	0.411104	0.924204	5	1	4773	3347	6	8126	4778	O95870;P16444;P78329;Q08477;Q9HCS2
GO:0009756	5	carbohydrate mediated signaling	3.50618	1.41726	0.00104646	0.000738371	0.411104	0.924204	5	1	4773	3347	6	8126	4778	P40145;P78426;Q5KU26;Q9BXN2;Q9NP71
GO:0008611	7	ether lipid biosynthetic process	3.50618	1.41726	0.00104646	0.000738371	0.411104	0.924204	5	1	4773	3347	6	8126	4778	A5PLL7;Q6IAN0;Q7L5N7;Q8WUD6;Q8WVX9
GO:0044381	10	glucose import in response to insulin stimulus	3.50618	1.41726	0.00104646	0.000738371	0.411104	0.924204	5	1	4773	3347	6	8126	4778	P14672;Q16585;Q6PCB7;Q8IXB3;Q9NXF8
GO:0046504	6	glycerol ether biosynthetic process	3.50618	1.41726	0.00104646	0.000738371	0.411104	0.924204	5	1	4773	3347	6	8126	4778	A5PLL7;Q6IAN0;Q7L5N7;Q8WUD6;Q8WVX9
GO:0072015	6	podocyte development	3.50618	1.41726	0.00104646	0.000738371	0.411104	0.924204	5	1	4773	3347	6	8126	4778	O00592;O60500;P78504;Q04721;Q9NP85
GO:1901503	5	ether biosynthetic process	3.50618	1.41726	0.00104646	0.000738371	0.411104	0.924204	5	1	4773	3347	6	8126	4778	A5PLL7;Q6IAN0;Q7L5N7;Q8WUD6;Q8WVX9
GO:0021794	3	thalamus development	3.50618	1.41726	0.00104646	0.000738371	0.411104	0.924204	5	1	4773	3347	6	8126	4778	P18405;Q15465;Q96NR3;Q99835;Q9UHC6
GO:0019375	8	galactolipid biosynthetic process	3.50618	1.41726	0.00104646	0.000738371	0.411104	0.924204	5	1	4773	3347	6	8126	4778	O43825;O60512;Q16880;Q99999;Q9Y5Z6
[truncated: 10,498 more rows]

## Sheet: All Motifs Cell Component
GO Term	Term Depth	GO description	Odds Ratio	Fold-Enrichment	Ratio in Study	Ratio in Pop	p-value	Adjusted p-value	Fischers A (study count)	Fischers B (pop count - study count)	Fischers C (study n-study count)	Fischers D (pop n-pop count-C)	Background Count	Background n	Study n	Study Genes
[truncated: 1,453 more rows]

[truncated: 7 more sheets: All Motifs Mol Function, Canonical Motif Biol Process, Canonical Motifs Cell Component, Canonical Motifs Mol Function, Splicing Dependent Biol Process, Splicing Dependent Cell Compone, Splicing Dependent Mol Function]
